# Supplementary material for: Immune Infiltration Subtypes Characterization and Identification of Prognosis-Related lncRNAs in Adenocarcinoma of the Esophagogastric Junction
Source: Front Immunol. 2021 May 28;12:651056. doi: 10.3389/fimmu.2021.651056 (PMC8195339; doi:10.3389/fimmu.2021.651056)
Supplement: Supplementary file 2 [file Table_2.xlsx]

## Sheet: GO
ID	Description	setSize	enrichmentScore	NES	pvalue	p.adjust	qvalues	rank	leading_edge	core_enrichment
GO:0043383	negative T cell selection	12	0.854637	3.09547	3.33083e-10	3.84351e-09	1.87801e-09	901	tags=75%, list=5%, signal=71%	5788/916/1236/972/1794/7535/940/387357/2737
GO:0045060	negative thymic T cell selection	11	0.846337	2.98708	2.42549e-09	2.44725e-08	1.19577e-08	901	tags=73%, list=5%, signal=69%	5788/916/1236/972/1794/7535/940/2737
GO:0002468	dendritic cell antigen processing and presentation	12	0.84454	3.0589	7.57977e-10	8.3418e-09	4.07596e-09	2206	tags=92%, list=12%, signal=81%	6363/6366/10875/1236/972/50856/2213/7057/6556/968/64127
GO:0002291	T cell activation via T cell receptor contact with antigen bound to MHC molecule on antigen presenting cell	10	0.843175	2.83281	4.74712e-08	3.88886e-07	1.90017e-07	2188	tags=90%, list=12%, signal=79%	3683/10875/3109/84868/10859/3383/54518/3965/975
GO:0002604	regulation of dendritic cell antigen processing and presentation	11	0.841799	2.97106	3.78554e-09	3.71055e-08	1.81304e-08	2206	tags=91%, list=12%, signal=80%	6363/6366/10875/1236/972/2213/7057/6556/968/64127
GO:0001771	immunological synapse formation	14	0.836142	3.17515	1e-10	1.23e-09	6.01001e-10	546	tags=64%, list=3%, signal=62%	6363/6366/1236/1794/84868/81704/5551/923/4478
GO:0098883	synapse pruning	11	0.825918	2.91502	1.3827e-08	1.24122e-07	6.06482e-08	1027	tags=73%, list=6%, signal=69%	713/712/714/718/54209/3684/6376/1524
GO:0045086	positive regulation of interleukin-2 biosynthetic process	13	0.825732	3.05249	7.69003e-10	8.44811e-09	4.1279e-09	2582	tags=92%, list=14%, signal=79%	5788/916/920/3662/942/64581/940/5588/941/3553/84433/3552
GO:0032490	detection of molecule of bacterial origin	11	0.816682	2.88242	2.66863e-08	2.27348e-07	1.11087e-07	2680	tags=91%, list=15%, signal=78%	23643/54209/7096/7099/10333/721/284297/7097/64127/3929
GO:0002863	positive regulation of inflammatory response to antigenic stimulus	12	0.811686	2.9399	1.2369e-08	1.11682e-07	5.45698e-08	2188	tags=83%, list=12%, signal=73%	718/1236/2207/695/940/4049/1268/7124/3133/975
GO:0002577	regulation of antigen processing and presentation	20	0.80848	3.54327	1e-10	1.23e-09	6.01001e-10	1549	tags=75%, list=9%, signal=69%	6363/6366/3111/10875/1236/7454/972/54209/10288/3112/2213/7057/6556/55080/968
GO:0097048	dendritic cell apoptotic process	10	0.800308	2.68879	7.04761e-07	4.70221e-06	2.29759e-06	3641	tags=100%, list=20%, signal=80%	6363/6366/1236/10859/6387/558/3965/4067/2621/9693
GO:2000668	regulation of dendritic cell apoptotic process	10	0.800308	2.68879	7.04761e-07	4.70221e-06	2.29759e-06	3641	tags=100%, list=20%, signal=80%	6363/6366/1236/10859/6387/558/3965/4067/2621/9693
GO:0002517	T cell tolerance induction	11	0.798493	2.81822	1.04828e-07	8.19675e-07	4.00508e-07	469	tags=64%, list=3%, signal=62%	3620/916/3559/10288/29851/50943/1178
GO:0035747	natural killer cell chemotaxis	11	0.798428	2.81799	1.04828e-07	8.19675e-07	4.00508e-07	3035	tags=91%, list=17%, signal=76%	6352/6351/6347/5294/6348/5293/6354/22914/6375/100528032
GO:2000425	regulation of apoptotic cell clearance	10	0.798097	2.68137	8.44545e-07	5.53807e-06	2.706e-06	1204	tags=70%, list=7%, signal=65%	718/6347/54209/146722/720/721/717
GO:0035589	G protein-coupled purinergic nucleotide receptor signaling pathway	13	0.797347	2.94756	7.48346e-09	6.96018e-08	3.40087e-08	1083	tags=69%, list=6%, signal=65%	27334/53829/29909/286530/2857/9934/5724/64805/5031
GO:0001767	establishment of lymphocyte polarity	10	0.792131	2.66132	1.15906e-06	7.42111e-06	3.62609e-06	203	tags=50%, list=1%, signal=49%	6363/6366/1236/1794/81704
GO:0002430	complement receptor mediated signaling pathway	12	0.789562	2.85977	6.38246e-08	5.15346e-07	2.51808e-07	762	tags=67%, list=4%, signal=64%	2359/719/1380/728/1240/2357/1378/2358
GO:0061042	vascular wound healing	10	0.788223	2.64819	1.43989e-06	9.05976e-06	4.42677e-06	2816	tags=90%, list=15%, signal=76%	7852/64094/7128/5054/947/4162/79625/2303/10855
GO:0032695	negative regulation of interleukin-12 production	16	0.78431	3.14565	6.57839e-10	7.27859e-09	3.55645e-09	1381	tags=75%, list=8%, signal=69%	10859/1240/51311/3718/201633/6504/54/7057/353514/4210/3586/11213
GO:0045059	positive thymic T cell selection	13	0.781977	2.89074	3.02302e-08	2.54733e-07	1.24467e-07	268	tags=54%, list=1%, signal=53%	5788/915/916/972/1794/917/7535
GO:0046851	negative regulation of bone remodeling	15	0.777808	3.03928	7.18133e-09	6.72981e-08	3.28831e-08	1588	tags=73%, list=9%, signal=67%	26585/952/6422/338773/5027/51208/7128/3569/3635/9607/84959
GO:0072610	interleukin-12 secretion	10	0.774633	2.60253	3.27046e-06	1.91915e-05	9.3773e-06	1786	tags=70%, list=10%, signal=63%	6363/1236/10859/51311/353514/3965/5600
GO:0002643	regulation of tolerance induction	15	0.77169	3.01538	1.06308e-08	9.65512e-08	4.71767e-08	1381	tags=67%, list=8%, signal=62%	3620/916/84868/3559/10288/5133/50943/1178/29126/11213
GO:0090197	positive regulation of chemokine secretion	14	0.770779	2.92694	1.73721e-08	1.52623e-07	7.45744e-08	4181	tags=100%, list=23%, signal=77%	199/1436/10631/90865/247/7124/4023/9173/4035/3566/29108/4155/27159/727
GO:0045591	positive regulation of regulatory T cell differentiation	13	0.770547	2.84849	7.22635e-08	5.78202e-07	2.8252e-07	3494	tags=92%, list=19%, signal=75%	11006/10288/50943/3458/8651/7040/10385/3965/11221/604/3558/3135
GO:0150078	positive regulation of neuroinflammatory response	13	0.769122	2.84322	8.02083e-08	6.37646e-07	3.11566e-07	1660	tags=77%, list=9%, signal=70%	54209/6348/26228/90865/120892/3569/7124/26471/1075/3553
GO:0046641	positive regulation of alpha-beta T cell proliferation	19	0.767675	3.29713	1.85687e-10	2.21713e-09	1.08333e-09	3753	tags=95%, list=21%, signal=75%	5788/916/64926/7535/10148/729230/940/7292/3965/3133/7048/975/6375/6850/3593/51561/8767/3606
GO:0032753	positive regulation of interleukin-4 production	23	0.766397	3.58015	1e-10	1.23e-09	6.01001e-10	1550	tags=70%, list=9%, signal=64%	54440/916/2207/3662/942/84868/940/959/50943/90865/5588/2625/114548/7292/3965/3133
GO:0072540	T-helper 17 cell lineage commitment	12	0.763599	2.76573	4.58977e-07	3.20042e-06	1.56378e-06	4310	tags=100%, list=24%, signal=76%	114836/3662/3594/4063/30009/3569/10538/84695/3593/51561/149233/6774
GO:0002507	tolerance induction	23	0.762819	3.56343	1e-10	1.23e-09	6.01001e-10	2520	tags=78%, list=14%, signal=68%	3620/916/84868/3559/10288/1233/5133/29851/50943/1178/29126/7128/7040/11213/3965/3133/7048/4067
GO:0048245	eosinophil chemotaxis	21	0.761202	3.40522	1e-10	1.23e-09	6.01001e-10	2167	tags=76%, list=12%, signal=67%	6352/6351/6356/6347/388372/6367/6348/6357/6355/6376/6368/6354/10344/6369/6359/7857
GO:0002864	regulation of acute inflammatory response to antigenic stimulus	12	0.758397	2.74689	6.72526e-07	4.51458e-06	2.20591e-06	1550	tags=67%, list=9%, signal=61%	718/1236/2207/695/2213/1268/116/3133
GO:0033632	regulation of cell-cell adhesion mediated by integrin	11	0.757487	2.67349	1.73489e-06	1.0741e-05	5.24828e-06	2396	tags=73%, list=13%, signal=63%	10563/6352/916/83706/8631/23075/100/5420
GO:0072677	eosinophil migration	25	0.755571	3.60342	1e-10	1.23e-09	6.01001e-10	2167	tags=76%, list=12%, signal=67%	6352/6351/6356/6347/388372/6367/6348/6357/6355/11314/6376/6368/6354/5734/10344/101/6369/6359/7857
GO:0032673	regulation of interleukin-4 production	27	0.74598	3.63626	1e-10	1.23e-09	6.01001e-10	1550	tags=67%, list=9%, signal=61%	54440/916/2207/3662/942/84868/940/959/50943/90865/9308/5588/2625/114548/7292/51176/3965/3133
GO:0032740	positive regulation of interleukin-17 production	17	0.744612	3.08108	1.00557e-08	9.15969e-08	4.47559e-08	3920	tags=94%, list=22%, signal=74%	114836/4063/3569/5588/7040/5008/3600/8877/64127/59067/3593/6346/3558/51561/3606/149233
GO:0045076	regulation of interleukin-2 biosynthetic process	19	0.744525	3.1977	1.7638e-09	1.81516e-08	8.86921e-09	2838	tags=79%, list=16%, signal=67%	5788/916/920/3662/942/3902/64581/940/50943/5588/941/3553/84433/3552/7538
GO:0033089	positive regulation of T cell differentiation in thymus	11	0.743581	2.62441	4.36473e-06	2.50193e-05	1.22249e-05	3038	tags=82%, list=17%, signal=68%	3575/9840/50943/10125/1960/101/100/2736/8876
GO:0045779	negative regulation of bone resorption	13	0.743145	2.74719	5.28336e-07	3.65959e-06	1.78814e-06	1588	tags=69%, list=9%, signal=63%	952/338773/5027/51208/7128/3569/3635/9607/84959
GO:0070099	regulation of chemokine-mediated signaling pathway	10	0.74127	2.49044	2.00583e-05	0.000101357	4.95247e-05	2788	tags=80%, list=15%, signal=68%	6352/54209/9353/10019/6586/6091/1906/3091
GO:0038110	interleukin-2-mediated signaling pathway	12	0.738304	2.67412	2.23686e-06	1.35244e-05	6.60826e-06	2995	tags=83%, list=16%, signal=70%	3560/3559/3718/3561/6776/2185/6777/6850/3716/3558
GO:0033622	integrin activation	22	0.737592	3.36623	1.13965e-10	1.39303e-09	6.8066e-10	2266	tags=68%, list=12%, signal=60%	10563/5341/51237/83706/6403/6387/6376/10979/64805/2335/8631/5734/1307/7094/54922
GO:0010759	positive regulation of macrophage chemotaxis	14	0.73645	2.79658	2.07326e-07	1.53366e-06	7.49372e-07	891	tags=57%, list=5%, signal=54%	6352/719/728/1240/7057/5919/1435/284340
GO:0002830	positive regulation of type 2 immune response	16	0.736417	2.95356	3.12763e-08	2.62119e-07	1.28076e-07	3753	tags=88%, list=21%, signal=70%	3620/972/942/90865/3569/2625/114548/91543/7292/975/64127/6375/3566/3606
GO:0090025	regulation of monocyte chemotaxis	24	0.736275	3.44241	1e-10	1.23e-09	6.01001e-10	3301	tags=79%, list=18%, signal=65%	6352/3627/199/56833/26585/7941/1230/729230/6387/9353/2358/5054/284340/1843/5641/4067/196527/6346/4681
GO:0090022	regulation of neutrophil chemotaxis	28	0.735508	3.64675	1e-10	1.23e-09	6.01001e-10	2680	tags=75%, list=15%, signal=64%	6363/6366/7060/1236/719/3071/972/728/5880/9353/4354/683/8291/83700/57118/3576/1906/3579/6375/27202/3929
GO:1902622	regulation of neutrophil migration	34	0.73451	3.90685	1e-10	1.23e-09	6.01001e-10	3323	tags=82%, list=18%, signal=67%	6363/6366/7060/1236/719/56833/3071/972/728/5880/9353/4354/3554/683/8291/83700/57118/3576/101/1906/3579/83692/6375/27202/3929/51561/4267/7499
GO:0090196	regulation of chemokine secretion	15	0.734437	2.86981	1.4527e-07	1.10516e-06	5.40002e-07	4181	tags=93%, list=23%, signal=72%	199/1436/10631/90865/247/7124/4023/9173/4035/3566/29108/4155/27159/727
GO:0090026	positive regulation of monocyte chemotaxis	18	0.731805	3.08273	5.17257e-09	4.96005e-08	2.42357e-08	891	tags=56%, list=5%, signal=53%	6352/3627/199/7941/1230/729230/6387/2358/5054/284340
GO:1905523	positive regulation of macrophage migration	19	0.731803	3.14306	4.89602e-09	4.74637e-08	2.31917e-08	891	tags=58%, list=5%, signal=55%	6352/719/54209/728/6348/1240/7057/5919/64805/1435/284340
GO:0098543	detection of other organism	14	0.731395	2.77739	2.91975e-07	2.08771e-06	1.02009e-06	3505	tags=86%, list=19%, signal=69%	64581/7096/912/7099/10333/284297/7097/58484/64127/8993/10392/114770
GO:0150079	negative regulation of neuroinflammatory response	11	0.731205	2.58073	8.77257e-06	4.76787e-05	2.32967e-05	1455	tags=64%, list=8%, signal=59%	5788/8530/4345/6376/3479/131450/7133
GO:0098581	detection of external biotic stimulus	19	0.730542	3.13764	5.21445e-09	4.99247e-08	2.43941e-08	3505	tags=84%, list=19%, signal=68%	23643/54209/64581/7096/912/7099/10333/721/284297/7097/58484/64127/8993/3929/10392/114770
GO:0002544	chronic inflammatory response	19	0.729801	3.13446	5.29406e-09	5.06086e-08	2.47283e-08	1338	tags=58%, list=7%, signal=54%	10563/3620/6352/6356/7412/50943/7057/4049/7128/7124/3586
GO:0033004	negative regulation of mast cell activation	13	0.726516	2.68572	1.33245e-06	8.45254e-06	4.13007e-06	4232	tags=92%, list=23%, signal=71%	8832/146722/11314/284021/2294/1269/1268/3162/3965/2241/3598/5169
GO:0002548	monocyte chemotaxis	63	0.725268	4.59698	1e-10	1.23e-09	6.01001e-10	2619	tags=73%, list=14%, signal=63%	6363/6366/6352/6362/3627/6351/199/56833/26585/6356/7941/6347/1230/388372/6367/6348/6357/6355/729230/6387/414062/6846/9353/3569/6376/6368/6361/2358/5054/284340/1843/6354/3570/5800/10344/5641/6358/6370/6369/6359/6283/8600/2321/6375/4067/196527
GO:1903975	regulation of glial cell migration	14	0.724996	2.75309	4.45045e-07	3.10678e-06	1.51803e-06	1577	tags=64%, list=9%, signal=59%	1880/54209/6348/26228/729230/64805/1435/1524/7074
GO:0050853	B cell receptor signaling pathway	58	0.724935	4.53175	1e-10	1.23e-09	6.01001e-10	987	tags=59%, list=5%, signal=56%	973/100423062/931/5788/5579/974/3071/4332/952/695/933/89857/3702/26228/9404/930/115352/26191/11314/150372/3543/5293/640/2213/4208/1493/23180/3932/5079/7462/5336/596/23228/123920
GO:0045657	positive regulation of monocyte differentiation	10	0.722588	2.42768	4.4922e-05	0.000209851	0.000102537	2004	tags=70%, list=11%, signal=62%	972/920/1435/146433/81501/2242/677
GO:0002923	regulation of humoral immune response mediated by circulating immunoglobulin	11	0.722487	2.54996	1.32978e-05	6.99972e-05	3.42019e-05	1775	tags=64%, list=10%, signal=57%	5788/2213/2208/1378/4049/7124/5777
GO:0009595	detection of biotic stimulus	23	0.721015	3.36815	1.74282e-10	2.08902e-09	1.02073e-09	2903	tags=78%, list=16%, signal=66%	23643/54209/64581/7096/912/7099/56253/114548/10333/721/284297/7097/58484/6608/64127/8993/3929/10392
GO:0002475	antigen processing and presentation via MHC class Ib	15	0.720254	2.81439	4.1103e-07	2.88233e-06	1.40836e-06	3494	tags=87%, list=19%, signal=70%	911/912/913/567/3133/909/910/6891/3134/3106/3107/3105/3135
GO:0010818	T cell chemotaxis	27	0.72016	3.5104	1e-10	1.23e-09	6.01001e-10	727	tags=48%, list=4%, signal=46%	10563/6366/6352/3627/6373/1880/2833/5294/6348/729230/5293/6846/8740
GO:0010935	regulation of macrophage cytokine production	14	0.719664	2.73284	6.09623e-07	4.15713e-06	2.03125e-06	4299	tags=93%, list=24%, signal=71%	972/10859/7099/948/7040/7043/11213/8482/51704/7042/3135/10417/7474
GO:0032823	regulation of natural killer cell differentiation	13	0.719483	2.65972	2.25218e-06	1.36033e-05	6.6468e-06	3505	tags=85%, list=19%, signal=68%	257101/9760/558/10125/639/2323/3600/8993/22890/2621/114770
GO:0002825	regulation of T-helper 1 type immune response	27	0.71923	3.50587	1e-10	1.23e-09	6.01001e-10	3920	tags=89%, list=22%, signal=70%	6363/84868/3718/729230/3594/90865/941/3554/7292/9466/8809/6556/3142/3570/3553/9173/246778/6375/3593/51561/3566/8767/3606/149233
GO:0001773	myeloid dendritic cell activation	28	0.718442	3.56213	1e-10	1.23e-09	6.01001e-10	2470	tags=75%, list=14%, signal=65%	914/6688/10537/3662/1794/84868/6504/7040/814/55509/116071/10538/3586/2323/81501/10077/338339/5971/7048/1437/3516
GO:0002407	dendritic cell chemotaxis	24	0.718118	3.35751	1e-10	1.23e-09	6.01001e-10	325	tags=46%, list=2%, signal=45%	6363/6366/6352/1236/1880/56833/1230/1234/7852/5294/729230
GO:0019883	antigen processing and presentation of endogenous antigen	21	0.717902	3.21152	2.27755e-09	2.3055e-08	1.12651e-08	3494	tags=86%, list=19%, signal=69%	972/911/912/64167/913/567/3133/51752/909/6890/910/6891/3134/3106/6892/3107/3105/3135
GO:0001787	natural killer cell proliferation	10	0.717647	2.41108	5.56723e-05	0.000253372	0.000123802	3920	tags=90%, list=22%, signal=71%	26191/2323/3133/3600/3593/51561/3606/3952/149233
GO:1902624	positive regulation of neutrophil migration	28	0.717361	3.55677	1e-10	1.23e-09	6.01001e-10	3323	tags=79%, list=18%, signal=64%	6363/6366/7060/1236/719/3071/972/728/5880/3554/8291/57118/3576/101/1906/3579/83692/6375/3929/51561/4267/7499
GO:0090023	positive regulation of neutrophil chemotaxis	23	0.716106	3.34522	2.4552e-10	2.87602e-09	1.40528e-09	3098	tags=74%, list=17%, signal=61%	6363/6366/7060/1236/719/3071/972/728/5880/8291/57118/3576/1906/3579/6375/3929/51561
GO:0036005	response to macrophage colony-stimulating factor	12	0.71523	2.59054	7.29648e-06	4.03656e-05	1.97234e-05	2522	tags=75%, list=14%, signal=65%	1436/26228/7099/1435/7097/5153/81501/5138/2241
GO:0036006	cellular response to macrophage colony-stimulating factor stimulus	12	0.71523	2.59054	7.29648e-06	4.03656e-05	1.97234e-05	2522	tags=75%, list=14%, signal=65%	1436/26228/7099/1435/7097/5153/81501/5138/2241
GO:0045061	thymic T cell selection	21	0.714512	3.19636	2.91128e-09	2.8949e-08	1.4145e-08	901	tags=52%, list=5%, signal=50%	5788/915/916/1236/972/1794/917/7535/940/2625/2737
GO:2001204	regulation of osteoclast development	11	0.714438	2.52155	1.94048e-05	9.84566e-05	4.81077e-05	4439	tags=91%, list=24%, signal=69%	4057/7305/10859/2200/51208/8600/4853/133308/55294/284266
GO:0070098	chemokine-mediated signaling pathway	87	0.713685	4.9161	1e-10	1.23e-09	6.01001e-10	3205	tags=77%, list=18%, signal=64%	10563/6363/6366/4283/6352/6362/3627/6351/1236/6373/6356/6347/1230/2532/1234/388372/54209/7852/2833/6367/6348/1240/1233/6357/6355/729230/10663/6387/414062/6846/6374/9353/6376/6368/6361/2829/51554/1237/7032/10019/6586/1524/3577/6354/3576/643/6091/10344/9034/6358/6370/6369/6359/1906/3579/2185/57007/6375/2921/2920/3091/2826/6372/6346/5473/1235/2919
GO:0002887	negative regulation of myeloid leukocyte mediated immunity	11	0.713362	2.51776	1.99958e-05	0.000101123	4.94108e-05	1530	tags=64%, list=8%, signal=58%	8832/729230/11314/2213/2294/3162/3965
GO:0070486	leukocyte aggregation	12	0.71227	2.57982	8.45617e-06	4.62491e-05	2.25982e-05	4820	tags=92%, list=26%, signal=67%	7535/5880/4478/8013/3037/960/6793/3553/10507/6280/6279
GO:0016045	detection of bacterium	12	0.711551	2.57721	8.64945e-06	4.7217e-05	2.30711e-05	3505	tags=83%, list=19%, signal=67%	7096/912/10333/284297/7097/58484/64127/8993/10392/114770
GO:0038063	collagen-activated tyrosine kinase receptor signaling pathway	10	0.710661	2.38761	6.87263e-05	0.000305149	0.000149101	2953	tags=80%, list=16%, signal=67%	4921/1277/84959/1285/1284/1282/6850/1288
GO:0051770	positive regulation of nitric-oxide synthase biosynthetic process	15	0.709921	2.77401	7.46357e-07	4.93713e-06	2.41237e-06	3018	tags=80%, list=17%, signal=67%	6347/7099/2208/120892/3458/3717/7097/9590/6772/3791/64127/10135
GO:1903978	regulation of microglial cell activation	16	0.709887	2.84715	2.13198e-07	1.5698e-06	7.67031e-07	2397	tags=69%, list=13%, signal=60%	5788/8530/54209/6348/26228/120892/3569/6376/1075/8877/472
GO:0050901	leukocyte tethering or rolling	25	0.70896	3.38113	1e-10	1.23e-09	6.01001e-10	1296	tags=60%, list=7%, signal=56%	6366/6402/6693/6404/7412/6403/3676/729230/6387/3695/5724/6401/8174/1524/7124
GO:0070757	interleukin-35-mediated signaling pathway	11	0.706331	2.49294	2.87066e-05	0.000141927	6.9348e-05	4310	tags=91%, list=24%, signal=69%	10148/6775/3717/3572/9466/6772/3595/3716/3592/6774
GO:0001660	fever generation	10	0.706216	2.37267	9.02876e-05	0.00039133	0.000191211	2582	tags=80%, list=14%, signal=69%	1268/5733/7124/3553/5743/1910/8600/3552
GO:0033630	positive regulation of cell adhesion mediated by integrin	20	0.706156	3.09482	1.2439e-08	1.1215e-07	5.47988e-08	2689	tags=65%, list=15%, signal=55%	10563/6366/6352/6423/916/3071/64805/8631/5777/7042/5420/2303/6850
GO:0001916	positive regulation of T cell mediated cytotoxicity	24	0.704672	3.29465	1.98642e-10	2.36269e-09	1.15445e-09	4015	tags=88%, list=22%, signal=68%	5788/911/3594/912/5027/913/567/3133/909/910/3134/3106/6375/3107/3593/51561/3105/3135/51571/149233/3592
GO:0036336	dendritic cell migration	27	0.704164	3.43243	1e-10	1.23e-09	6.01001e-10	325	tags=44%, list=2%, signal=44%	6363/6366/6352/1236/1880/56833/1230/1234/7852/5294/81704/729230
GO:0002483	antigen processing and presentation of endogenous peptide antigen	14	0.702986	2.66951	1.7062e-06	1.0574e-05	5.16665e-06	3494	tags=86%, list=19%, signal=69%	64167/567/3133/51752/6890/6891/3134/3106/6892/3107/3105/3135
GO:0019885	antigen processing and presentation of endogenous peptide antigen via MHC class I	14	0.702986	2.66951	1.7062e-06	1.0574e-05	5.16665e-06	3494	tags=86%, list=19%, signal=69%	64167/567/3133/51752/6890/6891/3134/3106/6892/3107/3105/3135
GO:0038065	collagen-activated signaling pathway	13	0.702966	2.59866	4.811e-06	2.74249e-05	1.34003e-05	4804	tags=92%, list=26%, signal=68%	126014/4921/22801/1277/84959/1285/1284/1282/6850/1288/3673/1287
GO:0010819	regulation of T cell chemotaxis	17	0.701393	2.90225	2.27522e-07	1.67128e-06	8.1662e-07	727	tags=41%, list=4%, signal=40%	10563/6366/6352/3627/729230/6846/8740
GO:0032633	interleukin-4 production	33	0.701274	3.67493	1e-10	1.23e-09	6.01001e-10	1550	tags=61%, list=9%, signal=56%	54440/916/2207/3662/942/84868/3702/940/959/50943/90865/9308/160365/5588/2625/114548/7292/51176/3965/3133
GO:0045579	positive regulation of B cell differentiation	11	0.701112	2.47452	3.78134e-05	0.000180878	8.83805e-05	3695	tags=82%, list=20%, signal=65%	939/3071/695/3635/3574/286410/6850/4323/55012
GO:0071352	cellular response to interleukin-2	13	0.700712	2.59033	5.09679e-06	2.89739e-05	1.41572e-05	2995	tags=77%, list=16%, signal=64%	3560/3559/3718/3561/6776/2185/6777/6850/3716/3558
GO:0050857	positive regulation of antigen receptor-mediated signaling pathway	21	0.700429	3.13336	8.00075e-09	7.38577e-08	3.60882e-08	2202	tags=67%, list=12%, signal=59%	5788/1236/5579/50852/26228/150372/9840/3932/123920/1540/5583/10666/975/100
GO:0045625	regulation of T-helper 1 cell differentiation	10	0.699737	2.3509	0.000118068	0.000496768	0.00024273	3568	tags=80%, list=20%, signal=64%	6363/3718/941/7292/3142/246778/3566/8767
GO:0071624	positive regulation of granulocyte chemotaxis	25	0.699281	3.33496	1.00031e-10	1.23e-09	6.01001e-10	2680	tags=64%, list=15%, signal=55%	6363/6366/7060/1236/719/3071/972/728/5880/8291/57118/3576/1906/3579/6375/3929
GO:1990868	response to chemokine	95	0.699194	4.93328	1e-10	1.23e-09	6.01001e-10	3205	tags=75%, list=18%, signal=62%	10563/6363/6366/4283/6352/6362/3627/6351/1236/6373/6356/6347/1230/2532/1234/388372/54209/7852/2833/6367/81704/6348/1240/1233/6357/6355/729230/10663/6387/414062/6846/6374/9353/6376/6368/6361/2829/51554/1237/4015/7032/10019/6586/1843/1524/3577/6354/3576/643/6091/10344/9034/6358/6370/6369/6359/1906/3579/5967/2185/57007/6375/2921/2920/3091/2826/6372/6346/5473/1235/2919
GO:1990869	cellular response to chemokine	95	0.699194	4.93328	1e-10	1.23e-09	6.01001e-10	3205	tags=75%, list=18%, signal=62%	10563/6363/6366/4283/6352/6362/3627/6351/1236/6373/6356/6347/1230/2532/1234/388372/54209/7852/2833/6367/81704/6348/1240/1233/6357/6355/729230/10663/6387/414062/6846/6374/9353/6376/6368/6361/2829/51554/1237/4015/7032/10019/6586/1843/1524/3577/6354/3576/643/6091/10344/9034/6358/6370/6369/6359/1906/3579/5967/2185/57007/6375/2921/2920/3091/2826/6372/6346/5473/1235/2919
GO:1902563	regulation of neutrophil activation	11	0.697917	2.46325	4.41681e-05	0.000207426	0.000101352	737	tags=55%, list=4%, signal=52%	3689/3684/11314/2213/5724/84106
GO:0090195	chemokine secretion	17	0.697482	2.88606	2.91005e-07	2.08318e-06	1.01788e-06	4181	tags=88%, list=23%, signal=68%	199/1436/10631/90865/247/7124/255231/4023/9173/4035/3566/29108/4155/27159/727
GO:0002693	positive regulation of cellular extravasation	16	0.696906	2.79509	5.32213e-07	3.68204e-06	1.79911e-06	3323	tags=81%, list=18%, signal=66%	3676/3383/729230/5724/3554/7070/83483/101/80310/83692/1991/4267/7499
GO:0072672	neutrophil extravasation	11	0.696837	2.45943	4.49639e-05	0.000209888	0.000102555	3323	tags=82%, list=18%, signal=67%	5294/5293/5175/3554/101/83692/4267/57126/7499
GO:0010934	macrophage cytokine production	16	0.696639	2.79402	5.43131e-07	3.745e-06	1.82987e-06	4790	tags=94%, list=26%, signal=69%	972/10859/7099/948/7040/7043/11213/8482/51704/7042/2621/3135/10417/7474/23411
GO:0032660	regulation of interleukin-17 production	28	0.696374	3.45272	1e-10	1.23e-09	6.01001e-10	4015	tags=86%, list=22%, signal=67%	114836/3071/50943/7099/4063/3458/3569/5588/7040/5008/7292/9466/3600/8877/64127/59067/3593/6346/3558/5621/51561/3606/149233/3592
GO:0042535	positive regulation of tumor necrosis factor biosynthetic process	20	0.695861	3.0497	3.01734e-08	2.54601e-07	1.24403e-07	1360	tags=60%, list=7%, signal=56%	1536/7305/6693/64581/7096/729230/7099/7057/3458/3717/9590/943
GO:0150077	regulation of neuroinflammatory response	30	0.695394	3.5407	1e-10	1.23e-09	6.01001e-10	2397	tags=70%, list=13%, signal=61%	5788/8530/4318/54209/6348/26228/90865/120892/4345/3569/6376/3479/131450/7124/26471/1075/7133/3553/5743/8877/472
GO:0002523	leukocyte migration involved in inflammatory response	14	0.695348	2.6405	2.55469e-06	1.53406e-05	7.49568e-06	3903	tags=86%, list=21%, signal=67%	3689/56833/6376/6401/83700/101/5764/2867/3929/1991/1235/6280
GO:1900165	negative regulation of interleukin-6 secretion	11	0.695008	2.45298	4.65555e-05	0.000216013	0.000105548	3623	tags=82%, list=20%, signal=66%	26191/4345/55024/23208/9466/131450/27202/2621/114899
GO:0071622	regulation of granulocyte chemotaxis	41	0.694839	3.87485	1e-10	1.23e-09	6.01001e-10	2680	tags=66%, list=15%, signal=56%	6363/6366/6352/7060/1236/719/3071/972/728/1240/5880/7057/9353/5919/4354/1435/284340/683/8291/83700/57118/3576/1906/3579/6375/27202/3929
GO:0002827	positive regulation of T-helper 1 type immune response	20	0.694668	3.04447	3.18976e-08	2.66964e-07	1.30444e-07	3920	tags=85%, list=22%, signal=67%	6363/729230/3594/941/3554/9466/8809/6556/3142/3570/3553/6375/3593/51561/8767/3606/149233
GO:0043368	positive T cell selection	34	0.694488	3.69398	1e-10	1.23e-09	6.01001e-10	1241	tags=56%, list=7%, signal=52%	5788/915/916/114836/972/3662/1794/6693/917/7535/3594/387357/50943/4063/30009/3569/596/1540/10538
GO:0050855	regulation of B cell receptor signaling pathway	26	0.69362	3.33589	1e-10	1.23e-09	6.01001e-10	3303	tags=77%, list=18%, signal=63%	5579/933/26228/9404/930/115352/26191/11314/150372/640/2213/5079/23228/123920/5583/257144/975/4067/148823/861
GO:0030593	neutrophil chemotaxis	99	0.692713	4.91532	1e-10	1.23e-09	6.01001e-10	3390	tags=75%, list=19%, signal=61%	10563/6363/6366/4283/6352/6362/3627/7060/3689/6351/1236/6373/719/2207/3071/972/6356/6347/388372/5294/6367/728/6348/5142/6357/6355/5880/7409/1441/5293/414062/57580/6846/6374/9353/3680/6376/4354/6368/6361/6288/683/8291/83700/57118/3577/6354/3576/3672/5144/10344/3553/6358/6370/6369/7042/6359/1906/6283/3579/6375/27202/2921/3929/6850/2920/3557/6372/6346/5473/51561/2919/51192/6364
GO:0001780	neutrophil homeostasis	16	0.69255	2.77762	6.74728e-07	4.52133e-06	2.20921e-06	2158	tags=69%, list=12%, signal=61%	5142/729230/5293/558/3569/10019/83700/3707/10461/338442/3579
GO:0001774	microglial cell activation	43	0.692357	3.91938	1e-10	1.23e-09	6.01001e-10	2641	tags=70%, list=15%, signal=60%	5788/712/3689/7305/199/8530/54209/728/6348/51311/26228/3684/51284/90865/120892/3458/3569/10333/6376/2358/3717/7097/7098/7124/1075/1191/6622/8877/472/3459
GO:0002269	leukocyte activation involved in inflammatory response	43	0.692357	3.91938	1e-10	1.23e-09	6.01001e-10	2641	tags=70%, list=15%, signal=60%	5788/712/3689/7305/199/8530/54209/728/6348/51311/26228/3684/51284/90865/120892/3458/3569/10333/6376/2358/3717/7097/7098/7124/1075/1191/6622/8877/472/3459
GO:0002551	mast cell chemotaxis	11	0.692	2.44236	5.21261e-05	0.000239347	0.000116949	3922	tags=82%, list=22%, signal=64%	6356/5880/5293/7424/3815/23075/1113/7423/5228
GO:0097531	mast cell migration	11	0.692	2.44236	5.21261e-05	0.000239347	0.000116949	3922	tags=82%, list=22%, signal=64%	6356/5880/5293/7424/3815/23075/1113/7423/5228
GO:0035590	purinergic nucleotide receptor signaling pathway	21	0.691378	3.09287	1.78485e-08	1.56585e-07	7.65105e-08	1083	tags=57%, list=6%, signal=54%	27334/53829/29909/286530/2857/5027/9934/5724/5026/64805/5023/5031
GO:0030889	negative regulation of B cell proliferation	16	0.691286	2.77255	7.84437e-07	5.17244e-06	2.52735e-06	2520	tags=69%, list=14%, signal=59%	7305/4332/695/11314/2213/1493/23495/3635/3586/472/4067
GO:0090713	immunological memory process	13	0.691192	2.55514	7.85947e-06	4.32481e-05	2.11318e-05	3920	tags=85%, list=22%, signal=66%	10875/3594/7292/604/975/282618/8764/3593/51561/11126/149233
GO:0045072	regulation of interferon-gamma biosynthetic process	17	0.690407	2.85679	4.79462e-07	3.33574e-06	1.6299e-06	2881	tags=71%, list=16%, signal=59%	10859/51311/64581/10148/51284/115650/50943/7098/3624/59067/246778/3593
GO:0043011	myeloid dendritic cell differentiation	18	0.690356	2.90813	1.28222e-07	9.87614e-07	4.82566e-07	2470	tags=72%, list=14%, signal=62%	6688/10537/3662/7040/814/55509/116071/10538/81501/5971/7048/1437/3516
GO:0043374	CD8-positive, alpha-beta T cell differentiation	14	0.689234	2.61729	3.75146e-06	2.17458e-05	1.06254e-05	945	tags=57%, list=5%, signal=54%	3071/944/8320/8651/596/2841/864/3659
GO:0045066	regulatory T cell differentiation	31	0.688614	3.56838	1e-10	1.23e-09	6.01001e-10	3494	tags=77%, list=19%, signal=63%	26279/11006/3559/10288/3902/940/50943/1493/1378/3458/8651/7040/3659/7292/10385/8784/3965/11221/604/4773/2529/3558/861/3135
GO:0060055	angiogenesis involved in wound healing	20	0.686876	3.01033	5.16348e-08	4.21877e-07	2.06137e-07	2816	tags=75%, list=15%, signal=63%	7852/64094/2113/7128/6376/5054/947/3690/4162/2876/5547/2828/79625/2303/10855
GO:0033631	cell-cell adhesion mediated by integrin	16	0.686737	2.75431	9.38031e-07	6.11351e-06	2.98717e-06	2396	tags=62%, list=13%, signal=54%	10563/6352/916/83706/3676/8631/3678/23075/100/5420
GO:0002922	positive regulation of humoral immune response	16	0.686499	2.75335	9.49002e-07	6.1785e-06	3.01893e-06	1890	tags=56%, list=10%, signal=50%	5788/718/1236/2213/2208/4049/7124/3553/5225
GO:0048247	lymphocyte chemotaxis	62	0.686443	4.33431	1e-10	1.23e-09	6.01001e-10	3390	tags=73%, list=19%, signal=59%	10563/6363/6366/6352/6362/3627/6351/6373/1880/6356/6347/388372/2833/5294/6367/6348/6357/6355/729230/5293/414062/6846/9420/6376/6368/8740/6361/9023/6288/6354/10344/101/6358/6370/6369/6359/2185/22914/6375/80270/6346/100528032/2621/51192/6364
GO:0071674	mononuclear cell migration	85	0.685871	4.67555	1e-10	1.23e-09	6.01001e-10	2619	tags=67%, list=14%, signal=58%	6363/6366/6352/6362/3627/6351/719/199/56833/26585/6356/7941/6347/1230/388372/6367/728/6348/1240/6357/6355/729230/6387/414062/7057/6846/9353/5919/5175/3569/6376/6368/6361/7040/2358/5054/1435/284340/1843/140885/7124/6354/3570/5800/10344/5641/6358/6370/6369/6359/80310/6283/8600/2321/6375/4067/196527
GO:0072109	glomerular mesangium development	15	0.68516	2.67726	2.96896e-06	1.75387e-05	8.56972e-06	2603	tags=73%, list=14%, signal=63%	59/5159/947/3570/1958/80310/8710/8837/2828/2303/7490
GO:0002467	germinal center formation	15	0.683942	2.6725	3.15307e-06	1.85378e-05	9.05791e-06	2246	tags=60%, list=12%, signal=53%	10563/89857/10673/115650/4208/7128/604/100/4791
GO:0002335	mature B cell differentiation	24	0.683158	3.19406	1.71054e-09	1.76778e-08	8.63769e-09	3369	tags=75%, list=19%, signal=61%	1880/56833/9452/55619/930/5452/2213/139818/5336/23228/3956/4242/159296/2185/100/4853/112616/10892
GO:0032729	positive regulation of interferon-gamma production	65	0.682903	4.38798	1e-10	1.23e-09	6.01001e-10	4015	tags=82%, list=22%, signal=64%	3113/54440/914/3115/916/114836/84868/51311/64581/5142/10148/929/729230/26191/3594/51284/115650/7099/4049/10125/3554/51744/7292/9466/7098/3394/8809/3670/10666/7124/6556/5144/3570/3965/3553/7294/282618/59067/22914/246778/3595/3593/3558/100528032/51561/29108/8767/11126/3606/51571/149233/57824/3592
GO:0002438	acute inflammatory response to antigenic stimulus	19	0.682425	2.93098	1.20167e-07	9.32536e-07	4.55654e-07	2158	tags=63%, list=12%, signal=56%	718/1236/2207/695/3383/923/2213/2625/1268/116/3133/3579
GO:0043552	positive regulation of phosphatidylinositol 3-kinase activity	32	0.681794	3.57969	1e-10	1.23e-09	6.01001e-10	2520	tags=66%, list=14%, signal=57%	6363/6366/1236/2268/930/2247/7040/2358/64805/5159/3815/7010/116986/2322/5156/388121/5587/2185/64127/2321/4067
GO:1905153	regulation of membrane invagination	16	0.68113	2.73182	1.31202e-06	8.33145e-06	4.0709e-06	683	tags=50%, list=4%, signal=48%	718/3071/54209/26228/11314/11031/948/23208
GO:0045058	T cell selection	47	0.680781	3.98014	1e-10	1.23e-09	6.01001e-10	3098	tags=70%, list=17%, signal=58%	5788/915/916/114836/1236/972/920/3662/1794/6693/917/7535/3594/940/387357/50943/912/4063/30009/3569/2625/596/2737/1540/10538/3600/3707/84695/84433/6850/64919/3593/51561
GO:1990266	neutrophil migration	113	0.68074	4.95602	1e-10	1.23e-09	6.01001e-10	3390	tags=73%, list=19%, signal=60%	10563/6363/6366/4283/6352/6362/3627/7060/3689/6351/1236/6373/719/2207/56833/3071/972/6356/6347/388372/5294/6367/728/6348/5142/6357/6355/5880/7409/1441/5293/414062/57580/6846/6374/9353/5175/3680/6376/4354/6368/6361/3554/6288/683/8291/83700/57118/3577/6354/3576/3672/255231/5144/10344/3553/101/6358/6370/6369/7042/6359/1906/6283/3579/83692/6375/27202/2921/3929/6850/2920/3557/6372/6346/5473/51561/4267…
GO:0043301	negative regulation of leukocyte degranulation	13	0.679274	2.51108	1.44563e-05	7.55169e-05	3.68989e-05	1731	tags=62%, list=10%, signal=56%	8832/729230/11314/2213/2294/3162/3965/3134
GO:0051767	nitric-oxide synthase biosynthetic process	18	0.679238	2.8613	2.94124e-07	2.09822e-06	1.02523e-06	3374	tags=78%, list=19%, signal=63%	6347/7099/2208/120892/3458/3717/7097/9590/6772/3791/1906/64127/10135/5229
GO:0051769	regulation of nitric-oxide synthase biosynthetic process	18	0.679238	2.8613	2.94124e-07	2.09822e-06	1.02523e-06	3374	tags=78%, list=19%, signal=63%	6347/7099/2208/120892/3458/3717/7097/9590/6772/3791/1906/64127/10135/5229
GO:0033623	regulation of integrin activation	13	0.679234	2.51093	1.46477e-05	7.64525e-05	3.73561e-05	2266	tags=54%, list=12%, signal=47%	10563/5341/6403/64805/8631/5734/54922
GO:0042094	interleukin-2 biosynthetic process	22	0.679084	3.09921	3.28439e-08	2.74513e-07	1.34132e-07	2838	tags=68%, list=16%, signal=58%	5788/916/920/3662/942/3902/64581/940/50943/5588/941/3553/84433/3552/7538
GO:0032494	response to peptidoglycan	10	0.678211	2.27859	0.000274525	0.00105011	0.000513103	3568	tags=80%, list=20%, signal=64%	54209/728/3569/114548/11213/64127/3663/8767
GO:0090594	inflammatory response to wounding	11	0.677996	2.39294	8.55734e-05	0.000372989	0.000182249	2788	tags=73%, list=15%, signal=62%	89790/729230/7040/7076/2149/3162/3552/3091
GO:0050869	negative regulation of B cell activation	30	0.677801	3.45113	1e-10	1.23e-09	6.01001e-10	2721	tags=67%, list=15%, signal=57%	7305/64092/4332/695/6422/84174/11314/2213/50943/1493/7128/55024/23495/3635/3624/3586/604/472/4067/10039
GO:0071677	positive regulation of mononuclear cell migration	24	0.677327	3.1668	2.61287e-09	2.61498e-08	1.27773e-08	2955	tags=67%, list=16%, signal=56%	6352/3627/199/7941/1230/729230/6387/7040/2358/5054/284340/7124/5641/80310/196527/6346
GO:0086103	G protein-coupled receptor signaling pathway involved in heart process	11	0.676309	2.38698	9.35707e-05	0.000403863	0.000197335	2620	tags=73%, list=14%, signal=62%	5350/10268/5997/857/493/5144/2771/1113
GO:0043373	CD4-positive, alpha-beta T cell lineage commitment	17	0.675976	2.79708	1.17555e-06	7.51888e-06	3.67386e-06	4310	tags=82%, list=24%, signal=63%	114836/3662/6693/3594/50943/4063/30009/3569/10538/84695/3593/51561/149233/6774
GO:0032905	transforming growth factor beta1 production	12	0.675536	2.44677	3.61115e-05	0.000173813	8.49282e-05	688	tags=50%, list=4%, signal=48%	7305/375387/50943/7057/4060/6376
GO:0045589	regulation of regulatory T cell differentiation	29	0.674437	3.39086	1e-10	1.23e-09	6.01001e-10	3494	tags=76%, list=19%, signal=61%	11006/3559/10288/3902/940/50943/1493/1378/3458/8651/7040/3659/7292/10385/8784/3965/11221/604/4773/3558/861/3135
GO:0070106	interleukin-27-mediated signaling pathway	11	0.673934	2.3786	9.67697e-05	0.000415639	0.000203089	4839	tags=91%, list=27%, signal=67%	10148/3717/3572/9466/6772/246778/9244/3716/6774/7297
GO:0002313	mature B cell differentiation involved in immune response	18	0.672946	2.83479	3.98237e-07	2.79579e-06	1.36608e-06	2535	tags=67%, list=14%, signal=57%	1880/9452/55619/2213/139818/5336/3956/4242/159296/2185/100/4853
GO:0032620	interleukin-17 production	32	0.672276	3.52972	1e-10	1.23e-09	6.01001e-10	4015	tags=81%, list=22%, signal=63%	114836/3071/50943/7099/4063/23180/3458/3569/5588/7040/5008/7292/9466/3140/3600/8877/64127/59067/3593/6346/3558/5621/51561/3606/149233/3592
GO:0045078	positive regulation of interferon-gamma biosynthetic process	13	0.671854	2.48365	2.02042e-05	0.00010201	4.98442e-05	2881	tags=69%, list=16%, signal=58%	51311/64581/10148/51284/115650/7098/59067/246778/3593
GO:0051482	positive regulation of cytosolic calcium ion concentration involved in phospholipase C-activating G protein-coupled signaling pathway	31	0.671295	3.47863	1e-10	1.23e-09	6.01001e-10	2521	tags=68%, list=14%, signal=58%	27334/719/84636/286530/8477/7052/1901/2841/1902/2149/2151/9002/185/4987/10161/1906/2769/2828/2846/2843/9290
GO:0010820	positive regulation of T cell chemotaxis	16	0.670902	2.6908	2.32677e-06	1.40264e-05	6.85355e-06	727	tags=38%, list=4%, signal=36%	10563/6366/6352/729230/6846/8740
GO:0090193	positive regulation of glomerulus development	11	0.670608	2.36686	0.000107966	0.00045769	0.000223636	6000	tags=100%, list=33%, signal=67%	3570/1958/80310/8710/8837/9370/9241/5155/186/5979/5076
GO:0051133	regulation of NK T cell activation	10	0.670548	2.25284	0.000358491	0.0013293	0.00064952	4015	tags=80%, list=22%, signal=62%	64926/11314/3570/3593/51561/3606/149233/3592
GO:0002921	negative regulation of humoral immune response	12	0.670483	2.42847	4.51174e-05	0.000210446	0.000102828	1902	tags=58%, list=10%, signal=52%	11326/710/2213/1378/2/5777/966
GO:0032725	positive regulation of granulocyte macrophage colony-stimulating factor production	13	0.669245	2.47401	2.2898e-05	0.000114768	5.60779e-05	3920	tags=85%, list=22%, signal=66%	10125/941/3670/3553/23586/6850/5047/3593/51561/3606/149233
GO:0002295	T-helper cell lineage commitment	16	0.668863	2.68262	2.59268e-06	1.55535e-05	7.59975e-06	4310	tags=81%, list=24%, signal=62%	114836/3662/6693/3594/4063/30009/3569/10538/84695/3593/51561/149233/6774
GO:0043379	memory T cell differentiation	10	0.668757	2.24682	0.00037096	0.00136734	0.000668106	3920	tags=80%, list=22%, signal=63%	10875/3594/7292/604/282618/3593/51561/149233
GO:0090715	immunological memory formation process	10	0.668757	2.24682	0.00037096	0.00136734	0.000668106	3920	tags=80%, list=22%, signal=63%	10875/3594/7292/604/282618/3593/51561/149233
GO:0070672	response to interleukin-15	14	0.667611	2.53517	1.21793e-05	6.45495e-05	3.15401e-05	2754	tags=71%, list=15%, signal=61%	920/3560/3718/3561/6776/3600/2182/3601/6777/3716
GO:0045671	negative regulation of osteoclast differentiation	27	0.667317	3.25282	6.12633e-10	6.79056e-09	3.31799e-09	2521	tags=67%, list=14%, signal=58%	4057/11006/10859/6348/6422/9935/7099/2200/51208/11025/3635/7098/9607/84959/5295/10234/10272/9290
GO:0070233	negative regulation of T cell apoptotic process	18	0.666962	2.80958	5.59765e-07	3.85111e-06	1.88172e-06	2788	tags=61%, list=15%, signal=52%	3620/6352/939/3575/81704/3718/5588/1831/171558/100/3091
GO:0006968	cellular defense response	50	0.665924	3.96852	1e-10	1.23e-09	6.01001e-10	3603	tags=74%, list=20%, signal=60%	4283/7305/4046/4332/1234/4068/653361/23643/6693/5551/728/10288/3702/50852/10578/729230/4688/10871/1524/23601/10219/3805/9437/51715/3579/2185/3822/3929/3812/922/1235/135/3688/3823/10312/3135/1232
GO:0072110	glomerular mesangial cell proliferation	10	0.664086	2.23113	0.000445774	0.00161424	0.000788745	2603	tags=70%, list=14%, signal=60%	5159/3570/1958/80310/8710/8837/7490
GO:0001914	regulation of T cell mediated cytotoxicity	31	0.663958	3.44062	1.46851e-10	1.78794e-09	8.7362e-10	4015	tags=81%, list=22%, signal=63%	5788/3575/911/10859/3594/2213/912/5027/913/567/3133/909/910/3134/3106/6375/3107/3593/51561/3105/3135/5532/51571/149233/3592
GO:0070669	response to interleukin-2	14	0.663167	2.5183	1.627e-05	8.4139e-05	4.11119e-05	2995	tags=71%, list=16%, signal=60%	3560/3559/3718/3561/6776/2185/6777/6850/3716/3558
GO:0043369	CD4-positive or CD8-positive, alpha-beta T cell lineage commitment	20	0.663133	2.90627	2.72978e-07	1.9747e-06	9.64876e-07	3098	tags=70%, list=17%, signal=58%	114836/3662/6693/3594/50943/4063/30009/3569/596/1540/10538/84695/3593/51561
GO:0060099	regulation of phagocytosis, engulfment	15	0.662614	2.58916	8.74265e-06	4.76416e-05	2.32786e-05	650	tags=47%, list=4%, signal=45%	718/3071/54209/26228/11314/11031/948
GO:2000516	positive regulation of CD4-positive, alpha-beta T cell activation	35	0.662606	3.55425	1e-10	1.23e-09	6.01001e-10	3920	tags=77%, list=22%, signal=61%	6363/54440/3071/942/3594/50943/9308/3458/8651/5588/114548/941/7292/3142/3965/7048/975/6375/84807/3593/51561/10892/3566/8767/11126/3606/149233
GO:0048305	immunoglobulin secretion	21	0.662448	2.96345	1.78856e-07	1.33926e-06	6.54386e-07	1550	tags=57%, list=9%, signal=52%	933/54900/10673/958/5452/959/90865/7293/3569/7292/7124/3133
GO:0043372	positive regulation of CD4-positive, alpha-beta T cell differentiation	29	0.662399	3.33034	2.60141e-10	3.03008e-09	1.48055e-09	3920	tags=76%, list=22%, signal=60%	6363/54440/3071/942/3594/50943/9308/3458/8651/114548/941/7292/3142/3965/84807/3593/51561/10892/3566/8767/3606/149233
GO:0048302	regulation of isotype switching to IgG isotypes	12	0.661805	2.39704	6.78718e-05	0.000301788	0.000147459	1047	tags=50%, list=6%, signal=47%	5788/958/940/50943/30009/9466
GO:0032693	negative regulation of interleukin-10 production	17	0.661601	2.7376	2.76773e-06	1.64917e-05	8.05815e-06	538	tags=47%, list=3%, signal=46%	3620/7305/10859/80380/3718/2213/50943/29126
GO:2000403	positive regulation of lymphocyte migration	36	0.660883	3.57659	1e-10	1.23e-09	6.01001e-10	2490	tags=58%, list=14%, signal=50%	10563/6366/6352/3627/6351/199/6693/81704/6348/3676/729230/6387/6846/8740/8174/6354/101/2185/83692/6375/8764
GO:0046640	regulation of alpha-beta T cell proliferation	29	0.660733	3.32196	3.29203e-10	3.81296e-09	1.86308e-09	3753	tags=76%, list=21%, signal=60%	5788/916/64926/7535/10148/729230/940/29126/3659/7292/3965/3133/7048/975/6375/8764/57045/6850/3593/51561/8767/3606
GO:2000107	negative regulation of leukocyte apoptotic process	45	0.660405	3.82438	1e-10	1.23e-09	6.01001e-10	3135	tags=64%, list=17%, signal=53%	6363/6366/3620/6352/939/1236/2207/972/3575/3059/1234/81704/10859/3718/6387/558/5588/1831/171558/3707/10461/3579/604/100/64127/3091/3558/2621/4254
GO:0071621	granulocyte chemotaxis	116	0.660101	4.83313	1e-10	1.23e-09	6.01001e-10	3287	tags=68%, list=18%, signal=56%	10563/6363/6366/4283/6352/6362/3627/7060/3689/6351/1236/6373/719/2207/3071/972/6356/6347/388372/5294/6367/728/6348/1240/5142/6357/6355/5880/7409/1441/5293/414062/57580/7057/6846/6374/9353/5919/3680/6376/4354/6368/6361/1435/284340/6288/683/8291/83700/57118/3577/6354/3576/3672/5144/10344/3553/6358/6370/6369/7042/6359/1906/6283/3579/7857/6375/27202/2921/3929/6850/2920/3557/6372/6346/5473/51561/2919/…
GO:0031295	T cell costimulation	56	0.658255	4.05201	1e-10	1.23e-09	6.01001e-10	2520	tags=62%, list=14%, signal=54%	6363/6366/916/1236/942/10673/80380/7409/921/5133/29851/940/115650/959/1493/3932/29126/9402/151888/941/8740/3956/7292/2534/857/126259/5295/5777/5063/84433/975/22914/1326/8764/4067
GO:2001198	regulation of dendritic cell differentiation	11	0.658051	2.32254	0.000175207	0.000711059	0.000347436	4117	tags=82%, list=23%, signal=63%	10859/10288/2213/3965/28959/140685/3135/55365/1051
GO:0046629	gamma-delta T cell activation	13	0.657877	2.43198	3.6752e-05	0.000176621	8.63002e-05	2689	tags=62%, list=15%, signal=52%	5788/3071/10859/2841/1960/4277/64127/6850
GO:0042095	interferon-gamma biosynthetic process	18	0.657789	2.77094	1.05151e-06	6.76753e-06	3.30674e-06	2881	tags=67%, list=16%, signal=56%	10859/51311/64581/10148/51284/115650/50943/7098/3624/59067/246778/3593
GO:0061900	glial cell activation	51	0.65774	3.95159	1e-10	1.23e-09	6.01001e-10	3527	tags=73%, list=19%, signal=59%	5788/712/3689/7305/199/8530/54209/728/6348/51311/26228/3684/51284/90865/120892/3458/3569/10333/6376/2358/3717/7097/7098/7124/1075/3553/1191/6622/6608/8877/472/3459/10135/135/4317/4035/4137
GO:0097090	presynaptic membrane organization	12	0.65749	2.38141	8.12184e-05	0.000355762	0.000173832	4630	tags=83%, list=25%, signal=62%	348/57502/57555/5789/54413/5728/6900/22871/22829/11141
GO:0046633	alpha-beta T cell proliferation	32	0.657179	3.45046	1e-10	1.23e-09	6.01001e-10	3753	tags=75%, list=21%, signal=60%	5788/916/1794/64926/7535/10148/729230/940/29126/3659/7292/3965/3133/3600/7048/975/6375/8764/57045/6850/3593/51561/8767/3606
GO:0035723	interleukin-15-mediated signaling pathway	13	0.656743	2.42779	3.9061e-05	0.000186126	9.09448e-05	2754	tags=69%, list=15%, signal=59%	920/3560/3718/3561/6776/3600/3601/6777/3716
GO:0071350	cellular response to interleukin-15	13	0.656743	2.42779	3.9061e-05	0.000186126	9.09448e-05	2754	tags=69%, list=15%, signal=59%	920/3560/3718/3561/6776/3600/3601/6777/3716
GO:0045577	regulation of B cell differentiation	26	0.656057	3.15523	3.66385e-09	3.59697e-08	1.75755e-08	2689	tags=65%, list=15%, signal=56%	939/56833/3071/695/22806/6422/115352/150372/3635/1540/3624/5777/677/3574/84433/286410/6850
GO:0140131	positive regulation of lymphocyte chemotaxis	21	0.65536	2.93174	2.96506e-07	2.11277e-06	1.03234e-06	1316	tags=43%, list=7%, signal=40%	10563/6366/6352/6351/6348/729230/6846/8740/6354
GO:0060100	positive regulation of phagocytosis, engulfment	13	0.655147	2.42189	4.44752e-05	0.000208393	0.000101825	2619	tags=62%, list=14%, signal=53%	718/3071/54209/26228/11031/948/2624/196527
GO:1905155	positive regulation of membrane invagination	13	0.655147	2.42189	4.44752e-05	0.000208393	0.000101825	2619	tags=62%, list=14%, signal=53%	718/3071/54209/26228/11031/948/2624/196527
GO:0045123	cellular extravasation	59	0.654151	4.1119	1e-10	1.23e-09	6.01001e-10	3323	tags=71%, list=18%, signal=58%	6366/6402/3689/6347/5294/6693/6404/7412/6403/3676/3383/729230/6387/5293/3695/5724/5175/6376/6401/3554/7070/8174/140885/683/1524/9466/7124/3672/5734/83483/101/6370/80310/83692/2241/119/1991/961/4267/3688/57126/7499
GO:0002719	negative regulation of cytokine production involved in immune response	25	0.654013	3.11908	7.62061e-09	7.06649e-08	3.45282e-08	2436	tags=68%, list=13%, signal=59%	10225/10859/3718/50943/30009/684/7040/7043/3162/7124/3586/11213/3134/7042/604/284/6375
GO:0002455	humoral immune response mediated by circulating immunoglobulin	47	0.654012	3.82364	1e-10	1.23e-09	6.01001e-10	1802	tags=53%, list=10%, signal=48%	100423062/5788/713/712/714/3119/718/730/1380/716/710/715/3543/2213/2208/1378/4049/720/721/3426/717/7124/51279/5777/1191
GO:0032604	granulocyte macrophage colony-stimulating factor production	16	0.653199	2.6198	6.19078e-06	3.48407e-05	1.70238e-05	3920	tags=81%, list=22%, signal=64%	8832/10125/941/3670/11027/3553/23586/6850/5047/3593/51561/3606/149233
GO:0032700	negative regulation of interleukin-17 production	13	0.652964	2.41382	4.7569e-05	0.000219891	0.000107443	4015	tags=77%, list=22%, signal=60%	3071/50943/7099/3458/7040/7292/9466/3593/5621/3592
GO:0032816	positive regulation of natural killer cell activation	20	0.65209	2.85787	7.29498e-07	4.84634e-06	2.36801e-06	4015	tags=80%, list=22%, signal=62%	7305/9760/558/10125/2323/3570/3133/3600/3134/3593/22890/51561/2621/3606/149233/3592
GO:0002363	alpha-beta T cell lineage commitment	19	0.651663	2.79886	7.9634e-07	5.24533e-06	2.56296e-06	4310	tags=79%, list=24%, signal=60%	114836/3662/6693/3594/50943/4063/30009/3569/596/10538/84695/3593/51561/149233/6774
GO:0090218	positive regulation of lipid kinase activity	36	0.651619	3.52646	1e-10	1.23e-09	6.01001e-10	2520	tags=61%, list=14%, signal=53%	6363/6366/1236/2268/930/2247/7040/2358/64805/5159/3815/7010/116986/2322/5156/388121/5587/2185/975/64127/2321/4067
GO:0032655	regulation of interleukin-12 production	54	0.651603	3.97748	1e-10	1.23e-09	6.01001e-10	3098	tags=69%, list=17%, signal=57%	6363/3620/1236/4050/10859/1240/51311/64581/958/3718/201633/959/6504/54/7099/7057/3458/353514/948/7097/3659/7292/4210/7098/3394/3670/3586/11213/3965/5600/3663/6850/4790/409/3593/961/51561
GO:0061756	leukocyte adhesion to vascular endothelial cell	35	0.65154	3.49489	1e-10	1.23e-09	6.01001e-10	1296	tags=51%, list=7%, signal=48%	6366/6402/3689/6693/6404/7412/6403/3676/3383/729230/6387/3695/5724/2113/6401/8174/1524/7124
GO:0002711	positive regulation of T cell mediated immunity	46	0.651339	3.79485	1e-10	1.23e-09	6.01001e-10	4015	tags=78%, list=22%, signal=61%	5788/54440/911/3594/50943/912/5027/3569/2625/114548/913/3554/91543/7292/567/8809/3133/909/910/3553/3134/3106/975/6375/3107/3593/22890/51561/10892/3105/3135/81545/3606/51571/149233/3592
GO:0010575	positive regulation of vascular endothelial growth factor production	28	0.651127	3.22838	1.75383e-09	1.80791e-08	8.83376e-09	2816	tags=68%, list=15%, signal=57%	718/1545/719/728/23213/3569/7040/284340/3572/3670/6095/3553/5743/2324/2626/147372/3552/3091/10855
GO:0072676	lymphocyte migration	107	0.651035	4.69797	1e-10	1.23e-09	6.01001e-10	3390	tags=68%, list=19%, signal=56%	10563/6363/6366/6352/6362/3627/6351/1236/6373/199/1880/6356/6347/388372/2833/5294/6367/6693/81704/6348/7535/6357/6355/64005/3676/3383/729230/6387/5293/347/414062/6846/3695/4478/9420/30009/4345/2625/1901/6376/6368/8740/6361/9023/2838/8174/6288/9466/131450/6793/6354/10344/101/6358/6370/6369/257144/6359/2185/83692/22914/6375/8764/80270/148823/6346/100528032/2621/1235/4267/51192/7499/6364
GO:0031294	lymphocyte costimulation	57	0.650931	4.03645	1e-10	1.23e-09	6.01001e-10	2520	tags=61%, list=14%, signal=53%	6363/6366/916/1236/942/10673/80380/7409/921/5133/29851/940/115650/959/1493/3932/29126/9402/151888/941/8740/3956/7292/2534/857/126259/5295/5777/5063/84433/975/22914/1326/8764/4067
GO:0072678	T cell migration	62	0.649837	4.10317	1e-10	1.23e-09	6.01001e-10	1178	tags=48%, list=6%, signal=45%	10563/6366/6352/3627/6373/199/1880/6347/2833/5294/6693/81704/6348/7535/64005/3676/3383/729230/6387/5293/347/6846/3695/4478/4345/1901/8740/2838/9466/131450
GO:0045342	MHC class II biosynthetic process	14	0.649298	2.46563	2.7095e-05	0.000134604	6.57702e-05	1545	tags=57%, list=8%, signal=52%	6688/4261/7099/3458/3717/6556/3586/113277
GO:0006958	complement activation, classical pathway	34	0.648583	3.44981	1e-10	1.23e-09	6.01001e-10	1802	tags=53%, list=10%, signal=48%	100423062/713/712/714/718/730/1380/716/710/715/3543/1378/720/721/3426/717/51279/1191
GO:0061299	retina vasculature morphogenesis in camera-type eye	10	0.648353	2.17827	0.000745584	0.00254074	0.00124145	3203	tags=70%, list=18%, signal=58%	1545/57381/8829/22899/8322/1282/4693
GO:0002861	regulation of inflammatory response to antigenic stimulus	23	0.64778	3.02604	1.05532e-07	8.24139e-07	4.0269e-07	2188	tags=61%, list=12%, signal=54%	718/1236/2207/695/940/2213/4049/1268/7124/3586/116/3133/2876/975
GO:0044546	NLRP3 inflammasome complex assembly	14	0.647364	2.45829	2.89636e-05	0.000142969	6.98572e-05	1037	tags=50%, list=6%, signal=47%	115362/197358/7099/948/114548/10333/4210
GO:0097530	granulocyte migration	134	0.646952	4.86012	1e-10	1.23e-09	6.01001e-10	3390	tags=68%, list=19%, signal=56%	10563/6363/6366/4283/6352/6362/3627/7060/3689/6351/1236/6373/719/2207/56833/3071/972/6356/6347/388372/5294/6367/728/6348/1240/5142/6357/6355/5880/7409/11314/1441/5293/414062/57580/7057/6846/6374/9353/5919/5175/3680/6376/4354/6368/6361/3554/1435/284340/6288/683/8291/83700/57118/3577/6354/3576/3672/255231/5144/5734/10344/3553/101/6358/6370/6369/7042/6359/1906/6283/3579/7857/83692/6375/27202/2921/39…
GO:0061437	renal system vasculature development	26	0.646924	3.11131	7.20467e-09	6.73125e-08	3.28901e-08	2603	tags=69%, list=14%, signal=59%	59/5175/5159/8829/7010/6943/947/5156/3570/5311/1958/80310/8710/284/8837/2828/2303/7490
GO:0061440	kidney vasculature development	26	0.646924	3.11131	7.20467e-09	6.73125e-08	3.28901e-08	2603	tags=69%, list=14%, signal=59%	59/5175/5159/8829/7010/6943/947/5156/3570/5311/1958/80310/8710/284/8837/2828/2303/7490
GO:0071675	regulation of mononuclear cell migration	44	0.645758	3.7006	1e-10	1.23e-09	6.01001e-10	1296	tags=50%, list=7%, signal=47%	6352/3627/719/199/56833/26585/7941/1230/728/1240/729230/6387/7057/9353/5919/7040/2358/5054/1435/284340/1843/7124
GO:0050862	positive regulation of T cell receptor signaling pathway	13	0.645604	2.38661	7.69608e-05	0.000340245	0.00016625	3096	tags=69%, list=17%, signal=57%	1236/50852/9840/3932/1540/10666/975/100/8934
GO:0001886	endothelial cell morphogenesis	12	0.645402	2.33762	0.000128529	0.000535013	0.000261417	4610	tags=83%, list=25%, signal=62%	57493/5175/6781/1286/91522/26084/4855/4233/64102/80781
GO:0001911	negative regulation of leukocyte mediated cytotoxicity	18	0.645401	2.71875	1.90312e-06	1.17006e-05	5.71713e-06	3689	tags=72%, list=20%, signal=58%	5788/3575/84868/10859/2213/5272/3805/3965/3133/3134/409/3135/5532
GO:2000406	positive regulation of T cell migration	30	0.645029	3.28426	4.73716e-10	5.30785e-09	2.59351e-09	727	tags=40%, list=4%, signal=38%	10563/6366/6352/3627/199/6693/81704/3676/729230/6387/6846/8740
GO:0032645	regulation of granulocyte macrophage colony-stimulating factor production	15	0.64413	2.51693	2.14892e-05	0.000108234	5.2885e-05	3920	tags=80%, list=22%, signal=63%	8832/10125/941/3670/3553/23586/6850/5047/3593/51561/3606/149233
GO:0006957	complement activation, alternative pathway	14	0.644009	2.44555	3.53168e-05	0.000170652	8.33837e-05	1087	tags=50%, list=6%, signal=47%	718/730/11326/3075/1378/1675/5199
GO:0002689	negative regulation of leukocyte chemotaxis	17	0.643924	2.66445	7.55269e-06	4.16712e-05	2.03613e-05	3301	tags=71%, list=18%, signal=58%	56833/26585/6347/26228/9353/2841/1843/22914/27202/100528032/79148/4681
GO:0042102	positive regulation of T cell proliferation	92	0.643369	4.50448	1e-10	1.23e-09	6.01001e-10	3098	tags=64%, list=17%, signal=53%	6363/5788/6352/3113/54440/3115/916/199/3071/3109/920/11151/942/64926/84868/30835/10673/3559/10288/80380/7535/10148/7412/3718/729230/923/3594/940/115650/959/50943/912/29126/160365/3569/5588/941/7292/3572/3479/126259/970/3570/3965/3133/3600/3553/283234/84433/7048/975/59067/6375/4690/6850/8744/3593/3558/51561
GO:0034104	negative regulation of tissue remodeling	20	0.642943	2.81779	1.37528e-06	8.68854e-06	4.24538e-06	1588	tags=55%, list=9%, signal=50%	26585/952/6422/338773/5027/51208/7128/3569/3635/9607/84959
GO:0048535	lymph node development	17	0.642192	2.65729	8.45719e-06	4.62491e-05	2.25982e-05	1843	tags=59%, list=10%, signal=53%	3575/4050/9760/4049/7040/10630/643/3600/57124/159296
GO:0002675	positive regulation of acute inflammatory response	29	0.641857	3.22705	1.77623e-09	1.82491e-08	8.91685e-09	2882	tags=66%, list=16%, signal=55%	718/1236/2207/695/5294/3569/5008/3572/1268/5733/7124/9180/3133/3553/101/5743/8600/2867/6863
GO:0002691	regulation of cellular extravasation	27	0.641828	3.12858	5.444e-09	5.19617e-08	2.53894e-08	3323	tags=70%, list=18%, signal=58%	6366/3676/3383/729230/6387/5724/3554/7070/683/9466/5734/83483/101/6370/80310/83692/1991/4267/7499
GO:0042088	T-helper 1 type immune response	43	0.641484	3.63139	1e-10	1.23e-09	6.01001e-10	4015	tags=77%, list=22%, signal=60%	6363/84868/6693/10148/3718/729230/10068/3594/7099/90865/941/8807/3554/7292/9466/51176/8809/6556/64218/3142/3570/3553/5971/9173/246778/6375/3593/51561/3566/8767/3606/149233/3592
GO:0043031	negative regulation of macrophage activation	14	0.641277	2.43517	4.09373e-05	0.000193872	9.47297e-05	3973	tags=71%, list=22%, signal=56%	5788/8530/11326/2213/4345/6376/10062/145581/133396/671
GO:0071104	response to interleukin-9	10	0.641086	2.15386	0.000845829	0.00283548	0.00138547	2754	tags=70%, list=15%, signal=59%	3718/3561/6776/6772/3581/6777/3716
GO:0045621	positive regulation of lymphocyte differentiation	91	0.639753	4.45866	1e-10	1.23e-09	6.01001e-10	4015	tags=75%, list=22%, signal=59%	6363/5788/54440/939/3071/972/11006/3575/942/695/3559/10288/7535/3594/9840/50943/9760/9308/558/3458/10125/8651/146850/2625/114548/941/7040/864/2737/3635/7292/1540/10385/1960/7704/2323/3142/3965/3600/101/3707/3574/11221/7048/604/100/286410/2736/84807/6850/8744/3593/22890/3558/8876/51561/2621/4323/861/10892/3566/3135/8767/55012/3606/149233/57178/3592
GO:0002638	negative regulation of immunoglobulin production	11	0.639432	2.25683	0.000365066	0.00135044	0.00065985	2721	tags=64%, list=15%, signal=54%	933/115352/2213/50943/90865/604/10039
GO:0045416	positive regulation of interleukin-8 biosynthetic process	12	0.639281	2.31545	0.000175917	0.000713474	0.000348617	3029	tags=67%, list=17%, signal=56%	972/51311/64581/51284/7099/7124/6850/1991
GO:2000318	positive regulation of T-helper 17 type immune response	10	0.639237	2.14764	0.000908482	0.0030177	0.0014745	3920	tags=80%, list=22%, signal=63%	3594/5588/114548/84807/3593/51561/10892/149233
GO:0019371	cyclooxygenase pathway	11	0.638723	2.25432	0.000377989	0.00138828	0.000678338	2868	tags=64%, list=16%, signal=54%	5730/5740/27306/5742/6916/5743/9536
GO:0002726	positive regulation of T cell cytokine production	19	0.638705	2.74321	1.68534e-06	1.04657e-05	5.11373e-06	4379	tags=79%, list=24%, signal=60%	54440/3569/2625/114548/3554/91543/7292/567/8809/3553/975/6375/10892/3606/7189
GO:0032703	negative regulation of interleukin-2 production	23	0.63845	2.98246	2.34002e-07	1.71076e-06	8.35908e-07	3093	tags=65%, list=17%, signal=54%	5788/11326/84868/3902/2633/50943/30009/7128/2625/947/89795/6375/7538/5621/51564
GO:0001912	positive regulation of leukocyte mediated cytotoxicity	54	0.638314	3.89636	1e-10	1.23e-09	6.01001e-10	4015	tags=74%, list=22%, signal=58%	5788/114836/7305/4068/911/3902/26228/3684/7409/3594/912/5027/56253/10125/259197/913/8807/567/10666/4277/3133/909/910/3134/3106/59067/22914/23705/6375/3107/3593/100528032/51561/3105/3135/4843/11126/51571/149233/3592
GO:1901623	regulation of lymphocyte chemotaxis	27	0.637958	3.10971	8.42285e-09	7.76384e-08	3.79355e-08	2436	tags=52%, list=13%, signal=45%	10563/6366/6352/3627/6351/6347/6348/729230/6846/8740/6354/2185/22914/6375
GO:0032908	regulation of transforming growth factor beta1 production	11	0.637415	2.24971	0.000410295	0.00149853	0.000732209	688	tags=45%, list=4%, signal=44%	7305/50943/7057/4060/6376
GO:1903587	regulation of blood vessel endothelial cell proliferation involved in sprouting angiogenesis	12	0.637408	2.30867	0.000185426	0.00074714	0.000365067	3095	tags=67%, list=17%, signal=55%	26051/7057/187/4804/3162/185/2624/54567
GO:0006911	phagocytosis, engulfment	49	0.637068	3.77883	1e-10	1.23e-09	6.01001e-10	851	tags=45%, list=5%, signal=43%	100423062/3689/718/2207/199/3071/54209/51411/9938/4481/26228/3684/11314/3543/2213/2209/7057/9844/11031/948/19/8685
GO:0150076	neuroinflammatory response	64	0.635811	4.06324	1e-10	1.23e-09	6.01001e-10	3527	tags=70%, list=19%, signal=57%	5788/712/3689/7305/199/8530/4318/54209/728/6348/51311/26228/3684/51284/90865/120892/3458/4345/3569/10333/6376/2358/3717/7097/3479/7098/131450/7124/26471/1075/7133/3553/5743/1191/6622/6608/8877/472/3459/107/10135/135/4317/4035/4137
GO:0010744	positive regulation of macrophage derived foam cell differentiation	16	0.63561	2.54925	1.65604e-05	8.55388e-05	4.17958e-05	2777	tags=69%, list=15%, signal=58%	4481/948/1435/247/5583/4023/185/1437/5320/4790/183
GO:0032615	interleukin-12 production	56	0.635592	3.9125	1e-10	1.23e-09	6.01001e-10	3920	tags=73%, list=22%, signal=58%	6363/3620/1236/4050/10859/1240/51311/64581/958/3718/201633/959/6504/54/7099/7057/3458/353514/948/7097/3659/7292/4210/7098/3394/3670/3586/11213/3965/5600/3663/6850/4790/409/3593/961/51561/3135/8767/3952/149233
GO:0097028	dendritic cell differentiation	41	0.634884	3.54051	1e-10	1.23e-09	6.01001e-10	4379	tags=78%, list=24%, signal=59%	6363/1236/6688/10537/3662/54209/10859/10288/2213/558/7040/814/2322/55509/116071/10538/81501/3965/5971/7048/1437/28959/140685/3516/4067/2621/3135/55365/10202/1051/2623/7189
GO:0007158	neuron cell-cell adhesion	16	0.634456	2.54463	1.74555e-05	8.96697e-05	4.38143e-05	4098	tags=81%, list=23%, signal=63%	9379/152330/9369/57502/57555/4685/54413/460/9378/7143/22871/4815/22829
GO:0010573	vascular endothelial growth factor production	32	0.634184	3.32972	1.18106e-09	1.24232e-08	6.07021e-09	2816	tags=66%, list=15%, signal=56%	718/1545/719/728/729230/23213/3569/7040/284340/3572/3670/6095/3553/5743/2324/2626/9508/147372/3552/3091/10855
GO:0014831	gastro-intestinal system smooth muscle contraction	12	0.634159	2.2969	0.000223461	0.000879204	0.000429595	5359	tags=83%, list=29%, signal=59%	23213/5724/51738/3815/6865/5733/3357/55959/80763/2693
GO:0030888	regulation of B cell proliferation	61	0.633816	3.99341	1e-10	1.23e-09	6.01001e-10	2520	tags=59%, list=14%, signal=51%	5788/54440/51237/7305/1880/3071/972/4332/952/695/933/22806/10673/958/115352/11314/115650/2213/4208/1493/7099/7293/23495/596/3635/683/3586/3574/84433/604/975/100/59067/4773/472/4067
GO:0048291	isotype switching to IgG isotypes	13	0.633705	2.34263	0.000146909	0.000603249	0.000294759	1047	tags=46%, list=6%, signal=44%	5788/958/940/50943/30009/9466
GO:0036037	CD8-positive, alpha-beta T cell activation	22	0.632991	2.88885	9.64717e-07	6.26104e-06	3.05926e-06	1550	tags=55%, list=9%, signal=50%	3071/10859/50856/944/8320/29126/8651/596/2841/864/3659/3133
GO:0042533	tumor necrosis factor biosynthetic process	30	0.632797	3.22198	1.6636e-09	1.72352e-08	8.42142e-09	1360	tags=53%, list=7%, signal=49%	1536/7305/6693/10859/64581/7096/729230/7099/7057/3458/51738/3717/9590/1524/3586/943
GO:0042534	regulation of tumor necrosis factor biosynthetic process	30	0.632797	3.22198	1.6636e-09	1.72352e-08	8.42142e-09	1360	tags=53%, list=7%, signal=49%	1536/7305/6693/10859/64581/7096/729230/7099/7057/3458/51738/3717/9590/1524/3586/943
GO:0042415	norepinephrine metabolic process	10	0.632386	2.12463	0.00109644	0.00357485	0.00174674	3125	tags=70%, list=17%, signal=58%	26002/2625/9464/231/285671/1621/2034
GO:0032649	regulation of interferon-gamma production	98	0.632062	4.46676	1e-10	1.23e-09	6.01001e-10	4015	tags=73%, list=22%, signal=58%	3113/54440/914/3115/916/114836/1236/10225/84868/10859/51311/80380/64581/5142/10148/929/729230/26191/3594/51284/115650/50943/7099/90865/558/29126/4049/10125/2625/3554/51744/7292/140885/9466/7098/3394/8809/3670/3624/10666/7124/6556/3586/5144/3570/3965/3553/7294/282618/59067/22914/9173/246778/6375/3595/8993/9636/3593/3558/100528032/5621/961/51561/2621/29108/8767/11126/3606/51571/149233/57824/3592
GO:1904994	regulation of leukocyte adhesion to vascular endothelial cell	19	0.631292	2.71137	2.44997e-06	1.4726e-05	7.19539e-06	1951	tags=53%, list=11%, signal=47%	6366/3689/3676/3383/729230/6387/5724/2113/7124/6370
GO:0035588	G protein-coupled purinergic receptor signaling pathway	24	0.631224	2.95125	1.30799e-07	1.00496e-06	4.91043e-07	3326	tags=67%, list=18%, signal=55%	27334/53829/29909/286530/2857/9934/5724/140/64805/111/5031/2771/100/135/6900/134
GO:0051132	NK T cell activation	12	0.630908	2.28513	0.000271006	0.00104098	0.000508643	4015	tags=75%, list=22%, signal=58%	64926/11314/3570/3600/3593/51561/3606/149233/3592
GO:0032836	glomerular basement membrane development	10	0.630773	2.11921	0.0011215	0.00364311	0.00178009	4006	tags=80%, list=22%, signal=62%	23213/1286/4811/1285/7490/55959/3913/4868
GO:0042108	positive regulation of cytokine biosynthetic process	67	0.630199	4.05839	1e-10	1.23e-09	6.01001e-10	3029	tags=64%, list=17%, signal=54%	5788/1536/916/7305/972/920/3662/942/4050/6693/51311/64581/10148/7096/729230/940/51284/115650/7099/7057/5724/3458/3569/5588/10333/941/3717/3659/9590/3162/7098/7124/943/3553/1958/84433/59067/246778/3552/3929/6850/3593/1991
GO:0035025	positive regulation of Rho protein signal transduction	27	0.629778	3.06984	1.40904e-08	1.26121e-07	6.16249e-08	2521	tags=63%, list=14%, signal=54%	27334/84636/286530/8477/1281/2841/5159/1902/2149/2151/6091/9002/10161/2828/2846/2843/9290
GO:1903010	regulation of bone development	21	0.629646	2.81671	1.49455e-06	9.36554e-06	4.57618e-06	901	tags=48%, list=5%, signal=45%	4057/7305/26585/10859/338773/2200/51208/51738/4015/2737
GO:0046007	negative regulation of activated T cell proliferation	11	0.62962	2.2222	0.000539519	0.00190247	0.00092958	4694	tags=82%, list=26%, signal=61%	80380/50943/29126/2615/10385/3965/5621/5573/383
GO:0045346	regulation of MHC class II biosynthetic process	13	0.629461	2.32694	0.000185911	0.000748607	0.000365783	1545	tags=54%, list=8%, signal=49%	6688/4261/7099/3458/3717/3586/113277
GO:0046635	positive regulation of alpha-beta T cell activation	61	0.628857	3.96217	1e-10	1.23e-09	6.01001e-10	4015	tags=72%, list=22%, signal=56%	6363/5788/54440/916/3071/942/64926/7535/10148/729230/3594/940/50943/9308/3458/8651/5588/114548/941/864/2737/7292/7704/3142/3570/3965/3133/3707/7048/975/100/6375/84807/6850/3593/51561/861/10892/3566/8767/11126/3606/149233/3592
GO:0010574	regulation of vascular endothelial growth factor production	31	0.628595	3.25736	5.05523e-09	4.86262e-08	2.37596e-08	2816	tags=65%, list=15%, signal=55%	718/1545/719/728/729230/23213/3569/7040/284340/3572/3670/6095/3553/5743/2324/2626/147372/3552/3091/10855
GO:0043370	regulation of CD4-positive, alpha-beta T cell differentiation	46	0.627658	3.65688	1e-10	1.23e-09	6.01001e-10	3920	tags=72%, list=22%, signal=56%	6363/54440/3071/3662/942/3718/3594/50943/9308/3458/30009/8651/2625/114548/941/864/7292/3142/3965/84695/604/246778/84807/3593/3558/51561/861/10892/3566/4092/8767/3606/149233
GO:0090050	positive regulation of cell migration involved in sprouting angiogenesis	20	0.627619	2.75062	3.67788e-06	2.13393e-05	1.04268e-05	3093	tags=70%, list=17%, signal=58%	2247/10000/57381/8829/3162/9734/27286/4215/10769/5743/3791/2624/2303/51564
GO:0045986	negative regulation of smooth muscle contraction	13	0.627479	2.31961	0.000198409	0.000790696	0.000386349	3326	tags=69%, list=18%, signal=57%	3778/5997/10203/9732/154/5592/5743/143872/134
GO:0032609	interferon-gamma production	110	0.627455	4.55669	1e-10	1.23e-09	6.01001e-10	4015	tags=73%, list=22%, signal=57%	3113/54440/914/3115/916/114836/1236/10225/84868/6693/10859/51311/3702/80380/64581/5142/10148/929/8320/729230/26191/3594/51284/115650/50943/7099/90865/558/29126/4049/10125/2625/8807/3554/51744/7292/140885/9466/7098/3394/8809/3670/3624/11119/10666/7124/6556/3586/5144/3570/3965/3553/11118/7294/282618/59067/22914/9173/246778/6375/3595/8993/9636/3593/3558/100528032/5621/961/51561/2621/10312/29108/8767…
GO:1905521	regulation of macrophage migration	35	0.627389	3.36534	3.61178e-10	4.15993e-09	2.03262e-09	1178	tags=49%, list=6%, signal=46%	6352/719/56833/54209/728/6348/1240/26228/7057/11117/5919/4345/64805/1435/284340/1524/131450
GO:0045582	positive regulation of T cell differentiation	80	0.627339	4.23262	1e-10	1.23e-09	6.01001e-10	4015	tags=72%, list=22%, signal=57%	6363/5788/54440/939/3071/972/11006/3575/942/3559/10288/7535/3594/9840/50943/9308/3458/10125/8651/146850/2625/114548/941/7040/864/2737/7292/1540/10385/1960/7704/3142/3965/101/3707/3574/11221/7048/604/100/2736/84807/6850/8744/3593/22890/3558/8876/51561/861/10892/3566/3135/8767/3606/149233/57178/3592
GO:0032735	positive regulation of interleukin-12 production	35	0.626652	3.36139	3.92584e-10	4.4717e-09	2.18495e-09	3568	tags=69%, list=20%, signal=55%	6363/3620/1236/4050/64581/958/959/7099/3458/948/7097/3659/7292/7098/3394/3670/3965/5600/3663/6850/3593/51561/3135/8767
GO:0032621	interleukin-18 production	10	0.626394	2.1045	0.00123428	0.00394667	0.00192841	1338	tags=50%, list=7%, signal=46%	115362/8832/114548/7097/3586
GO:0002713	negative regulation of B cell mediated immunity	10	0.626044	2.10332	0.00123428	0.00394667	0.00192841	3731	tags=70%, list=21%, signal=56%	2213/50943/1378/5777/604/10039/722
GO:0002890	negative regulation of immunoglobulin mediated immune response	10	0.626044	2.10332	0.00123428	0.00394667	0.00192841	3731	tags=70%, list=21%, signal=56%	2213/50943/1378/5777/604/10039/722
GO:0072539	T-helper 17 cell differentiation	25	0.626034	2.98564	8.0542e-08	6.39477e-07	3.1246e-07	4310	tags=76%, list=24%, signal=58%	114836/3662/3594/50943/4063/30009/3569/114548/10538/6095/84695/84807/3593/3558/51561/10892/4092/149233/6774
GO:0002281	macrophage activation involved in immune response	13	0.625885	2.31372	0.000198409	0.000790696	0.000386349	2689	tags=62%, list=15%, signal=52%	7305/54209/84868/56670/90865/8291/3929/6850
GO:0072012	glomerulus vasculature development	24	0.625816	2.92596	2.1109e-07	1.55799e-06	7.6126e-07	2603	tags=67%, list=14%, signal=57%	59/5175/5159/7010/6943/947/5156/3570/1958/80310/8710/284/8837/2828/2303/7490
GO:0097529	myeloid leukocyte migration	197	0.625789	4.97637	1e-10	1.23e-09	6.01001e-10	3323	tags=65%, list=18%, signal=54%	10563/6363/6366/4283/6352/6362/3627/7060/3689/6351/1236/6373/719/2207/199/56833/3071/972/26585/6356/7941/6347/1230/388372/54209/5294/6367/728/6348/1240/26228/5142/6357/6355/5880/7409/729230/11314/1441/6387/5293/414062/57580/7057/6846/6374/11117/9353/5919/5175/4345/3680/3569/6376/4354/6368/6361/4920/2358/64805/5054/3554/1435/284340/7424/3815/6288/1843/140885/683/1524/8291/83700/57118/131450/3577/6…
GO:0070493	thrombin-activated receptor signaling pathway	12	0.625291	2.26478	0.000366313	0.00135343	0.000661312	1932	tags=58%, list=11%, signal=52%	5341/2149/2151/2811/9002/6622/10788
GO:0002690	positive regulation of leukocyte chemotaxis	84	0.625054	4.24002	1e-10	1.23e-09	6.01001e-10	3178	tags=61%, list=17%, signal=50%	10563/6363/6366/6352/3627/7060/6351/1236/719/199/3071/972/7941/1230/728/6348/1240/5880/729230/63940/6387/7057/6846/5919/3569/8740/2358/5054/1435/284340/7424/8291/57118/6354/3576/3570/3965/5764/5641/23075/1906/3579/2185/6375/196527/3929/7423/6346/51561/2621/1235
GO:0032743	positive regulation of interleukin-2 production	30	0.62484	3.18147	3.4596e-09	3.40185e-08	1.66221e-08	3568	tags=67%, list=20%, signal=54%	5788/54440/916/920/3662/942/64581/5142/729230/940/9308/5588/941/5144/3553/84433/3552/861/10892/8767
GO:0031343	positive regulation of cell killing	66	0.624709	4.0283	1e-10	1.23e-09	6.01001e-10	4065	tags=73%, list=22%, signal=57%	5788/114836/7305/4068/5551/911/3902/26228/64581/3684/7409/3594/912/5027/2208/56253/3458/10125/259197/913/8807/567/10666/4277/3133/909/910/3134/3106/59067/22914/23705/6375/8993/6850/3107/3593/100528032/51561/922/3105/3135/4843/11126/51571/149233/3592/10018
GO:0006910	phagocytosis, recognition	15	0.624551	2.44043	5.22042e-05	0.000239528	0.000117038	1835	tags=53%, list=10%, signal=48%	100423062/64581/3543/2219/81035/948/4240/7275
GO:0070391	response to lipoteichoic acid	10	0.624386	2.09775	0.00127187	0.00404864	0.00197824	896	tags=50%, list=5%, signal=48%	54209/929/7099/948/7097
GO:0071223	cellular response to lipoteichoic acid	10	0.624386	2.09775	0.00127187	0.00404864	0.00197824	896	tags=50%, list=5%, signal=48%	54209/929/7099/948/7097
GO:0010623	programmed cell death involved in cell development	12	0.624373	2.26146	0.000372683	0.00137205	0.00067041	3669	tags=75%, list=20%, signal=60%	356/596/3815/1776/3553/3552/4914/4254/581
GO:1905522	negative regulation of macrophage migration	10	0.624106	2.09681	0.00129705	0.00411188	0.00200914	1178	tags=50%, list=6%, signal=47%	56833/26228/11117/4345/131450
GO:0048304	positive regulation of isotype switching to IgG isotypes	10	0.623932	2.09623	0.00132224	0.00417887	0.00204187	596	tags=40%, list=3%, signal=39%	5788/958/940/30009
GO:0045410	positive regulation of interleukin-6 biosynthetic process	15	0.623894	2.43786	5.37065e-05	0.000244966	0.000119695	1660	tags=53%, list=9%, signal=49%	7305/972/64581/7096/5724/10333/7124/3553
GO:0001910	regulation of leukocyte mediated cytotoxicity	76	0.62366	4.16703	1e-10	1.23e-09	6.01001e-10	4015	tags=72%, list=22%, signal=57%	5788/114836/7305/3575/4068/84868/911/10859/3902/26228/3684/7409/3383/3594/2213/912/5027/56253/10125/146850/259197/913/8807/5272/1776/567/10666/3805/4277/3965/3133/909/9437/910/3134/3106/59067/22914/23705/6375/3107/409/3593/6372/100528032/51561/3105/3135/4843/11126/5532/51571/3952/149233/3592
GO:1904996	positive regulation of leukocyte adhesion to vascular endothelial cell	14	0.62361	2.36808	8.2279e-05	0.000359898	0.000175853	1296	tags=50%, list=7%, signal=46%	3689/3676/3383/729230/5724/2113/7124
GO:2000484	positive regulation of interleukin-8 secretion	15	0.623593	2.43669	5.59599e-05	0.000254307	0.000124259	4747	tags=80%, list=26%, signal=59%	914/929/7096/2219/7097/51744/2149/3965/2867/29108/7474/8692
GO:0042976	activation of Janus kinase activity	15	0.623146	2.43494	5.59599e-05	0.000254307	0.000124259	4635	tags=80%, list=25%, signal=60%	6352/11314/8651/3717/2690/3570/2185/183/3593/51561/149233/2688
GO:0070673	response to interleukin-18	11	0.622524	2.19715	0.00064936	0.00224876	0.00109879	4859	tags=82%, list=27%, signal=60%	10068/240/8807/8809/9076/8767/3606/353376/5155
GO:0045063	T-helper 1 cell differentiation	19	0.622505	2.67363	3.2595e-06	1.91453e-05	9.35476e-06	3568	tags=68%, list=20%, signal=55%	6363/6693/3718/941/7292/51176/8809/64218/3142/5971/246778/3566/8767
GO:0001778	plasma membrane repair	11	0.621941	2.1951	0.000655821	0.0022686	0.00110848	4771	tags=82%, list=26%, signal=60%	23208/309/8291/4628/26509/94121/5864/493829/4627
GO:0097105	presynaptic membrane assembly	10	0.621218	2.0871	0.00142298	0.00443605	0.00216753	4630	tags=80%, list=25%, signal=60%	57502/57555/5789/54413/5728/22871/22829/11141
GO:1904706	negative regulation of vascular smooth muscle cell proliferation	18	0.62109	2.61635	7.17816e-06	3.98179e-05	1.94557e-05	3766	tags=72%, list=21%, signal=57%	1264/4208/7043/93649/6648/3162/3586/5592/7168/9370/2852/5728/1027
GO:1900225	regulation of NLRP3 inflammasome complex assembly	13	0.619707	2.29088	0.000248401	0.0009616	0.000469856	1037	tags=46%, list=6%, signal=44%	115362/197358/7099/948/10333/4210
GO:0043032	positive regulation of macrophage activation	22	0.619676	2.82808	1.77482e-06	1.09773e-05	5.36369e-06	3459	tags=68%, list=19%, signal=55%	54209/84868/6348/26228/7099/7057/90865/120892/10333/1075/3586/9173/3929/4317/3566
GO:0003093	regulation of glomerular filtration	11	0.619539	2.18662	0.00075971	0.0025846	0.00126288	3326	tags=73%, list=18%, signal=59%	2149/2702/5800/10391/2697/1535/2621/134
GO:1903039	positive regulation of leukocyte cell-cell adhesion	211	0.619364	4.96312	1e-10	1.23e-09	6.01001e-10	3098	tags=63%, list=17%, signal=53%	6363/6366/5788/6352/3113/54440/3689/939/3115/916/1236/199/3071/3109/972/11006/3575/920/11151/6347/942/64926/84868/55423/81704/30835/10673/10859/3559/10288/80380/7535/10148/7412/3718/7409/3676/3383/729230/921/923/3594/5133/29851/940/115650/959/9840/50943/912/1493/3932/9308/29126/5724/3458/10326/9402/2113/160365/10125/8651/146850/3569/151888/5588/2625/114548/941/8740/7040/8013/864/3956/2737/7070/72…
GO:0006216	cytidine catabolic process	12	0.618929	2.24174	0.000493723	0.00176208	0.000860983	3127	tags=67%, list=17%, signal=55%	60489/164668/27350/140564/200315/200316/57379/10930
GO:0009972	cytidine deamination	12	0.618929	2.24174	0.000493723	0.00176208	0.000860983	3127	tags=67%, list=17%, signal=55%	60489/164668/27350/140564/200315/200316/57379/10930
GO:0046087	cytidine metabolic process	12	0.618929	2.24174	0.000493723	0.00176208	0.000860983	3127	tags=67%, list=17%, signal=55%	60489/164668/27350/140564/200315/200316/57379/10930
GO:0045624	positive regulation of T-helper cell differentiation	21	0.618823	2.76829	2.91865e-06	1.73076e-05	8.45681e-06	3920	tags=71%, list=22%, signal=56%	6363/942/3594/114548/941/7292/3142/84807/3593/51561/10892/3566/8767/3606/149233
GO:0002688	regulation of leukocyte chemotaxis	108	0.618132	4.46945	1e-10	1.23e-09	6.01001e-10	3178	tags=61%, list=17%, signal=51%	10563/6363/6366/6352/3627/7060/6351/1236/719/199/56833/3071/972/26585/7941/6347/1230/728/6348/1240/26228/5880/729230/63940/6387/7057/6846/9353/5919/3569/4354/8740/2841/2358/5054/1435/284340/7424/1843/683/8291/83700/57118/6354/3576/3570/3965/5764/5641/23075/1906/3579/2185/22914/6375/4067/27202/196527/3929/7423/6346/100528032/79148/51561/2621/1235
GO:0035457	cellular response to interferon-alpha	10	0.617642	2.07509	0.00149853	0.00463653	0.00226549	745	tags=50%, list=4%, signal=48%	149628/558/2625/3437/3433
GO:2000551	regulation of T-helper 2 cell cytokine production	11	0.617218	2.17842	0.000811655	0.00274472	0.00134112	2436	tags=64%, list=13%, signal=55%	30009/3569/2625/114548/91543/975/6375
GO:0072538	T-helper 17 type immune response	28	0.616635	3.05736	3.84508e-08	3.17938e-07	1.55351e-07	4310	tags=75%, list=24%, signal=57%	114836/3662/3594/50943/4063/30009/3569/5588/114548/9466/10538/6095/84695/84807/3593/3558/51561/10892/4092/149233/6774
GO:0016554	cytidine to uridine editing	12	0.616334	2.23234	0.000512835	0.00182397	0.000891226	3127	tags=67%, list=17%, signal=55%	60489/164668/27350/140564/200315/200316/57379/10930
GO:0033033	negative regulation of myeloid cell apoptotic process	15	0.616238	2.40795	7.775e-05	0.000342754	0.000167476	3609	tags=67%, list=20%, signal=53%	6352/2207/1234/596/23601/3707/3579/64127/4254/3665
GO:0032966	negative regulation of collagen biosynthetic process	10	0.616155	2.0701	0.00162446	0.00497389	0.00243034	3820	tags=70%, list=21%, signal=55%	4261/11117/3569/114757/4880/5906/54206
GO:0002371	dendritic cell cytokine production	12	0.615395	2.22894	0.000519206	0.00184028	0.000899194	2206	tags=58%, list=12%, signal=51%	3718/7099/684/3815/7098/23586/64127
GO:0002828	regulation of type 2 immune response	30	0.615199	3.13238	9.13483e-09	8.39509e-08	4.10199e-08	2436	tags=60%, list=13%, signal=52%	3620/972/942/729230/90865/30009/3569/2625/114548/91543/7292/9466/3142/604/975/64127/282618/6375
GO:0002687	positive regulation of leukocyte migration	124	0.615112	4.54486	1e-10	1.23e-09	6.01001e-10	3390	tags=64%, list=19%, signal=52%	10563/6363/6366/6352/3627/7060/6351/1236/719/199/3071/972/7941/1230/54209/6693/81704/728/6348/1240/6355/6403/5880/3676/3383/729230/63940/6387/7057/6846/5919/5724/3569/8740/7040/2358/64805/5054/3554/1435/284340/7424/7070/8174/8291/57118/7124/8784/6354/3576/3570/3965/83483/101/5764/5641/6369/23075/1906/80310/3579/2185/83692/8995/6375/8764/196527/3929/7423/6346/1991/51561/2621/4254/1235/4267/4323/74…
GO:0051023	regulation of immunoglobulin secretion	17	0.614804	2.54396	3.6356e-05	0.000174854	8.54368e-05	1550	tags=53%, list=9%, signal=48%	933/958/959/90865/7293/3569/7292/7124/3133
GO:0045622	regulation of T-helper cell differentiation	34	0.614712	3.26965	4.01968e-09	3.92141e-08	1.91607e-08	3920	tags=71%, list=22%, signal=55%	6363/3662/942/3718/3594/50943/30009/114548/941/7292/3142/84695/604/246778/84807/3593/3558/51561/10892/3566/4092/8767/3606/149233
GO:0032653	regulation of interleukin-10 production	50	0.61461	3.66271	1e-10	1.23e-09	6.01001e-10	3553	tags=66%, list=20%, signal=53%	3620/54440/7305/2207/3662/54209/10859/80380/64581/3718/201633/940/959/2213/50943/7099/9308/29126/353514/3082/7097/7292/947/3965/64127/28951/6375/6850/3593/961/51561/4317/29108
GO:0021561	facial nerve development	11	0.61401	2.1671	0.0008636	0.00288255	0.00140847	2387	tags=64%, list=13%, signal=55%	1959/8829/8828/104/3212/91584/10371
GO:0021610	facial nerve morphogenesis	11	0.61401	2.1671	0.0008636	0.00288255	0.00140847	2387	tags=64%, list=13%, signal=55%	1959/8829/8828/104/3212/91584/10371
GO:0002701	negative regulation of production of molecular mediator of immune response	35	0.61395	3.29325	1.35027e-09	1.41549e-08	6.91636e-09	2721	tags=63%, list=15%, signal=54%	933/10225/10859/3718/115352/2213/50943/90865/30009/684/7040/7043/3162/7124/3586/11213/3134/7042/604/284/6375/10039
GO:0001779	natural killer cell differentiation	21	0.613757	2.74563	4.15426e-06	2.39237e-05	1.16896e-05	3505	tags=67%, list=19%, signal=54%	5788/257101/5293/9760/558/10125/639/2323/3600/10461/8993/22890/2621/114770
GO:0097104	postsynaptic membrane assembly	12	0.613724	2.22289	0.000557429	0.0019567	0.000956078	4098	tags=75%, list=23%, signal=58%	9379/1000/57502/57555/54413/9378/22871/9863/22829
GO:0042832	defense response to protozoan	23	0.612981	2.86348	1.29993e-06	8.26317e-06	4.03754e-06	4694	tags=78%, list=26%, signal=58%	115361/3662/64581/958/2634/3394/116071/10538/6556/3586/10077/283234/1130/3593/3566/3592/388646/383
GO:0043551	regulation of phosphatidylinositol 3-kinase activity	51	0.612748	3.68128	1e-10	1.23e-09	6.01001e-10	2609	tags=59%, list=14%, signal=51%	6363/6366/1236/23533/2268/930/84174/8651/146850/2247/7040/2358/64805/5159/3815/7010/9021/116986/2322/113791/5156/388121/5587/5295/2185/64127/2321/8835/4067/1154
GO:0032733	positive regulation of interleukin-10 production	35	0.612396	3.28492	1.60401e-09	1.66736e-08	8.14702e-09	3098	tags=63%, list=17%, signal=52%	54440/2207/3662/54209/64581/201633/940/959/7099/9308/29126/353514/3082/7097/7292/947/3965/64127/6375/6850/3593/51561
GO:0033628	regulation of cell adhesion mediated by integrin	45	0.611993	3.54403	1e-10	1.23e-09	6.01001e-10	2844	tags=56%, list=16%, signal=47%	10563/6366/6352/6423/916/1545/3071/5294/9404/83706/64805/5054/6591/8631/5777/23075/5140/7042/5328/100/5420/4067/2303/6850/340485
GO:0001782	B cell homeostasis	29	0.6119	3.07644	2.77711e-08	2.36265e-07	1.15443e-07	4533	tags=76%, list=25%, signal=57%	3071/972/10673/202309/55619/115650/50943/4208/7128/23495/139818/596/10603/100/4067/3091/5585/581/55012/10018/25/6654
GO:0050870	positive regulation of T cell activation	197	0.611465	4.86247	1e-10	1.23e-09	6.01001e-10	3098	tags=61%, list=17%, signal=52%	6363/6366/5788/6352/3113/54440/939/3115/916/1236/199/3071/3109/972/11006/3575/920/11151/6347/942/64926/84868/55423/81704/30835/10673/10859/3559/10288/80380/7535/10148/7412/3718/7409/729230/921/923/3594/5133/29851/940/115650/959/9840/50943/912/1493/3932/9308/29126/3458/10326/9402/160365/10125/8651/146850/3569/151888/5588/2625/114548/941/8740/7040/864/3956/2737/7070/7292/3572/2534/140885/857/3479/1…
GO:0035587	purinergic receptor signaling pathway	32	0.611378	3.20998	1.24583e-08	1.12161e-07	5.48038e-08	3326	tags=66%, list=18%, signal=54%	27334/53829/29909/286530/2857/5027/9934/5724/140/5026/64805/111/5023/5031/2771/100/196527/22953/135/6900/134
GO:0045080	positive regulation of chemokine biosynthetic process	12	0.611345	2.21427	0.000602023	0.00209539	0.00102385	1804	tags=58%, list=10%, signal=53%	972/3458/3162/7098/7124/3553/1958
GO:2001185	regulation of CD8-positive, alpha-beta T cell activation	14	0.611251	2.32115	0.000151724	0.000621054	0.000303459	3303	tags=64%, list=18%, signal=53%	3071/10859/29126/8651/864/3659/3133/6375/861
GO:0032611	interleukin-1 beta production	89	0.611242	4.23243	1e-10	1.23e-09	6.01001e-10	1804	tags=54%, list=10%, signal=49%	6363/115362/1236/7305/9447/4332/54209/6348/51311/64581/149628/54/56670/7099/3428/5027/3458/7128/353514/834/948/51738/1903/114548/10333/6376/114769/19/3717/945/140885/2149/1524/4210/3479/22861/3670/58484/11027/22900/4023/3965/113277/3140/440068/3553/1215/1958
GO:0032946	positive regulation of mononuclear cell proliferation	128	0.610987	4.5581	1e-10	1.23e-09	6.01001e-10	2882	tags=59%, list=16%, signal=50%	6363/5788/6352/3113/54440/3115/916/199/1880/3071/3109/972/952/920/11151/942/64926/84868/30835/10673/3559/10288/80380/7535/10148/7412/958/3718/729230/115352/923/3594/940/115650/959/50943/912/4208/7099/29126/7293/160365/3569/5588/596/941/1435/7292/3572/683/3479/2255/2323/126259/970/3570/3965/3133/3600/3553/283234/3574/84433/7048/604/975/100/59067/4773/6375/4690/6850/8744/3593/6863
GO:0071888	macrophage apoptotic process	11	0.609436	2.15096	0.000993462	0.00326491	0.0015953	5573	tags=82%, list=31%, signal=57%	6352/1234/4208/1514/64127/3665/23411/2693/3661
GO:0050671	positive regulation of lymphocyte proliferation	127	0.609111	4.53801	1e-10	1.23e-09	6.01001e-10	2882	tags=58%, list=16%, signal=49%	6363/5788/6352/3113/54440/3115/916/199/1880/3071/3109/972/952/920/11151/942/64926/84868/30835/10673/3559/10288/80380/7535/10148/7412/958/3718/729230/115352/923/3594/940/115650/959/50943/912/4208/7099/29126/7293/160365/3569/5588/596/941/7292/3572/683/3479/2255/2323/126259/970/3570/3965/3133/3600/3553/283234/3574/84433/7048/604/975/100/59067/4773/6375/4690/6850/8744/3593/6863
GO:0031650	regulation of heat generation	13	0.608514	2.2495	0.000342259	0.00128529	0.000628017	2199	tags=62%, list=12%, signal=54%	1268/5733/7124/3553/5743/1910/57561/8600
GO:0050766	positive regulation of phagocytosis	68	0.607964	3.93981	1e-10	1.23e-09	6.01001e-10	3107	tags=63%, list=17%, signal=53%	5788/718/2207/3071/6347/3560/1794/54209/55423/26228/64581/146722/3561/2213/3458/10326/11031/948/2358/720/721/140885/57118/717/7124/6556/3600/4240/3553/10461/5873/7275/5806/2889/3601/729238/1535/2624/5906/196527/3685/961/2621
GO:0038111	interleukin-7-mediated signaling pathway	17	0.607953	2.51561	4.7368e-05	0.000219126	0.000107069	4310	tags=76%, list=24%, signal=58%	3575/3718/3561/8651/6776/3574/8835/64109/1154/6777/3716/3667/6774
GO:0030595	leukocyte chemotaxis	212	0.607599	4.86865	1e-10	1.23e-09	6.01001e-10	3301	tags=62%, list=18%, signal=52%	10563/6363/6366/4283/6352/6362/3627/7060/3689/6351/1236/6373/719/2207/199/1880/56833/3071/972/26585/6356/7941/11151/6347/1230/1234/388372/7852/2833/5294/6367/728/6348/1240/26228/5142/3603/6357/6355/5880/7409/729230/1441/63940/6387/5293/414062/57580/7057/6846/6374/9353/5919/9420/3680/3569/1901/6376/4354/6368/8740/6361/2841/2358/9023/5054/1435/284340/7424/3815/6288/1269/1843/683/8291/83700/57118/35…
GO:0010758	regulation of macrophage chemotaxis	24	0.606408	2.83522	5.28378e-07	3.65959e-06	1.78814e-06	891	tags=42%, list=5%, signal=40%	6352/719/56833/728/1240/26228/7057/5919/1435/284340
GO:1905517	macrophage migration	48	0.606248	3.56811	1e-10	1.23e-09	6.01001e-10	2188	tags=54%, list=12%, signal=48%	6352/719/56833/6347/54209/728/6348/1240/26228/729230/7057/11117/5919/4345/6376/4920/64805/1435/284340/6288/1524/131450/255231/1910/2185/975
GO:0043367	CD4-positive, alpha-beta T cell differentiation	73	0.604846	4.02403	1e-10	1.23e-09	6.01001e-10	3570	tags=66%, list=20%, signal=53%	6363/26279/54440/114836/1880/3071/3662/942/6693/3718/3594/50943/4063/9308/3458/30009/8651/3569/2625/114548/941/864/91543/7292/51176/8809/10538/64218/3142/5734/3965/6095/5971/159296/84695/604/246778/84807/2529/3593/3558/51561/861/10892/3566/4092/8767/6304
GO:2000353	positive regulation of endothelial cell apoptotic process	19	0.604164	2.59485	8.09264e-06	4.44126e-05	2.17008e-05	3664	tags=68%, list=20%, signal=55%	6347/958/3676/959/7057/356/641700/57124/28984/196527/2852/3135/11126
GO:0061298	retina vasculature development in camera-type eye	17	0.604054	2.49948	5.91179e-05	0.000267479	0.000130695	3792	tags=71%, list=21%, signal=56%	1545/5159/57381/8829/94/22899/5156/8322/1282/3091/4693/659
GO:0032814	regulation of natural killer cell activation	32	0.603936	3.17091	2.13975e-08	1.85876e-07	9.08224e-08	4015	tags=72%, list=22%, signal=56%	7305/84868/257101/26191/9760/558/10125/639/2323/3570/3133/3600/3134/8993/3593/22890/51561/2621/114770/3606/3952/149233/3592
GO:1902713	regulation of interferon-gamma secretion	11	0.603025	2.12833	0.0011493	0.00371584	0.00181563	4421	tags=73%, list=24%, signal=55%	914/26191/10125/51744/3965/11126/57824/25
GO:0045730	respiratory burst	30	0.602493	3.06768	2.5892e-08	2.21803e-07	1.08377e-07	1312	tags=43%, list=7%, signal=40%	1043/1536/56833/653361/3055/5294/4689/64581/5880/4688/5293/57118/6556
GO:0050864	regulation of B cell activation	110	0.602425	4.37492	1e-10	1.23e-09	6.01001e-10	2721	tags=56%, list=15%, signal=48%	100423062/5788/54440/51237/939/7305/64092/1880/56833/3071/972/4332/952/695/933/22806/10673/6422/958/930/84174/115352/11314/150372/940/115650/3543/2213/50943/4208/1493/7099/7293/30009/7128/55024/23495/3569/596/7040/3635/7292/683/9466/1540/3624/3586/5777/677/3574/84433/604/975/100/64127/59067/4773/472/286410/4067/6850/10039
GO:0002710	negative regulation of T cell mediated immunity	19	0.60223	2.58655	9.20843e-06	4.97416e-05	2.43047e-05	5555	tags=84%, list=31%, signal=59%	5788/3575/10859/2213/50943/30009/3134/339390/6375/4092/3135/5532/56940/383/3077/3456
GO:0002717	positive regulation of natural killer cell mediated immunity	32	0.601562	3.15845	2.59501e-08	2.21994e-07	1.0847e-07	4015	tags=69%, list=22%, signal=54%	114836/4068/3902/7409/56253/10125/259197/8807/10666/3805/4277/3133/3134/59067/22914/23705/117157/3593/100528032/3135/11126/3592
GO:0002716	negative regulation of natural killer cell mediated immunity	15	0.601553	2.35056	0.000174473	0.000708547	0.000346209	3494	tags=67%, list=19%, signal=54%	10225/84868/10859/5272/3805/3965/3133/3134/409/3135
GO:0002250	adaptive immune response	401	0.601293	5.18596	1e-10	1.23e-09	6.01001e-10	2740	tags=56%, list=15%, signal=48%	10563/6363/973/100423062/3117/5788/962/3111/713/3113/57823/712/54440/915/3127/939/714/3115/10875/925/3119/916/3122/3118/718/114836/64092/89790/5579/2207/974/7454/730/1880/1380/8832/27240/3109/3123/972/11006/3575/920/3662/942/695/10462/3120/4068/54900/3903/89857/84868/5294/6693/30835/5551/917/716/10673/911/10859/608/51311/202309/710/10288/3902/3702/50852/80380/257101/7535/10148/50856/3108/958/6400…
GO:0006929	substrate-dependent cell migration	27	0.601194	2.93051	1.13123e-07	8.81195e-07	4.30568e-07	3011	tags=63%, list=17%, signal=53%	5788/752/9353/64805/2335/6591/7424/22801/8829/8828/6091/101/4628/9423/10371/4690/6386
GO:0070665	positive regulation of leukocyte proliferation	134	0.601001	4.51492	1e-10	1.23e-09	6.01001e-10	3135	tags=60%, list=17%, signal=50%	6363/5788/6352/3113/54440/3115/916/199/1880/3071/3109/972/952/920/11151/942/64926/84868/30835/10673/3559/10288/80380/7535/10148/7412/958/3718/729230/115352/923/3594/940/115650/959/50943/912/4208/7099/29126/7293/160365/3569/5588/596/941/684/1435/7292/3572/683/3479/2255/2323/126259/970/3570/3965/3133/3600/3553/283234/3574/84433/7048/604/975/100/59067/4773/6375/4067/4690/6850/8744/3593/6863/3558/515…
GO:1900272	negative regulation of long-term synaptic potentiation	12	0.600775	2.17599	0.000877087	0.00292284	0.00142815	3326	tags=67%, list=18%, signal=55%	7305/348/11170/1524/5764/2043/5621/134
GO:0032613	interleukin-10 production	53	0.600753	3.63924	1e-10	1.23e-09	6.01001e-10	3553	tags=64%, list=20%, signal=52%	3620/54440/7305/2207/3662/54209/10859/80380/64581/3718/201633/940/959/2213/50943/7099/9308/29126/353514/3082/7097/7292/947/3965/64127/28951/6375/6850/9636/3593/961/51561/4317/29108
GO:0050966	detection of mechanical stimulus involved in sensory perception of pain	12	0.600698	2.17571	0.000877087	0.00292284	0.00142815	4183	tags=75%, list=23%, signal=58%	7852/6387/2534/3356/4914/23621/8989/3736/3673
GO:0002715	regulation of natural killer cell mediated immunity	45	0.600629	3.47822	1e-10	1.23e-09	6.01001e-10	4015	tags=69%, list=22%, signal=54%	114836/4068/10225/84868/10859/3902/7409/56253/10125/146850/259197/8807/5272/10666/3805/4277/3965/3133/9437/3134/59067/22914/23705/117157/409/3593/100528032/3135/11126/3952/3592
GO:0030890	positive regulation of B cell proliferation	41	0.600237	3.34729	1.13961e-10	1.39303e-09	6.8066e-10	2311	tags=54%, list=13%, signal=47%	5788/54440/1880/3071/972/952/10673/958/115352/115650/4208/7099/7293/596/683/3574/84433/604/975/100/59067/4773
GO:1903556	negative regulation of tumor necrosis factor superfamily cytokine production	58	0.60006	3.75113	1e-10	1.23e-09	6.01001e-10	1775	tags=53%, list=10%, signal=48%	4057/10457/54209/84868/10859/50856/26191/197358/6504/50943/54/7099/558/29126/7128/51738/23208/6376/2841/945/23547/140885/9466/3479/947/3586/11213/3965/5443/7291/5777
GO:0042116	macrophage activation	88	0.599057	4.14226	1e-10	1.23e-09	6.01001e-10	2753	tags=59%, list=15%, signal=50%	5788/712/3689/7305/199/8530/972/11326/54209/84868/728/6348/51311/26228/3684/7096/51284/2213/56670/7099/7057/90865/120892/3458/4345/3569/10333/6376/2358/3717/7097/8291/7098/22918/7124/6556/1075/3586/113277/6095/9867/10062/1191/6622/8877/1437/9173/472/3459/3929/6850/145581
GO:0010919	regulation of inositol phosphate biosynthetic process	16	0.598519	2.40049	9.23022e-05	0.000398944	0.000194932	5965	tags=88%, list=33%, signal=59%	5341/5724/51744/5031/6622/2185/5745/117/2852/5741/4142/3973/3269/5028
GO:0070230	positive regulation of lymphocyte apoptotic process	18	0.598123	2.5196	3.20853e-05	0.000156628	7.65313e-05	4982	tags=78%, list=27%, signal=57%	3620/6352/5133/5027/29126/3586/3965/101/84807/581/96459/7474/56891/7157
GO:0002920	regulation of humoral immune response	70	0.597765	3.91396	1e-10	1.23e-09	6.01001e-10	1902	tags=47%, list=10%, signal=42%	10563/5788/713/712/714/718/1236/719/730/1380/11326/716/728/710/930/3075/715/2213/2208/1378/2/4049/720/721/3426/5199/717/7124/3553/5777/1191/5225/966
GO:0002292	T cell differentiation involved in immune response	67	0.597725	3.84927	1e-10	1.23e-09	6.01001e-10	3920	tags=67%, list=22%, signal=53%	6363/10875/114836/2207/1880/3662/942/6693/26253/3718/8320/3594/50943/4063/3458/30009/3569/2625/114548/941/7292/51176/8809/10538/64218/3142/5734/3965/6095/338339/5971/84695/604/282618/246778/84807/3593/3558/51561/10892/3566/4092/8767/3606/149233
GO:1903557	positive regulation of tumor necrosis factor superfamily cytokine production	85	0.596901	4.06904	1e-10	1.23e-09	6.01001e-10	2903	tags=59%, list=16%, signal=50%	6363/5788/1536/54440/914/7305/2207/942/23643/84868/6693/6348/64581/929/7096/729230/7099/7057/5724/120892/3458/353514/10125/948/3717/7097/9590/7098/3670/943/11027/4023/3965/3133/7291/101/23586/5295/1191/64135/26137/64127/1535/4776/3459/3929/6850/114900/3593/10392
GO:0046638	positive regulation of alpha-beta T cell differentiation	46	0.5967	3.47652	1e-10	1.23e-09	6.01001e-10	3920	tags=67%, list=22%, signal=53%	6363/54440/3071/942/7535/3594/50943/9308/3458/8651/114548/941/864/2737/7292/7704/3142/3965/3707/7048/100/84807/6850/3593/51561/861/10892/3566/8767/3606/149233
GO:0046637	regulation of alpha-beta T cell differentiation	62	0.596651	3.76735	1e-10	1.23e-09	6.01001e-10	3920	tags=68%, list=22%, signal=53%	6363/54440/3071/3662/942/257101/7535/3718/3594/50943/9308/3458/30009/8651/2625/114548/941/864/2737/639/7292/7704/3142/3965/3707/84695/7048/604/100/246778/84807/6850/3593/3558/51561/861/10892/3566/4092/8767/3606/149233
GO:0036035	osteoclast development	17	0.596647	2.46883	9.52037e-05	0.000410052	0.000200359	4955	tags=76%, list=27%, signal=56%	4057/7305/10859/2200/51208/56975/8600/4853/133308/79705/55294/284266/27086
GO:0035745	T-helper 2 cell cytokine production	13	0.596372	2.20461	0.000562054	0.00197069	0.000962917	6577	tags=92%, list=36%, signal=59%	30009/3569/2625/114548/91543/975/6375/383/3456/3565/163486/3440
GO:0055119	relaxation of cardiac muscle	16	0.596277	2.3915	9.957e-05	0.000425598	0.000207955	2836	tags=62%, list=16%, signal=53%	5350/5142/5997/477/6546/5144/8654/3759/1113/2946
GO:0010863	positive regulation of phospholipase C activity	43	0.59592	3.37346	1e-10	1.23e-09	6.01001e-10	2878	tags=65%, list=16%, signal=55%	728/3702/8698/5330/5724/2247/64805/115727/1909/6401/5159/3815/1902/5031/2260/5156/552/10316/395/3356/2099/7294/2321/2769/9290/183/117/3357
GO:0031341	regulation of cell killing	96	0.595512	4.20328	1e-10	1.23e-09	6.01001e-10	4065	tags=69%, list=22%, signal=54%	5788/114836/7305/3575/4068/84868/5551/911/10859/3902/26228/64581/3684/7409/3075/3383/3594/2213/912/5027/2208/56253/3458/10125/146850/259197/913/8807/5272/1776/567/10666/3805/4277/3965/3133/909/9437/910/3134/966/3106/59067/22914/23705/6375/8993/6850/3107/409/3593/6372/100528032/51561/922/1379/3105/3135/4843/11126/5532/51571/3952/149233/3592/10018
GO:0046634	regulation of alpha-beta T cell activation	91	0.595321	4.149	1e-10	1.23e-09	6.01001e-10	4015	tags=68%, list=22%, signal=53%	6363/5788/54440/916/3071/3662/942/64926/10859/257101/7535/10148/3718/729230/3594/11314/940/50943/9308/29126/3458/30009/8651/5588/2625/114548/941/864/2737/639/3659/7292/7704/3142/3570/3965/3133/3707/84695/7048/604/975/100/246778/6375/8764/57045/84807/6850/3593/3558/51561/135/861/10892/3566/4092/8767/11126/3606/149233/3592
GO:0032715	negative regulation of interleukin-6 production	42	0.59415	3.33061	1.74993e-10	2.09349e-09	1.02292e-09	3623	tags=67%, list=20%, signal=54%	3071/84868/26191/197358/6504/50943/7099/7128/4345/55024/51738/23208/6376/3082/3635/140885/9466/131450/7124/3586/11213/5777/10365/27202/409/2621/91662/114899
GO:0007202	activation of phospholipase C activity	31	0.59397	3.07794	1.03279e-07	8.09605e-07	3.95588e-07	2878	tags=65%, list=16%, signal=54%	728/3702/8698/5330/64805/115727/1909/6401/1902/5031/552/10316/395/3356/7294/2769/9290/183/117/3357
GO:0072683	T cell extravasation	11	0.593956	2.09632	0.00152692	0.00471729	0.00230496	3323	tags=64%, list=18%, signal=52%	6347/3383/729230/9466/83692/4267/7499
GO:0050930	induction of positive chemotaxis	13	0.59337	2.19352	0.000662655	0.00229096	0.0011194	4876	tags=77%, list=27%, signal=56%	3603/6387/7424/2255/3576/7857/7423/4908/5228/566
GO:0090192	regulation of glomerulus development	14	0.592939	2.25162	0.000256398	0.000988052	0.00048278	6000	tags=86%, list=33%, signal=57%	3570/1958/80310/8710/8837/9370/7490/9241/5155/186/5979/5076
GO:0002709	regulation of T cell mediated immunity	68	0.59257	3.84005	1e-10	1.23e-09	6.01001e-10	4694	tags=75%, list=26%, signal=56%	5788/54440/7454/3575/911/10859/729230/3594/2213/50943/912/5027/1178/30009/3569/2625/114548/913/3554/91543/7292/567/8809/7133/3133/909/910/3553/3134/339390/3106/975/6375/3107/3593/22890/51561/10892/3105/4092/3135/5532/81545/3606/51571/149233/3592/56940/7189/8417/383
GO:0060333	interferon-gamma-mediated signaling pathway	88	0.592539	4.09718	1e-10	1.23e-09	6.01001e-10	2804	tags=59%, list=15%, signal=50%	3117/3113/3127/3115/3119/3122/3118/3123/3662/3120/3055/10346/2633/4261/7412/3383/2209/5724/2634/3458/8651/3717/3659/4502/9021/567/960/3394/4939/10437/4684/6772/84166/3133/2210/3134/54625/10062/10475/6672/7294/8638/3106/5371/6737/3663/85363/3459/3107/3716/3660/83666
GO:0001562	response to protozoan	24	0.592494	2.77017	1.33535e-06	8.4622e-06	4.13479e-06	4694	tags=75%, list=26%, signal=56%	115361/3662/64581/958/2634/3394/116071/10538/6556/3586/10077/283234/1130/3593/3566/3592/388646/383
GO:0032663	regulation of interleukin-2 production	54	0.592437	3.61632	1e-10	1.23e-09	6.01001e-10	3568	tags=63%, list=20%, signal=51%	5788/54440/916/11326/920/3662/942/84868/3902/64581/5142/2633/729230/940/50943/9308/30009/7128/5588/2625/941/947/5144/89795/3553/84433/6375/3552/7538/5621/51564/861/10892/8767
GO:0032944	regulation of mononuclear cell proliferation	203	0.592417	4.71934	1e-10	1.23e-09	6.01001e-10	2882	tags=56%, list=16%, signal=47%	6363/3620/5788/6352/26279/3113/54440/51237/3115/916/7305/199/1880/3071/3109/972/4332/952/11326/920/11151/942/695/933/7940/22806/64926/10457/84868/6693/30835/10673/10859/3559/10288/80380/7535/10148/7412/958/944/3718/5880/729230/115352/923/26191/3594/11314/940/115650/959/2213/50943/912/4208/1493/7099/1178/29126/7293/160365/23495/3569/5588/596/941/7040/2615/1435/3659/3635/7292/3572/683/3479/2255/103…
GO:1904469	positive regulation of tumor necrosis factor secretion	20	0.592137	2.59512	3.39414e-05	0.000164263	8.02618e-05	3322	tags=65%, list=18%, signal=53%	84868/120892/3458/353514/9590/11027/4023/3965/23586/64135/3459/114900/4317
GO:0010743	regulation of macrophage derived foam cell differentiation	29	0.591327	2.97301	1.44158e-07	1.09941e-06	5.3719e-07	2989	tags=66%, list=16%, signal=55%	4481/948/19/1435/247/5583/1071/4023/4792/3690/10062/9619/185/1437/9370/5320/4790/183/3685
GO:0043568	positive regulation of insulin-like growth factor receptor signaling pathway	12	0.591315	2.14172	0.00118438	0.00380937	0.00186133	5359	tags=83%, list=29%, signal=59%	3488/3479/3487/3486/367/2691/2692/2688/7471/2693
GO:0050670	regulation of lymphocyte proliferation	202	0.591083	4.70773	1e-10	1.23e-09	6.01001e-10	2882	tags=55%, list=16%, signal=47%	6363/3620/5788/6352/26279/3113/54440/51237/3115/916/7305/199/1880/3071/3109/972/4332/952/11326/920/11151/942/695/933/7940/22806/64926/10457/84868/6693/30835/10673/10859/3559/10288/80380/7535/10148/7412/958/944/3718/5880/729230/115352/923/26191/3594/11314/940/115650/959/2213/50943/912/4208/1493/7099/1178/29126/7293/160365/23495/3569/5588/596/941/7040/2615/3659/3635/7292/3572/683/3479/2255/10385/35…
GO:0043030	regulation of macrophage activation	49	0.590928	3.50514	1e-10	1.23e-09	6.01001e-10	3973	tags=67%, list=22%, signal=53%	5788/8530/972/11326/54209/84868/6348/26228/2213/7099/7057/90865/120892/4345/3569/10333/6376/1075/3586/6095/9867/10062/6622/8877/9173/472/3929/145581/4317/3566/133396/6542/671
GO:0034695	response to prostaglandin E	23	0.59086	2.76015	6.50787e-06	3.64925e-05	1.78309e-05	1855	tags=43%, list=10%, signal=39%	6363/6366/1236/6422/54331/7292/5031/5732/5734/7049
GO:0032769	negative regulation of monooxygenase activity	11	0.590787	2.08514	0.00176183	0.00533117	0.00260491	6417	tags=91%, list=35%, signal=59%	2672/1269/1268/857/493/6622/4790/2717/51070/859
GO:0032930	positive regulation of superoxide anion generation	19	0.590584	2.53653	1.98915e-05	0.000100679	4.91934e-05	3527	tags=63%, list=19%, signal=51%	3689/7305/64581/3684/7040/2358/2771/1535/6850/183/57126/4137
GO:0035743	CD4-positive, alpha-beta T cell cytokine production	21	0.590345	2.6409	1.50604e-05	7.82103e-05	3.8215e-05	5722	tags=86%, list=31%, signal=59%	30009/3569/2625/114548/8807/3554/91543/8809/3553/975/6375/3593/3606/3592/383/3456/3565/163486
GO:0002824	positive regulation of adaptive immune response based on somatic recombination of immune receptors built from immunoglobulin superfamily domains	93	0.590189	4.1524	1e-10	1.23e-09	6.01001e-10	4015	tags=68%, list=22%, signal=53%	6363/5788/54440/718/2207/920/695/10673/911/958/729230/3594/940/115650/50943/912/5027/2208/29126/4049/30009/3569/5588/2625/114548/941/913/7040/3554/91543/7292/9466/567/8809/10666/7124/6556/3142/3570/3133/909/910/3553/3134/3106/975/100/6375/84807/3107/3593/22890/3558/51561/10892/3105/3135/8767/81545/3606/51571/149233/3592
GO:2000514	regulation of CD4-positive, alpha-beta T cell activation	59	0.590101	3.7093	1e-10	1.23e-09	6.01001e-10	3920	tags=68%, list=22%, signal=53%	6363/54440/3071/3662/942/3718/3594/50943/9308/29126/3458/30009/8651/5588/2625/114548/941/864/7292/3142/3965/84695/7048/604/975/246778/6375/57045/84807/3593/3558/51561/861/10892/3566/4092/8767/11126/3606/149233
GO:0051152	positive regulation of smooth muscle cell differentiation	12	0.589555	2.13535	0.00127401	0.00405337	0.00198055	3036	tags=67%, list=17%, signal=56%	7040/3815/93649/6648/2022/93145/6604/2852
GO:0030199	collagen fibril organization	51	0.589293	3.54037	1e-10	1.23e-09	6.01001e-10	2671	tags=59%, list=15%, signal=50%	6423/1545/26585/1805/7373/4921/4060/11117/9509/1281/2331/165/7148/4015/1278/1277/1289/1311/1290/1301/1303/84171/84695/7042/4017/9508/7837/2303/50509/5352
GO:0060033	anatomical structure regression	10	0.589155	1.97938	0.00321434	0.00902335	0.00440898	2486	tags=60%, list=14%, signal=52%	6688/51176/2735/4814/57124/2736
GO:0046632	alpha-beta T cell differentiation	100	0.589152	4.19675	1e-10	1.23e-09	6.01001e-10	3570	tags=64%, list=20%, signal=52%	6363/26279/54440/114836/1880/3071/3662/942/6693/3702/257101/7535/944/3718/8320/3594/50943/4063/9308/3458/30009/8651/3569/2625/114548/596/941/2841/864/2737/91543/639/3659/7292/51176/8809/10538/64218/7704/3142/5734/3965/6095/3707/5971/159296/84695/7048/604/100/246778/84807/6850/64919/2529/3593/3558/51561/861/10892/3566/4092/8767/6304
GO:0032760	positive regulation of tumor necrosis factor production	83	0.588945	3.99905	1e-10	1.23e-09	6.01001e-10	2903	tags=58%, list=16%, signal=49%	6363/5788/1536/54440/914/7305/2207/23643/84868/6693/6348/64581/929/7096/729230/7099/7057/5724/120892/3458/353514/10125/948/3717/7097/9590/7098/3670/943/11027/4023/3965/3133/7291/23586/5295/1191/64135/26137/64127/1535/4776/3459/3929/6850/114900/3593/10392
GO:0002287	alpha-beta T cell activation involved in immune response	60	0.588878	3.70028	1e-10	1.23e-09	6.01001e-10	3920	tags=67%, list=22%, signal=52%	6363/114836/1880/3662/942/6693/3718/8320/3594/50943/4063/3458/30009/3569/2625/114548/941/7292/51176/8809/10538/64218/3142/5734/3965/6095/5971/84695/604/246778/84807/3593/3558/51561/10892/3566/4092/8767/3606/149233
GO:0002293	alpha-beta T cell differentiation involved in immune response	60	0.588878	3.70028	1e-10	1.23e-09	6.01001e-10	3920	tags=67%, list=22%, signal=52%	6363/114836/1880/3662/942/6693/3718/8320/3594/50943/4063/3458/30009/3569/2625/114548/941/7292/51176/8809/10538/64218/3142/5734/3965/6095/5971/84695/604/246778/84807/3593/3558/51561/10892/3566/4092/8767/3606/149233
GO:0042269	regulation of natural killer cell mediated cytotoxicity	43	0.588767	3.33297	1e-10	1.23e-09	6.01001e-10	4015	tags=67%, list=22%, signal=53%	114836/4068/84868/10859/3902/7409/56253/10125/146850/259197/8807/5272/10666/3805/4277/3965/3133/9437/3134/59067/22914/23705/409/3593/100528032/3135/11126/3952/3592
GO:0045351	type I interferon biosynthetic process	11	0.588221	2.07608	0.00184013	0.00554684	0.00271029	6480	tags=91%, list=36%, signal=59%	51311/51284/7099/7098/3586/9111/3665/3661/54106/29110
GO:0033627	cell adhesion mediated by integrin	65	0.58821	3.77953	1e-10	1.23e-09	6.01001e-10	2989	tags=55%, list=16%, signal=46%	10563/6366/6352/6423/3689/916/1545/3071/5294/9404/83706/3676/3383/2200/3695/9358/64805/5054/6591/22801/8631/3690/3678/5777/1307/23075/5140/7042/5328/100/5420/4067/2303/6850/340485/3685
GO:0002685	regulation of leukocyte migration	187	0.588087	4.64179	1e-10	1.23e-09	6.01001e-10	3390	tags=61%, list=19%, signal=50%	10563/6363/6366/6352/3627/7060/6351/1236/719/199/56833/3071/972/26585/7941/6347/1230/54209/2833/6693/81704/728/6348/1240/26228/6355/6403/5880/3676/3383/729230/11314/63940/6387/347/7057/6846/11117/90865/9353/5919/4478/5724/4345/3569/4354/8740/2841/7040/2358/64805/5054/3554/1435/284340/7424/7070/8174/1843/683/1524/9466/3162/8291/83700/57118/131450/6793/7124/8784/6354/3576/5734/3570/3965/83483/101/5…
GO:0085029	extracellular matrix assembly	26	0.587627	2.82613	5.85393e-07	4.00958e-06	1.95916e-06	3107	tags=62%, list=17%, signal=51%	4629/4239/11117/10516/7040/7148/4015/1278/84168/3037/30008/3036/2824/28984/183/2621
GO:1900274	regulation of phospholipase C activity	45	0.587202	3.40047	1e-10	1.23e-09	6.01001e-10	4470	tags=76%, list=25%, signal=57%	728/3702/8698/5330/5724/2247/64805/115727/1909/6401/5159/3815/1902/5031/2260/5156/552/10316/395/3356/2099/7294/2321/2769/9290/183/117/3357/4916/4908/148/636/25/27
GO:0070663	regulation of leukocyte proliferation	214	0.586992	4.70392	1e-10	1.23e-09	6.01001e-10	2882	tags=55%, list=16%, signal=47%	6363/3620/5788/6352/26279/3113/54440/51237/3115/916/7305/199/1880/3071/3109/972/4332/26585/952/11326/920/11151/942/695/933/7940/22806/64926/10457/84868/6693/30835/10673/10859/3559/10288/80380/7535/10148/7412/6355/958/944/3718/5880/729230/115352/923/26191/3594/11314/940/115650/959/2213/50943/912/4208/1493/7099/1178/29126/7293/7128/160365/23495/3569/5588/596/941/684/7040/2615/1435/3659/3635/7292/35…
GO:0042308	negative regulation of protein import into nucleus	12	0.586636	2.12478	0.00135109	0.0042505	0.00207687	2307	tags=58%, list=13%, signal=51%	347/29969/948/11142/51715/5569/284
GO:1904590	negative regulation of protein import	12	0.586636	2.12478	0.00135109	0.0042505	0.00207687	2307	tags=58%, list=13%, signal=51%	347/29969/948/11142/51715/5569/284
GO:1903555	regulation of tumor necrosis factor superfamily cytokine production	145	0.58642	4.46045	1e-10	1.23e-09	6.01001e-10	3107	tags=60%, list=17%, signal=50%	6363/5788/1536/54440/914/4057/7305/2207/942/10457/23643/54209/84868/6693/10859/6348/64581/50856/929/7096/729230/26191/197358/6504/50943/54/7099/7057/558/29126/5724/120892/3458/7128/353514/10125/948/51738/23208/6376/2841/3717/7097/945/9590/23547/140885/1524/9466/3479/7098/3670/947/3586/943/11213/11027/4023/3965/3133/5443/7291/101/23586/5295/5777/1191/64135/26137/64127/284/1535/9370/27202/4776/3459…
GO:0014819	regulation of skeletal muscle contraction	13	0.586339	2.16753	0.00077625	0.00263363	0.00128684	6417	tags=92%, list=35%, signal=60%	1756/844/3759/2946/9446/113246/89/6547/1760/6329/4625/859
GO:0032060	bleb assembly	11	0.586232	2.06906	0.00204894	0.0060722	0.00296699	3489	tags=64%, list=19%, signal=51%	2014/5027/4638/1902/5376/196527/2012
GO:0042092	type 2 immune response	35	0.586166	3.14422	1.49361e-08	1.33304e-07	6.51348e-08	2436	tags=57%, list=13%, signal=50%	3620/972/942/729230/90865/30009/3569/2625/114548/91543/7292/9466/10538/3586/3142/604/975/64127/282618/6375
GO:2000319	regulation of T-helper 17 cell differentiation	17	0.586054	2.42499	0.000155749	0.000636687	0.000311097	3920	tags=71%, list=22%, signal=55%	3594/50943/30009/114548/84695/84807/3593/3558/51561/10892/4092/149233
GO:0002724	regulation of T cell cytokine production	31	0.585673	3.03494	1.76245e-07	1.32291e-06	6.46398e-07	3753	tags=68%, list=21%, signal=54%	54440/729230/50943/1178/30009/3569/2625/114548/3554/91543/7292/567/8809/7133/3553/3134/975/6375/10892/4092/3606
GO:0035455	response to interferon-alpha	20	0.585668	2.56677	4.73428e-05	0.000219126	0.000107069	3107	tags=65%, list=17%, signal=54%	149628/558/2625/3437/27074/684/3433/8519/10581/10410/3455/4600/2621
GO:0002730	regulation of dendritic cell cytokine production	11	0.585666	2.06706	0.00210114	0.00620905	0.00303386	2206	tags=55%, list=12%, signal=48%	3718/7099/684/7098/23586/64127
GO:0032691	negative regulation of interleukin-1 beta production	25	0.58521	2.79095	1.39843e-06	8.82581e-06	4.31245e-06	2851	tags=60%, list=16%, signal=51%	54209/54/7128/51738/114548/6376/114769/945/1524/4210/3479/22900/440068/5371/409
GO:0002821	positive regulation of adaptive immune response	98	0.584987	4.13408	1e-10	1.23e-09	6.01001e-10	4015	tags=67%, list=22%, signal=53%	6363/5788/54440/718/2207/920/695/10673/911/958/729230/3594/940/115650/50943/912/5027/2208/29126/4049/30009/3569/5588/2625/114548/941/913/7040/3554/91543/7292/3572/9466/567/8809/8631/10666/7124/6556/3142/3570/3133/909/910/3553/3134/3106/975/100/6375/84807/3107/3593/22890/3558/51561/10892/3105/3135/29108/8767/81545/3606/51571/149233/3592
GO:0045954	positive regulation of natural killer cell mediated cytotoxicity	29	0.584624	2.93931	2.37798e-07	1.73646e-06	8.48465e-07	4015	tags=66%, list=22%, signal=51%	114836/4068/3902/7409/56253/10125/259197/8807/10666/4277/3133/3134/59067/22914/23705/3593/100528032/11126/3592
GO:0010742	macrophage derived foam cell differentiation	34	0.584172	3.10721	6.31427e-08	5.10507e-07	2.49443e-07	2989	tags=65%, list=16%, signal=54%	4481/948/7040/19/1435/247/5583/1071/6772/4023/4792/3690/6646/10062/9619/185/1437/9370/5320/4790/183/3685
GO:0090077	foam cell differentiation	34	0.584172	3.10721	6.31427e-08	5.10507e-07	2.49443e-07	2989	tags=65%, list=16%, signal=54%	4481/948/7040/19/1435/247/5583/1071/6772/4023/4792/3690/6646/10062/9619/185/1437/9370/5320/4790/183/3685
GO:2000482	regulation of interleukin-8 secretion	24	0.583956	2.73025	2.05032e-06	1.25309e-05	6.12281e-06	2610	tags=58%, list=14%, signal=50%	914/929/7096/26191/2219/10333/284297/7097/51744/2149/3965/7114/2867/27202
GO:0042129	regulation of T cell proliferation	150	0.583936	4.46647	1e-10	1.23e-09	6.01001e-10	3098	tags=56%, list=17%, signal=47%	6363/3620/5788/6352/26279/3113/54440/3115/916/199/3071/3109/11326/920/11151/942/64926/10457/84868/6693/30835/10673/10859/3559/10288/80380/7535/10148/7412/944/3718/5880/729230/923/3594/940/115650/959/50943/912/1493/1178/29126/160365/3569/5588/941/7040/2615/3659/7292/3572/3479/10385/3586/126259/7133/970/3570/3965/3133/3600/3553/283234/8654/5777/339390/84433/7048/975/59067/8995/246778/6375/8764/4690…
GO:0002294	CD4-positive, alpha-beta T cell differentiation involved in immune response	59	0.583723	3.66921	1e-10	1.23e-09	6.01001e-10	3920	tags=66%, list=22%, signal=52%	6363/114836/1880/3662/942/6693/3718/3594/50943/4063/3458/30009/3569/2625/114548/941/7292/51176/8809/10538/64218/3142/5734/3965/6095/5971/84695/604/246778/84807/3593/3558/51561/10892/3566/4092/8767/3606/149233
GO:0006925	inflammatory cell apoptotic process	21	0.583647	2.61094	2.30049e-05	0.000115211	5.62942e-05	2206	tags=52%, list=12%, signal=46%	6352/1234/5293/4208/356/3569/1514/3707/338442/3579/64127
GO:0036092	phosphatidylinositol-3-phosphate biosynthetic process	14	0.583205	2.21465	0.000375064	0.00137843	0.000673528	4732	tags=79%, list=26%, signal=58%	5294/5293/5288/472/3631/8821/8503/5289/200576/5290/9896
GO:0070102	interleukin-6-mediated signaling pathway	19	0.583086	2.50432	2.92317e-05	0.000144062	7.03915e-05	4310	tags=74%, list=24%, signal=56%	6688/2672/3569/3717/3572/9021/6772/3570/2241/3716/114900/4089/867/6774
GO:0002686	negative regulation of leukocyte migration	44	0.582394	3.33749	1e-10	1.23e-09	6.01001e-10	3326	tags=61%, list=18%, signal=50%	6366/56833/26585/6347/26228/11314/6387/347/11117/90865/9353/4345/2841/1843/9466/3162/131450/5734/6370/257144/100/22914/27202/100528032/79148/4681/134
GO:0050921	positive regulation of chemotaxis	132	0.581901	4.35497	1e-10	1.23e-09	6.01001e-10	2680	tags=54%, list=15%, signal=46%	10563/6363/6366/6352/3627/7060/6351/1236/719/199/3071/972/7941/1230/54209/7852/728/6348/1240/1233/3603/5880/729230/63940/6387/56670/7057/6846/9353/5919/64094/3569/1901/8740/2247/7040/2358/64805/5054/1435/284340/5159/7424/8829/1902/8291/57118/2255/2260/6354/3576/5587/3570/3965/7074/10344/5764/3791/5641/23075/1906/80310/3579/7857/2185/7114/6375/2152/196527/9037/3929
GO:0022409	positive regulation of cell-cell adhesion	246	0.58186	4.74442	1e-10	1.23e-09	6.01001e-10	3098	tags=57%, list=17%, signal=48%	10563/6363/6366/5788/6352/3113/54440/3689/939/3115/916/1236/199/3071/3109/972/11006/3575/920/11151/6347/942/64926/84868/55423/81704/30835/10673/10859/3559/10288/80380/7535/10148/7412/3718/7409/3676/3383/729230/921/923/3594/5133/29851/940/115650/959/9840/50943/912/1493/3932/8728/9308/29126/5724/3458/10326/9402/2113/160365/10125/8651/146850/3569/151888/5588/2625/114548/6376/941/8740/7040/8013/864/3…
GO:0070664	negative regulation of leukocyte proliferation	75	0.581822	3.88509	1e-10	1.23e-09	6.01001e-10	2633	tags=52%, list=14%, signal=45%	3620/26279/7305/4332/26585/11326/942/695/7940/10457/84868/6693/10859/3559/10288/80380/6355/11314/2213/50943/1493/29126/7128/23495/941/7040/2615/3635/10385/3586/3965/8654/5777/339390/472/6375/8764/4067/57045
GO:2000316	regulation of T-helper 17 type immune response	20	0.581617	2.54901	5.33072e-05	0.000243684	0.000119069	3920	tags=70%, list=22%, signal=55%	3594/50943/30009/5588/114548/9466/84695/84807/3593/3558/51561/10892/4092/149233
GO:0046631	alpha-beta T cell activation	136	0.581251	4.37746	1e-10	1.23e-09	6.01001e-10	3753	tags=64%, list=21%, signal=51%	6363/5788/26279/54440/916/114836/1880/3071/3662/1794/942/64926/6693/10859/3702/257101/7535/10148/50856/944/3718/8320/729230/3594/11314/940/50943/4063/9308/29126/3458/30009/8651/3569/5588/2625/114548/596/941/2841/864/2737/91543/639/3659/7292/51176/8809/10538/64218/7704/3142/5734/3570/3965/3133/3600/6095/3707/5971/159296/84695/7048/604/975/100/246778/6375/8764/57045/84807/6850/64919/2529/3593/3558/…
GO:0050867	positive regulation of cell activation	308	0.581245	4.87191	1e-10	1.23e-09	6.01001e-10	3107	tags=57%, list=17%, signal=48%	6363/6366/100423062/5788/6352/5341/3113/54440/914/3689/939/3115/916/1236/7305/2207/199/1880/3071/3109/972/952/11006/3575/920/11151/6347/942/695/64926/54209/84868/55423/81704/30835/10673/10859/3559/6348/10288/26228/80380/64581/7535/2268/10148/7412/3684/958/3718/6403/7409/729230/115352/921/923/3594/5133/29851/940/115650/959/3543/9840/50943/912/4208/1493/7099/7057/9760/3932/90865/9308/558/29126/5724…
GO:0072643	interferon-gamma secretion	20	0.580495	2.5441	5.70349e-05	0.000259002	0.000126553	4421	tags=70%, list=24%, signal=53%	914/10859/26191/10125/2625/51744/11119/3965/11118/9636/10312/11126/57824/25
GO:0001913	T cell mediated cytotoxicity	47	0.58032	3.3928	1e-10	1.23e-09	6.01001e-10	4015	tags=66%, list=22%, signal=52%	5788/3575/5551/911/10859/3004/3594/2213/912/5027/913/567/1075/4277/3133/909/910/3134/5873/3106/6375/3107/3593/51561/3105/3135/5532/51571/149233/1512/3592
GO:2000404	regulation of T cell migration	42	0.579767	3.24998	8.21059e-10	8.87806e-09	4.33799e-09	1178	tags=38%, list=6%, signal=36%	10563/6366/6352/3627/199/6693/81704/3676/729230/6387/347/6846/4345/8740/9466/131450
GO:1903727	positive regulation of phospholipid metabolic process	47	0.579705	3.38921	1e-10	1.23e-09	6.01001e-10	2520	tags=53%, list=14%, signal=46%	6363/6366/1236/2268/930/2247/7040/2358/64805/5159/3815/7010/116986/2322/2170/5156/388121/5587/3356/344/2185/975/64127/2321/4067
GO:0006069	ethanol oxidation	12	0.579493	2.0989	0.00191724	0.00572304	0.00279639	4595	tags=75%, list=25%, signal=56%	125/126/127/130/219/124/128/216/217
GO:0032720	negative regulation of tumor necrosis factor production	56	0.579456	3.56695	1e-10	1.23e-09	6.01001e-10	1775	tags=52%, list=10%, signal=47%	10457/54209/84868/10859/50856/26191/197358/6504/50943/54/7099/558/7128/51738/23208/6376/2841/945/23547/140885/9466/3479/947/3586/11213/3965/5443/7291/5777
GO:0032680	regulation of tumor necrosis factor production	142	0.579234	4.39136	1e-10	1.23e-09	6.01001e-10	3107	tags=59%, list=17%, signal=49%	6363/5788/1536/54440/914/4057/7305/2207/10457/23643/54209/84868/6693/10859/6348/64581/50856/929/7096/729230/26191/197358/6504/50943/54/7099/7057/558/5724/120892/3458/7128/353514/10125/948/51738/23208/6376/2841/3717/7097/945/9590/23547/140885/1524/9466/3479/7098/3670/947/3586/943/11213/11027/4023/3965/3133/5443/7291/23586/5295/5777/1191/64135/26137/64127/284/1535/9370/27202/4776/3459/3929/6850/114…
GO:0033629	negative regulation of cell adhesion mediated by integrin	10	0.578968	1.94516	0.00427733	0.0114973	0.00561779	2844	tags=60%, list=16%, signal=51%	1545/5054/6591/23075/5140/340485
GO:0051024	positive regulation of immunoglobulin secretion	10	0.57858	1.94386	0.00437857	0.0117185	0.00572587	5631	tags=80%, list=31%, signal=55%	90865/7293/3569/7292/3133/3558/6810/3567
GO:0002696	positive regulation of leukocyte activation	297	0.578476	4.82618	1e-10	1.23e-09	6.01001e-10	3107	tags=57%, list=17%, signal=48%	6363/6366/100423062/5788/6352/3113/54440/914/3689/939/3115/916/1236/7305/2207/199/1880/3071/3109/972/952/11006/3575/920/11151/6347/942/695/64926/54209/84868/55423/81704/30835/10673/10859/3559/6348/10288/26228/80380/64581/7535/2268/10148/7412/3684/958/3718/7409/729230/115352/921/923/3594/5133/29851/940/115650/959/3543/9840/50943/912/4208/1493/7099/7057/9760/3932/90865/9308/558/29126/5724/120892/34…
GO:0002679	respiratory burst involved in defense response	11	0.578398	2.04141	0.00251875	0.00728988	0.00356197	2680	tags=55%, list=15%, signal=47%	56833/3055/5294/5293/11221/3929
GO:0001909	leukocyte mediated cytotoxicity	105	0.578349	4.16595	1e-10	1.23e-09	6.01001e-10	4015	tags=66%, list=22%, signal=52%	5788/57823/114836/7305/3575/11151/3002/4068/84868/5551/911/10859/3902/26228/3684/7409/3383/3004/3594/2213/912/5027/56253/10125/146850/259197/913/8807/5272/1776/567/1511/10666/3805/1075/4277/3965/3133/909/9437/910/3134/5777/5873/3106/59067/22914/23705/6375/1130/3107/409/3593/6372/1991/100528032/51561/3105/3135/4843/3811/11126/5532/3606/51571/3952/149233/1512/3592
GO:0032689	negative regulation of interferon-gamma production	32	0.578236	3.03597	1.78657e-07	1.33926e-06	6.54386e-07	3107	tags=59%, list=17%, signal=49%	10225/84868/10859/80380/50943/7099/90865/558/29126/2625/7292/3624/3586/3965/9173/6375/8993/5621/2621
GO:0032612	interleukin-1 production	102	0.578194	4.13246	1e-10	1.23e-09	6.01001e-10	2370	tags=54%, list=13%, signal=47%	6363/115362/1236/7305/9447/4332/54209/84868/6348/51311/64581/149628/54/56670/7099/3428/5027/3458/7128/353514/834/948/51738/1903/114548/10333/6376/114769/19/3717/945/6288/140885/2149/1524/4210/3479/22861/3670/58484/3586/11027/22900/4023/3965/113277/3140/440068/3553/1215/1958/8877/64127/5371/7850
GO:0050764	regulation of phagocytosis	92	0.57807	4.0473	1e-10	1.23e-09	6.01001e-10	3739	tags=64%, list=21%, signal=51%	5788/718/2207/3071/6347/3560/1794/3055/54209/55423/26228/64581/2268/146722/3561/11314/2213/3458/10326/11031/948/23208/7040/2358/720/721/7097/140885/8291/57118/717/7124/6556/3600/4240/3553/10461/5873/7275/5806/8877/5582/2889/3601/729238/1535/2624/5906/9370/196527/6850/3685/961/2621/5728/4035/29108/722/8724
GO:0002823	negative regulation of adaptive immune response based on somatic recombination of immune receptors built from immunoglobulin superfamily domains	40	0.577862	3.19533	1.42997e-09	1.48895e-08	7.27527e-09	3731	tags=65%, list=21%, signal=52%	5788/3575/84868/10859/3718/2213/50943/1378/90865/30009/7292/9466/3134/5777/84695/339390/604/9173/6375/10039/3558/3566/4092/3135/5532/722
GO:0051251	positive regulation of lymphocyte activation	257	0.577763	4.73423	1e-10	1.23e-09	6.01001e-10	3107	tags=57%, list=17%, signal=48%	6363/6366/100423062/5788/6352/3113/54440/939/3115/916/1236/7305/199/1880/3071/3109/972/952/11006/3575/920/11151/6347/942/695/64926/84868/55423/81704/30835/10673/10859/3559/10288/80380/64581/7535/10148/7412/958/3718/7409/729230/115352/921/923/3594/5133/29851/940/115650/959/3543/9840/50943/912/4208/1493/7099/9760/3932/9308/558/29126/3458/7293/10326/9402/30009/160365/10125/8651/146850/3569/151888/55…
GO:0002820	negative regulation of adaptive immune response	45	0.577631	3.34504	2.38139e-10	2.79485e-09	1.36562e-09	3731	tags=64%, list=21%, signal=51%	5788/64092/3575/84868/10859/3718/2213/50943/1378/90865/30009/7292/9466/3134/5777/84695/339390/604/9173/6375/8764/10039/3558/3566/4092/3135/11126/5532/722
GO:0045019	negative regulation of nitric oxide biosynthetic process	14	0.577604	2.19338	0.000466541	0.0016757	0.000818778	1338	tags=50%, list=7%, signal=46%	5740/54/140885/857/947/493/3586
GO:1904406	negative regulation of nitric oxide metabolic process	14	0.577604	2.19338	0.000466541	0.0016757	0.000818778	1338	tags=50%, list=7%, signal=46%	5740/54/140885/857/947/493/3586
GO:0050854	regulation of antigen receptor-mediated signaling pathway	61	0.577399	3.63795	1e-10	1.23e-09	6.01001e-10	3369	tags=61%, list=19%, signal=50%	5788/1236/5579/11006/933/50852/26228/9404/2633/930/115352/26191/11314/150372/640/2213/9840/53347/3932/5079/23228/7070/123920/1540/5583/10385/10666/5777/257144/975/100/4067/148823/5621/8934/861/10892
GO:0002704	negative regulation of leukocyte mediated immunity	49	0.577375	3.42475	1e-10	1.23e-09	6.01001e-10	4177	tags=67%, list=23%, signal=52%	5788/8832/3575/10225/84868/10859/3718/729230/11314/2213/50943/1378/30009/684/5272/2294/3162/3805/3965/3133/3134/5777/339390/604/6375/10039/409/4092/3135/5532/722/3598/56940
GO:0071346	cellular response to interferon-gamma	174	0.577217	4.50146	1e-10	1.23e-09	6.01001e-10	3609	tags=61%, list=20%, signal=50%	6363/6366/3117/6352/6362/3113/115362/3127/6351/3115/3119/3122/3118/4360/199/7454/3123/115361/6356/6347/3662/3120/388372/3055/10346/6367/6348/2633/6357/4261/7412/6355/3383/3594/51466/414062/7099/2209/7431/6846/5724/2634/3458/8651/834/6376/6368/6361/3717/7097/3659/140885/4502/9021/567/7098/960/3394/4939/6354/10437/4684/6772/84166/3965/3133/10344/2210/3134/54625/10062/6358/10475/2635/6672/6370/33838…
GO:0043931	ossification involved in bone maturation	17	0.577124	2.38804	0.00022398	0.000879566	0.000429772	5656	tags=82%, list=31%, signal=57%	4057/26585/3479/79633/8642/162466/196527/650/10507/3952/64131/5741/7059/387
GO:2000108	positive regulation of leukocyte apoptotic process	28	0.577084	2.86126	6.7765e-07	4.536e-06	2.21637e-06	4982	tags=75%, list=27%, signal=55%	3620/6352/5133/5293/4208/5027/29126/8013/3586/3965/101/338442/4067/84807/9693/581/96459/7474/56891/23411/7157
GO:0030449	regulation of complement activation	52	0.576795	3.48038	1e-10	1.23e-09	6.01001e-10	4338	tags=67%, list=24%, signal=51%	713/712/714/718/719/730/1380/11326/716/728/710/930/3075/715/1378/2/720/721/3426/5199/717/3553/1191/966/975/27202/629/922/1379/5627/722/729/731/727/732
GO:0002437	inflammatory response to antigenic stimulus	44	0.576698	3.30485	1.59708e-10	1.92553e-09	9.40848e-10	3308	tags=61%, list=18%, signal=50%	718/1236/2207/695/3559/3383/923/940/2213/4049/10800/10125/2625/1268/7124/3586/116/968/3133/2876/3579/975/3516/9240/3593/1991/3568
GO:0042093	T-helper cell differentiation	57	0.575794	3.57052	1e-10	1.23e-09	6.01001e-10	3920	tags=65%, list=22%, signal=51%	6363/114836/1880/3662/942/6693/3718/3594/50943/4063/30009/3569/2625/114548/941/7292/51176/8809/10538/64218/3142/5734/6095/5971/84695/604/246778/84807/3593/3558/51561/10892/3566/4092/8767/3606/149233
GO:0099024	plasma membrane invagination	58	0.575477	3.59745	1e-10	1.23e-09	6.01001e-10	851	tags=38%, list=5%, signal=36%	100423062/3689/718/2207/199/3071/54209/51411/9938/4481/26228/3684/11314/3543/2213/2209/7057/9844/11031/948/19/8685
GO:2000106	regulation of leukocyte apoptotic process	81	0.575439	3.87401	1e-10	1.23e-09	6.01001e-10	4063	tags=63%, list=22%, signal=49%	6363/6366/3620/6352/939/1236/2207/972/3575/3059/695/1234/81704/917/10859/3718/5133/6387/5293/4208/5027/155038/558/29126/5588/8013/1831/3586/3965/171558/101/3707/10461/338442/3579/604/100/64127/4067/84807/3091/3558/2621/4254/5728/3665/9693/581/96459/79444/5304
GO:0042659	regulation of cell fate specification	12	0.575412	2.08413	0.00227753	0.00668557	0.00326669	2982	tags=58%, list=16%, signal=49%	6423/2247/2260/64321/367/8543/8324
GO:0071706	tumor necrosis factor superfamily cytokine production	150	0.575157	4.39932	1e-10	1.23e-09	6.01001e-10	3107	tags=59%, list=17%, signal=49%	6363/5788/1536/54440/914/4057/7305/2207/942/10457/23643/54209/84868/6693/10859/6348/64581/50856/929/7096/729230/26191/197358/6504/50943/54/7099/7057/558/29126/5724/120892/3458/7128/353514/10125/948/51738/23208/6376/2841/3717/7097/945/9590/23547/140885/1524/9466/3479/7098/3670/947/3586/943/11213/11027/4023/3965/113277/3133/5443/7291/101/23586/5295/5777/1191/64135/26137/64127/284/1535/9370/27202/47…
GO:0031664	regulation of lipopolysaccharide-mediated signaling pathway	24	0.575138	2.68902	3.022e-06	1.7818e-05	8.70619e-06	1482	tags=46%, list=8%, signal=42%	4057/9450/4064/23643/7128/948/6376/114769/654/11027/22900
GO:0032945	negative regulation of mononuclear cell proliferation	70	0.575124	3.76571	1e-10	1.23e-09	6.01001e-10	2633	tags=51%, list=14%, signal=44%	3620/26279/7305/4332/11326/942/695/7940/10457/84868/6693/10859/3559/10288/80380/11314/2213/50943/1493/29126/23495/941/7040/2615/3635/10385/3586/3965/8654/5777/339390/472/6375/8764/4067/57045
GO:0050672	negative regulation of lymphocyte proliferation	70	0.575124	3.76571	1e-10	1.23e-09	6.01001e-10	2633	tags=51%, list=14%, signal=44%	3620/26279/7305/4332/11326/942/695/7940/10457/84868/6693/10859/3559/10288/80380/11314/2213/50943/1493/29126/23495/941/7040/2615/3635/10385/3586/3965/8654/5777/339390/472/6375/8764/4067/57045
GO:0060732	positive regulation of inositol phosphate biosynthetic process	14	0.575119	2.18395	0.000521427	0.00184709	0.000902524	5965	tags=86%, list=33%, signal=58%	5724/51744/5031/6622/5745/117/2852/5741/4142/3973/3269/5028
GO:0032651	regulation of interleukin-1 beta production	78	0.574732	3.85737	1e-10	1.23e-09	6.01001e-10	2317	tags=53%, list=13%, signal=46%	6363/1236/7305/9447/4332/54209/6348/51311/64581/149628/54/7099/3428/5027/3458/7128/353514/834/51738/1903/114548/6376/114769/3717/945/140885/2149/1524/4210/3479/22861/3670/11027/22900/4023/3965/440068/1958/8877/64127/5371
GO:0048246	macrophage chemotaxis	35	0.574699	3.08271	4.0125e-08	3.30018e-07	1.61253e-07	959	tags=40%, list=5%, signal=38%	6352/719/56833/6347/728/6348/1240/26228/7057/5919/6376/1435/284340/6288
GO:0032736	positive regulation of interleukin-13 production	15	0.574596	2.24523	0.000405556	0.00148248	0.000724369	5637	tags=80%, list=31%, signal=55%	3662/90865/2625/114548/7292/3965/3133/5047/23765/85480/3556/3565
GO:0032640	tumor necrosis factor production	145	0.574435	4.36929	1e-10	1.23e-09	6.01001e-10	3107	tags=59%, list=17%, signal=49%	6363/5788/1536/54440/914/4057/7305/2207/10457/23643/54209/84868/6693/10859/6348/64581/50856/929/7096/729230/26191/197358/6504/50943/54/7099/7057/558/5724/120892/3458/7128/353514/10125/948/51738/23208/6376/2841/3717/7097/945/9590/23547/140885/1524/9466/3479/7098/3670/947/3586/943/11213/11027/4023/3965/113277/3133/5443/7291/23586/5295/5777/1191/64135/26137/64127/284/1535/9370/27202/4776/3459/3929/6…
GO:0003094	glomerular filtration	16	0.573914	2.30181	0.000214731	0.00084809	0.000414392	3738	tags=69%, list=21%, signal=55%	23213/2149/947/2702/5800/4162/10391/2697/2621/134/55959
GO:0032722	positive regulation of chemokine production	55	0.573599	3.51768	1e-10	1.23e-09	6.01001e-10	3749	tags=67%, list=21%, signal=54%	199/972/1436/84868/64581/51284/7099/10631/90865/3458/3569/7097/247/3162/7098/7124/255231/116/3570/4023/3965/7291/3553/1958/3574/9173/2867/9370/3929/6850/3091/4035/3566/29108/4155/8767/27159
GO:0061082	myeloid leukocyte cytokine production	30	0.573588	2.92051	2.68876e-07	1.94959e-06	9.52604e-07	4299	tags=70%, list=24%, signal=54%	2207/972/10859/7099/948/7040/7043/8013/3815/3162/11213/8482/51704/23586/7042/604/1113/2621/3135/10417/7474
GO:0051044	positive regulation of membrane protein ectodomain proteolysis	14	0.573543	2.17796	0.000570215	0.00199715	0.000975847	1671	tags=50%, list=9%, signal=45%	348/3458/7124/7133/150/3553/101
GO:1902043	positive regulation of extrinsic apoptotic signaling pathway via death domain receptors	14	0.573431	2.17754	0.000576314	0.00201612	0.000985113	4086	tags=71%, list=22%, signal=55%	6422/7057/7078/4118/467/8682/5728/6789/5366/658
GO:1901387	positive regulation of voltage-gated calcium channel activity	11	0.573286	2.02337	0.00275417	0.00785365	0.00383744	2665	tags=64%, list=15%, signal=54%	781/9992/30845/246329/783/2259/6769
GO:0002836	positive regulation of response to tumor cell	10	0.573041	1.92524	0.00503661	0.0132346	0.00646667	4015	tags=70%, list=22%, signal=55%	56253/29126/10666/3593/11126/81545/3592
GO:0002839	positive regulation of immune response to tumor cell	10	0.573041	1.92524	0.00503661	0.0132346	0.00646667	4015	tags=70%, list=22%, signal=55%	56253/29126/10666/3593/11126/81545/3592
GO:0050858	negative regulation of antigen receptor-mediated signaling pathway	27	0.572876	2.79247	8.14681e-07	5.35473e-06	2.61642e-06	1775	tags=48%, list=10%, signal=44%	11006/933/9404/2633/115352/26191/11314/2213/53347/23228/7070/10385/5777
GO:2000401	regulation of lymphocyte migration	61	0.57246	3.60683	1e-10	1.23e-09	6.01001e-10	3673	tags=59%, list=20%, signal=47%	10563/6366/6352/3627/6351/199/6347/6693/81704/6348/3676/729230/6387/347/6846/4478/4345/8740/8174/9466/131450/6793/6354/101/257144/2185/83692/22914/6375/8764/148823/100528032/1235/6364/29108/23143
GO:0002228	natural killer cell mediated immunity	63	0.572409	3.62811	1e-10	1.23e-09	6.01001e-10	4015	tags=65%, list=22%, signal=51%	57823/114836/11151/3002/4068/10225/84868/10859/3902/7409/56253/10125/146850/259197/8807/5272/3824/10666/3805/4277/3965/3133/9437/3134/5777/5873/3822/59067/22914/23705/117157/1130/409/3593/100528032/3135/3811/11126/3606/3952/3592
GO:0045953	negative regulation of natural killer cell mediated cytotoxicity	14	0.572217	2.17293	0.000600708	0.00209199	0.00102219	3494	tags=64%, list=19%, signal=52%	84868/10859/5272/3805/3965/3133/3134/409/3135
GO:0002718	regulation of cytokine production involved in immune response	83	0.571966	3.88376	1e-10	1.23e-09	6.01001e-10	2490	tags=57%, list=14%, signal=49%	54440/2207/972/695/10225/10859/3718/729230/50943/7099/1178/30009/948/3569/2625/114548/684/7040/7043/8013/3554/91543/7292/3162/567/7098/8809/10666/3805/7124/3586/11213/8482/7133/3133/51704/3553/23586/3134/7042/604/975/64127/284/6375/2867/8764
GO:0032731	positive regulation of interleukin-1 beta production	49	0.571838	3.39191	1e-10	1.23e-09	6.01001e-10	3568	tags=61%, list=20%, signal=49%	6363/7305/9447/4332/6348/51311/64581/149628/7099/3428/5027/3458/353514/834/114548/3717/22861/3670/11027/22900/4023/3965/1958/64127/10392/10892/24145/91662/29108/8767
GO:0060326	cell chemotaxis	286	0.571757	4.75462	1e-10	1.23e-09	6.01001e-10	3107	tags=57%, list=17%, signal=48%	10563/6363/6366/4283/6352/6362/3627/7060/3689/6351/1236/6373/719/2207/199/1880/56833/3071/972/26585/6356/7941/11151/6347/1230/1234/388372/7852/51411/2833/5294/6367/728/6348/1240/26228/1233/5142/3603/6357/7412/6355/5880/7409/729230/10663/1441/63940/6387/5293/414062/57580/7057/6846/6374/9353/5919/64094/9420/3680/3569/5588/1901/6376/4354/6368/8740/6361/2247/2841/2829/2358/3082/51554/9023/1237/5054/4…
GO:0050765	negative regulation of phagocytosis	18	0.571152	2.40598	0.000129612	0.000538743	0.00026324	3739	tags=67%, list=21%, signal=53%	146722/11314/2213/23208/7040/7097/140885/8291/9370/961/5728/8724
GO:0042340	keratan sulfate catabolic process	12	0.570937	2.06792	0.00250914	0.00726545	0.00355003	647	tags=42%, list=4%, signal=40%	4969/5549/4958/4060/2331
GO:0032623	interleukin-2 production	62	0.57074	3.60374	1e-10	1.23e-09	6.01001e-10	3753	tags=61%, list=21%, signal=49%	5788/54440/916/2207/11326/920/3662/942/84868/3902/64581/5142/2633/729230/940/50943/919/9308/30009/7128/5588/2625/941/6556/947/5144/89795/3553/84433/6375/3552/7538/5621/51564/861/10892/8767/3606
GO:0097278	complement-dependent cytotoxicity	10	0.570656	1.91723	0.00513785	0.0134651	0.00657929	5637	tags=80%, list=31%, signal=55%	718/3075/5873/966/922/1379/3596/3565
GO:0034341	response to interferon-gamma	192	0.570381	4.51509	1e-10	1.23e-09	6.01001e-10	3123	tags=57%, list=17%, signal=48%	6363/6366/3117/6352/6362/3113/115362/3127/6351/3115/3119/3122/3118/4360/199/7454/3123/115361/6356/10537/6347/3662/3120/388372/3055/10346/6367/6348/2633/6357/4261/7412/6355/3383/3594/51466/414062/7099/2209/7431/6846/5724/2634/3458/8651/834/6376/6368/684/6361/3717/7097/3659/8519/140885/4502/4210/9021/567/7098/10581/960/3394/4939/6556/6354/10437/4684/6772/84166/3965/3133/10344/2210/8942/3134/54625/1…
GO:0001776	leukocyte homeostasis	85	0.570376	3.88822	1e-10	1.23e-09	6.01001e-10	4533	tags=69%, list=25%, signal=52%	2207/1880/27240/3071/972/11151/10673/3559/608/84636/202309/55619/5142/3718/729230/115650/5293/50943/4208/5027/558/7128/23495/139818/3569/596/8740/7040/1831/10019/83700/2322/3965/10603/3707/10461/159296/338442/3579/100/4067/4004/3091/6372/3558/4254/10312/6194/5585/30061/581/5532/55012/5366/10018/27040/25/778/6654
GO:0061081	positive regulation of myeloid leukocyte cytokine production involved in immune response	19	0.569937	2.44785	5.52757e-05	0.000251753	0.000123011	1710	tags=47%, list=9%, signal=43%	2207/972/10859/7099/948/8013/8482/51704/23586
GO:0035710	CD4-positive, alpha-beta T cell activation	90	0.569936	3.96134	1e-10	1.23e-09	6.01001e-10	4015	tags=66%, list=22%, signal=51%	6363/26279/54440/114836/1880/3071/3662/942/6693/3718/3594/50943/4063/9308/29126/3458/30009/8651/3569/5588/2625/114548/941/864/91543/7292/51176/8809/10538/64218/3142/5734/3965/6095/5971/159296/84695/7048/604/975/246778/6375/57045/84807/2529/3593/3558/51561/10312/861/10892/3566/4092/8767/6304/11126/3606/149233/3592
GO:0014820	tonic smooth muscle contraction	11	0.56974	2.01085	0.00306893	0.00866331	0.00423305	3817	tags=64%, list=21%, signal=50%	952/4638/1909/3356/1906/183/80852
GO:0034694	response to prostaglandin	31	0.569681	2.95207	6.27582e-07	4.25613e-06	2.07963e-06	2132	tags=45%, list=12%, signal=40%	6363/6366/1236/6422/54331/3371/5737/7292/5031/5732/5729/5734/7049/1906
GO:0042368	vitamin D biosynthetic process	12	0.569603	2.06308	0.00261207	0.00751777	0.00367332	3687	tags=67%, list=20%, signal=53%	3458/2672/6591/1593/7124/3553/4790/6615
GO:0050702	interleukin-1 beta secretion	52	0.569575	3.43681	1e-10	1.23e-09	6.01001e-10	1643	tags=46%, list=9%, signal=42%	6363/115362/1236/9447/6348/51311/7099/5027/7128/353514/834/948/114548/10333/114769/19/22861/58484/11027/22900/4023/3965/113277/440068
GO:0045073	regulation of chemokine biosynthetic process	15	0.568942	2.22314	0.000460442	0.00165958	0.0008109	1804	tags=53%, list=10%, signal=48%	972/3458/3569/3162/7098/7124/3553/1958
GO:0001946	lymphangiogenesis	16	0.568861	2.28154	0.000255631	0.00098571	0.000481636	3831	tags=69%, list=21%, signal=54%	10630/7424/94/22846/54345/2324/147372/2303/5532/659/5784
GO:0002708	positive regulation of lymphocyte mediated immunity	99	0.568635	4.03488	1e-10	1.23e-09	6.01001e-10	4015	tags=65%, list=22%, signal=51%	5788/54440/718/114836/2207/695/4068/911/3902/958/7409/3594/940/50943/912/5027/2208/56253/4049/30009/10125/3569/2625/259197/114548/913/8807/7040/3554/91543/7292/567/8809/10666/3805/7124/4277/3133/909/910/3553/3134/3106/975/59067/22914/23705/6375/117157/3107/3593/22890/3558/100528032/51561/10892/3105/3135/11126/81545/3606/51571/149233/3592
GO:1903037	regulation of leukocyte cell-cell adhesion	287	0.568632	4.73203	1e-10	1.23e-09	6.01001e-10	3098	tags=55%, list=17%, signal=47%	6363/6366/3620/5788/6352/26279/3113/54440/3689/939/3115/10875/916/1236/199/3071/3109/972/11006/11326/3575/920/11151/6347/942/64926/54900/10457/84868/6693/55423/81704/30835/10673/10859/3559/10288/3902/80380/7535/10148/79626/7412/3718/7409/3676/3383/729230/921/923/26191/3594/11314/5133/29851/201633/940/115650/959/6387/2213/9840/50943/912/1493/3932/9308/29126/5724/3458/10326/9402/2113/30009/160365/1…
GO:0031342	negative regulation of cell killing	22	0.568561	2.5948	2.82925e-05	0.000140104	6.84572e-05	1731	tags=45%, list=10%, signal=41%	5788/3575/84868/10859/2213/5272/3805/3965/3133/3134
GO:0045619	regulation of lymphocyte differentiation	163	0.568228	4.39125	1e-10	1.23e-09	6.01001e-10	4015	tags=63%, list=22%, signal=50%	6363/5788/3111/54440/914/939/10875/56833/3071/972/11006/3575/3662/942/695/22806/3559/10288/3902/257101/7535/6422/3718/729230/115352/3594/150372/940/9840/50943/1493/9760/1378/9308/558/3458/30009/10125/8651/146850/2625/114548/6935/941/7040/864/2737/1840/639/3659/3635/7292/814/1540/3624/10385/1960/8784/7704/2323/3142/3965/3600/101/3707/5777/677/84695/3574/84433/11221/7048/604/100/282618/4773/286410/…
GO:0002360	T cell lineage commitment	26	0.568093	2.73218	2.23693e-06	1.35244e-05	6.60826e-06	3098	tags=58%, list=17%, signal=48%	114836/3662/6693/3594/50943/4063/30009/3569/596/1540/10538/84695/3574/3593/51561
GO:0070234	positive regulation of T cell apoptotic process	14	0.568038	2.15706	0.000692546	0.00238496	0.00116534	1671	tags=43%, list=9%, signal=39%	3620/6352/5133/29126/3965/101
GO:0045663	positive regulation of myoblast differentiation	21	0.567869	2.54035	5.1104e-05	0.000235346	0.000114995	3193	tags=62%, list=18%, signal=51%	4283/4208/91653/8740/3486/2323/150572/3611/694/202151/50937/221662/4217
GO:2000095	regulation of Wnt signaling pathway, planar cell polarity pathway	15	0.567763	2.21853	0.000490935	0.00175618	0.000858101	2695	tags=53%, list=15%, signal=45%	6423/84870/6422/1601/51339/4300/57664/22881
GO:2000257	regulation of protein activation cascade	53	0.567615	3.4385	1e-10	1.23e-09	6.01001e-10	4338	tags=66%, list=24%, signal=50%	713/712/714/718/719/730/1380/11326/716/728/710/930/3075/715/1378/2/720/721/3426/5199/717/3553/1191/966/975/27202/629/922/1379/5627/722/729/731/727/732
GO:0042100	B cell proliferation	95	0.567396	4.00336	1e-10	1.23e-09	6.01001e-10	2520	tags=49%, list=14%, signal=43%	973/931/5788/54440/51237/7305/1880/1380/3071/972/4332/952/3575/695/933/22806/4064/10673/202309/958/930/115352/11314/115650/959/2213/4208/1493/7099/7293/23495/596/23228/3635/683/51176/3586/970/3574/84433/604/975/100/59067/4773/472/4067
GO:0007159	leukocyte cell-cell adhesion	320	0.567298	4.77121	1e-10	1.23e-09	6.01001e-10	3568	tags=59%, list=20%, signal=48%	6363/6366/3620/5788/6352/26279/6402/3113/54440/3683/3689/939/3115/10875/916/1236/199/3071/3109/972/11006/11326/3575/920/11151/6347/942/64926/54900/10457/84868/6693/55423/81704/30835/10673/10859/3559/6404/10288/3902/80380/7535/10148/79626/7412/83706/3718/6403/5880/7409/3676/3383/729230/921/923/26191/3594/11314/5133/29851/201633/940/115650/959/6387/2213/9840/50943/912/1493/3932/9308/29126/3695/4478…
GO:0042098	T cell proliferation	178	0.567247	4.43858	1e-10	1.23e-09	6.01001e-10	3753	tags=60%, list=21%, signal=48%	6363/3620/5788/6352/26279/3113/54440/3115/916/199/3071/3109/11326/920/11151/1794/942/64926/10457/84868/5294/6693/81704/30835/10673/10859/3559/10288/80380/7535/10148/7412/944/3718/5880/729230/923/3594/940/115650/959/50943/912/1493/5027/1178/29126/4478/7293/160365/3569/5588/941/8740/7040/2615/3659/7292/3572/2534/3479/11119/10385/5699/6556/3586/126259/7133/970/3570/3965/3133/3600/3553/283234/8654/57…
GO:0050710	negative regulation of cytokine secretion	66	0.567068	3.65661	1e-10	1.23e-09	6.01001e-10	2370	tags=55%, list=13%, signal=48%	5552/10859/51311/2633/26191/2213/50943/7293/7128/353514/4345/55024/51738/23208/114548/10333/6376/114769/2615/2335/284297/9466/9734/131450/10385/7124/947/3586/5734/22900/440068/28984/284/5371/7114/7850
GO:0002714	positive regulation of B cell mediated immunity	32	0.567035	2.97717	3.09551e-07	2.19813e-06	1.07405e-06	1550	tags=44%, list=9%, signal=40%	5788/718/2207/695/958/940/2208/4049/30009/7040/7292/10666/7124/3133
GO:0002891	positive regulation of immunoglobulin mediated immune response	32	0.567035	2.97717	3.09551e-07	2.19813e-06	1.07405e-06	1550	tags=44%, list=9%, signal=40%	5788/718/2207/695/958/940/2208/4049/30009/7040/7292/10666/7124/3133
GO:0034113	heterotypic cell-cell adhesion	60	0.566942	3.56244	1e-10	1.23e-09	6.01001e-10	3225	tags=57%, list=18%, signal=47%	5788/914/3689/3687/10288/7412/3676/912/3932/3695/4345/7070/8174/140885/23114/960/131450/8631/7124/3586/3690/91663/3679/3678/3553/55742/9370/3681/29119/3557/3685/961/342035/3688
GO:0002819	regulation of adaptive immune response	153	0.566809	4.34911	1e-10	1.23e-09	6.01001e-10	3920	tags=64%, list=22%, signal=51%	6363/5788/962/54440/718/64092/2207/7454/3575/920/695/84868/10673/911/10859/958/3718/729230/3594/940/115650/2213/50943/912/4208/5027/1178/2208/1378/90865/29126/4049/30009/7128/3569/5588/2625/114548/941/913/7040/3554/91543/3659/7292/3572/9466/567/8809/8631/10666/7124/6556/3586/3142/7133/3570/3133/909/910/3553/3134/5777/84695/339390/3106/11221/604/975/100/9173/246778/6375/8764/113/84807/10039/3107/3…
GO:0042362	fat-soluble vitamin biosynthetic process	15	0.566641	2.21415	0.000515329	0.00182968	0.000894017	3687	tags=67%, list=20%, signal=53%	3458/2672/6591/5360/1593/7124/3553/53630/4790/6615
GO:0051043	regulation of membrane protein ectodomain proteolysis	22	0.566553	2.58564	3.13059e-05	0.000153186	7.48495e-05	1671	tags=50%, list=9%, signal=45%	348/7078/3458/7076/7077/7124/3586/7133/150/3553/101
GO:0045580	regulation of T cell differentiation	134	0.566471	4.25552	1e-10	1.23e-09	6.01001e-10	4015	tags=63%, list=22%, signal=49%	6363/5788/3111/54440/914/939/10875/3071/972/11006/3575/3662/942/3559/10288/3902/257101/7535/3718/729230/3594/940/9840/50943/1493/1378/9308/3458/30009/10125/8651/146850/2625/114548/6935/941/7040/864/2737/1840/639/3659/7292/814/1540/10385/1960/8784/7704/3142/3965/3600/101/3707/84695/3574/84433/11221/7048/604/100/282618/4773/246778/2736/84807/6850/8744/3593/22890/3558/8876/51561/861/10892/3566/4092/…
GO:0070232	regulation of T cell apoptotic process	33	0.565779	2.96488	9.33554e-08	7.37425e-07	3.60319e-07	2788	tags=52%, list=15%, signal=44%	3620/6352/939/3575/81704/3718/5133/155038/29126/5588/1831/3965/171558/101/100/84807/3091
GO:0002707	negative regulation of lymphocyte mediated immunity	38	0.565387	3.09244	1.45139e-08	1.29723e-07	6.33852e-08	4737	tags=71%, list=26%, signal=53%	5788/3575/10225/84868/10859/2213/50943/1378/30009/5272/3805/3965/3133/3134/5777/339390/604/6375/10039/409/4092/3135/5532/722/56940/383/387837
GO:0006837	serotonin transport	16	0.565159	2.26669	0.00032589	0.0012268	0.000599437	3899	tags=69%, list=21%, signal=54%	2207/10859/5023/3690/6622/6571/2824/3351/6850/4129/4842
GO:0016322	neuron remodeling	12	0.564919	2.04612	0.00287069	0.00815581	0.00398508	1456	tags=42%, list=8%, signal=38%	712/718/6376/59277/8578
GO:0002260	lymphocyte homeostasis	61	0.564769	3.55837	1e-10	1.23e-09	6.01001e-10	4533	tags=69%, list=25%, signal=52%	27240/3071/972/11151/10673/3559/608/84636/202309/55619/3718/115650/50943/4208/5027/7128/23495/139818/596/8740/7040/1831/3965/10603/100/4067/4004/3091/3558/10312/6194/5585/30061/581/5532/55012/5366/10018/27040/25/778/6654
GO:0070229	negative regulation of lymphocyte apoptotic process	28	0.564573	2.79923	1.58394e-06	9.88565e-06	4.83031e-06	2995	tags=50%, list=16%, signal=42%	3620/6352/939/972/3575/81704/3718/5588/1831/171558/604/100/3091/3558
GO:0031272	regulation of pseudopodium assembly	13	0.564422	2.0865	0.00158553	0.00486677	0.00237799	4022	tags=62%, list=22%, signal=48%	6366/1236/3815/10602/148170/324/10324/10435
GO:0030007	cellular potassium ion homeostasis	13	0.564401	2.08643	0.00158553	0.00486677	0.00237799	4462	tags=69%, list=25%, signal=52%	3778/477/496/495/482/3759/478/154881/480
GO:0042033	chemokine biosynthetic process	16	0.564039	2.2622	0.000343506	0.00128763	0.000629158	4876	tags=75%, list=27%, signal=55%	972/3458/3569/3162/7098/7124/3553/1958/1991/3606/7474/566
GO:0050755	chemokine metabolic process	16	0.564039	2.2622	0.000343506	0.00128763	0.000629158	4876	tags=75%, list=27%, signal=55%	972/3458/3569/3162/7098/7124/3553/1958/1991/3606/7474/566
GO:0097503	sialylation	20	0.563942	2.47155	0.000123624	0.00051733	0.000252777	4436	tags=75%, list=24%, signal=57%	7903/8869/81849/6480/30815/10402/6489/6482/84620/6487/256435/338596/6483/55808/8128
GO:0002460	adaptive immune response based on somatic recombination of immune receptors built from immunoglobulin superfamily domains	250	0.563357	4.60554	1e-10	1.23e-09	6.01001e-10	2436	tags=50%, list=13%, signal=44%	10563/6363/100423062/5788/713/712/54440/939/714/10875/925/3119/718/114836/2207/7454/730/1380/972/3575/920/3662/695/89857/84868/6693/5551/716/10673/911/10859/51311/202309/710/10148/958/64005/3718/930/84174/3383/729230/715/5452/3004/10068/3594/940/115650/959/3543/2213/50943/912/4208/7099/5027/4063/1178/2208/23180/1378/90865/29126/4049/30009/7128/3569/5588/2625/114548/941/913/8807/7040/720/721/3554/…
GO:0034134	toll-like receptor 2 signaling pathway	14	0.562771	2.13706	0.000815117	0.00275492	0.0013461	3568	tags=64%, list=20%, signal=52%	7096/7128/10333/118788/7097/9867/1535/4067/8767
GO:0046348	amino sugar catabolic process	11	0.562439	1.98508	0.00385582	0.0104873	0.00512431	6776	tags=91%, list=37%, signal=57%	1118/5973/80896/55577/4245/1486/27159/51005/132789/10007
GO:0001937	negative regulation of endothelial cell proliferation	34	0.562287	2.9908	3.59078e-07	2.53817e-06	1.2402e-06	3264	tags=62%, list=18%, signal=51%	348/6347/4208/7057/23213/51738/4804/857/94/6678/5797/7124/22846/6772/28984/2697/7857/2321/7026/54567/84913
GO:0048662	negative regulation of smooth muscle cell proliferation	45	0.561991	3.25447	1.10065e-09	1.16567e-08	5.69567e-09	3213	tags=60%, list=18%, signal=50%	199/1264/4969/347/4208/3488/3458/7128/7043/7432/93649/6648/3162/5739/4881/3586/3486/7434/3600/5592/7168/3611/9370/3593/4883/2852/5728
GO:0014912	negative regulation of smooth muscle cell migration	22	0.561222	2.56131	3.8695e-05	0.000184667	9.02319e-05	2499	tags=55%, list=14%, signal=47%	199/4208/9353/3488/5054/93649/3486/5592/80031/7168/3611/9370
GO:0002043	blood vessel endothelial cell proliferation involved in sprouting angiogenesis	19	0.561086	2.40984	8.87385e-05	0.000385426	0.000188327	3095	tags=58%, list=17%, signal=48%	26051/7057/187/4804/3162/94/185/2624/168667/9037/54567
GO:0050718	positive regulation of interleukin-1 beta secretion	32	0.560992	2.94544	4.23464e-07	2.96281e-06	1.44768e-06	4299	tags=66%, list=24%, signal=50%	6363/9447/6348/51311/7099/5027/353514/834/114548/22861/11027/22900/4023/3965/64127/24145/91662/29108/8767/79792/7474
GO:0045576	mast cell activation	58	0.560751	3.50539	1e-10	1.23e-09	6.01001e-10	4268	tags=67%, list=23%, signal=52%	2207/8832/695/3937/5294/399/2268/5880/146722/11314/284021/5293/7462/10125/8013/2294/3815/1269/1268/3162/10666/3965/2242/6283/64109/2624/5359/4067/2241/1113/6850/9846/57102/3566/3598/867/5169/27040/8773
GO:0045006	DNA deamination	13	0.560686	2.0727	0.00178848	0.00540652	0.00264173	2393	tags=54%, list=13%, signal=47%	60489/164668/27350/140564/200315/200316/57379
GO:0010543	regulation of platelet activation	31	0.560517	2.90458	1.11297e-06	7.14079e-06	3.48912e-06	2807	tags=55%, list=15%, signal=46%	5341/348/2207/6403/7099/5588/10630/10019/5270/5156/84959/5592/7056/4067/4846/6850/114897
GO:0010713	negative regulation of collagen metabolic process	11	0.56027	1.97743	0.00422303	0.0113612	0.0055513	2445	tags=55%, list=13%, signal=47%	4261/11117/3569/114757/4880/5906
GO:0032928	regulation of superoxide anion generation	22	0.560191	2.55661	4.27327e-05	0.000201911	9.86575e-05	3527	tags=59%, list=19%, signal=48%	3689/7305/64581/3684/54/7040/2358/2771/1535/6850/183/57126/4137
GO:0050871	positive regulation of B cell activation	69	0.560144	3.64693	1e-10	1.23e-09	6.01001e-10	2422	tags=49%, list=13%, signal=43%	100423062/5788/54440/939/1880/3071/972/952/695/10673/958/115352/940/115650/3543/4208/7099/7293/30009/3569/596/7040/3635/7292/683/3574/84433/604/975/100/64127/59067/4773/286410
GO:2000341	regulation of chemokine (C-X-C motif) ligand 2 production	11	0.560062	1.9767	0.00422303	0.0113612	0.0055513	3560	tags=64%, list=20%, signal=51%	972/10631/7124/255231/4023/4035/4155
GO:0050863	regulation of T cell activation	304	0.559827	4.6819	1e-10	1.23e-09	6.01001e-10	3123	tags=54%, list=17%, signal=46%	6363/6366/3620/5788/6352/26279/3111/3113/54440/914/939/3115/10875/916/1236/199/27240/3071/3109/972/11006/11326/3575/920/11151/6347/3662/942/64926/54900/10457/84868/6693/55423/81704/30835/10673/10859/3559/10288/3902/80380/257101/7535/10148/79626/7412/944/3718/5880/7409/729230/921/923/26191/3594/11314/5133/29851/201633/940/115650/959/2213/9840/50943/912/1493/1178/3932/1378/9308/29126/3458/10326/940…
GO:0072606	interleukin-8 secretion	28	0.559505	2.7741	2.08858e-06	1.27019e-05	6.20639e-06	4747	tags=71%, list=26%, signal=53%	914/929/7096/1116/26191/2219/10333/284297/7097/51744/2149/3965/7114/2867/27202/29108/4843/3952/7474/8692
GO:0002822	regulation of adaptive immune response based on somatic recombination of immune receptors built from immunoglobulin superfamily domains	138	0.559467	4.21722	1e-10	1.23e-09	6.01001e-10	4015	tags=64%, list=22%, signal=50%	6363/5788/54440/718/2207/7454/3575/920/695/84868/10673/911/10859/958/3718/729230/3594/940/115650/2213/50943/912/4208/5027/1178/2208/1378/90865/29126/4049/30009/7128/3569/5588/2625/114548/941/913/7040/3554/91543/7292/9466/567/8809/10666/7124/6556/3586/3142/7133/3570/3133/909/910/3553/3134/5777/84695/339390/3106/604/975/100/9173/246778/6375/84807/10039/3107/3593/22890/3558/51561/10892/5585/3105/356…
GO:0035988	chondrocyte proliferation	14	0.559416	2.12432	0.000937689	0.00309643	0.00151297	4086	tags=64%, list=22%, signal=50%	4057/4921/1311/6781/4325/4323/10736/659/658
GO:1902107	positive regulation of leukocyte differentiation	141	0.558421	4.22179	1e-10	1.23e-09	6.01001e-10	4033	tags=64%, list=22%, signal=50%	6363/5788/2124/54440/939/7305/3071/972/11006/3575/920/3059/1230/942/695/54209/3559/10288/7535/3594/9840/50943/9760/9308/558/3458/10125/8651/146850/2625/114548/941/4920/7040/864/1435/2737/3635/7292/146433/1540/51176/10385/1960/7124/7704/2323/3142/81501/3965/3600/2242/101/3707/9398/677/3574/11221/7048/604/8600/100/286410/140685/2736/760/84807/6850/7071/8744/3593/133308/22890/3558/8876/51561/2621/42…
GO:2000402	negative regulation of lymphocyte migration	14	0.55774	2.11795	0.000949946	0.00313189	0.0015303	3673	tags=64%, list=20%, signal=51%	6347/347/4345/9466/131450/257144/22914/100528032/23143
GO:0031649	heat generation	17	0.557499	2.30684	0.000515759	0.00183016	0.000894251	2582	tags=59%, list=14%, signal=51%	1268/5733/7124/154/3553/5743/1910/57561/8600/3552
GO:0002862	negative regulation of inflammatory response to antigenic stimulus	11	0.557223	1.96668	0.0046427	0.0123453	0.00603213	5660	tags=82%, list=31%, signal=56%	2213/3586/116/2876/3593/171389/4889/2840/5682
GO:0001820	serotonin secretion	10	0.556665	1.87023	0.00646042	0.0163293	0.00797878	3304	tags=60%, list=18%, signal=49%	2207/10859/5023/3351/6850/4129
GO:0010715	regulation of extracellular matrix disassembly	14	0.556139	2.11187	0.000998975	0.00327954	0.00160245	874	tags=43%, list=5%, signal=41%	4921/2113/3569/7040/2191/10630
GO:0050900	leukocyte migration	422	0.556068	4.80762	1e-10	1.23e-09	6.01001e-10	3326	tags=56%, list=18%, signal=47%	10563/6363/6366/4283/6352/6402/962/6362/3627/29802/7060/914/3683/3689/6351/1236/6373/719/2207/199/1880/8832/56833/3071/972/26585/6356/7941/11151/6347/1230/9046/1234/3687/388372/3055/54209/7852/2833/5294/6367/6693/55423/81704/728/6348/1240/6404/26228/4973/2995/5142/7535/3603/6357/7412/3684/6355/64005/6403/5880/7409/3676/3383/729230/11314/1441/3543/63940/6387/5293/347/414062/57580/7057/3932/6846/63…
GO:0032692	negative regulation of interleukin-1 production	31	0.555774	2.88001	1.57935e-06	9.86692e-06	4.82116e-06	3820	tags=65%, list=21%, signal=51%	54209/54/7128/51738/114548/6376/114769/945/1524/4210/3479/3586/22900/440068/5371/7850/409/2621/91662/54206
GO:0043117	positive regulation of vascular permeability	11	0.555715	1.96136	0.00480008	0.0126874	0.0061993	2158	tags=55%, list=12%, signal=48%	7040/6865/654/5139/5138/3579
GO:0034123	positive regulation of toll-like receptor signaling pathway	23	0.555657	2.5957	4.40926e-05	0.000207229	0.000101256	4946	tags=74%, list=27%, signal=54%	4057/7096/26191/7097/91543/857/7098/9867/10062/1535/3929/7100/353376/285852/57590/9258/57142
GO:0032732	positive regulation of interleukin-1 production	55	0.555038	3.40385	1e-10	1.23e-09	6.01001e-10	1804	tags=45%, list=10%, signal=41%	6363/7305/9447/4332/84868/6348/51311/64581/149628/7099/3428/5027/3458/353514/834/114548/3717/6288/22861/3670/11027/22900/4023/3965/1958
GO:0042267	natural killer cell mediated cytotoxicity	59	0.554921	3.48816	1e-10	1.23e-09	6.01001e-10	4015	tags=63%, list=22%, signal=49%	57823/114836/11151/3002/4068/84868/10859/3902/7409/56253/10125/146850/259197/8807/5272/10666/3805/4277/3965/3133/9437/3134/5777/5873/59067/22914/23705/1130/409/3593/100528032/3135/3811/11126/3606/3952/3592
GO:0002762	negative regulation of myeloid leukocyte differentiation	46	0.554905	3.23301	7.08753e-10	7.82793e-09	3.82487e-09	2521	tags=52%, list=14%, signal=45%	4057/714/11006/10859/6348/6422/9935/7099/2200/51208/11025/3635/7098/3624/9607/84959/5295/10234/10272/2624/140685/9370/4067/9290
GO:0002720	positive regulation of cytokine production involved in immune response	53	0.554566	3.35945	1e-10	1.23e-09	6.01001e-10	4379	tags=68%, list=24%, signal=52%	54440/2207/972/10859/7099/948/3569/2625/114548/8013/3554/91543/7292/567/8809/10666/3805/8482/3133/51704/3553/23586/3134/975/64127/6375/2867/8764/10892/3135/11126/3606/10417/117854/7474/7189
GO:0003198	epithelial to mesenchymal transition involved in endocardial cushion formation	17	0.554343	2.29378	0.000551534	0.00194151	0.000948659	4904	tags=76%, list=27%, signal=56%	55273/6591/26508/2022/7042/7048/3516/9241/4089/23493/6615/90/7046
GO:0002673	regulation of acute inflammatory response	93	0.554335	3.90014	1e-10	1.23e-09	6.01001e-10	2199	tags=48%, list=12%, signal=43%	713/712/714/718/1236/719/2207/730/1380/11326/695/5294/716/728/710/930/3075/715/2213/1378/2/3569/114548/720/5008/721/1776/3572/1268/3426/5199/717/5733/7124/116/9180/3133/3553/101/5743/1191/966/1910/975/8600
GO:0060368	regulation of Fc receptor mediated stimulatory signaling pathway	12	0.554301	2.00766	0.00374998	0.0102809	0.00502341	4146	tags=67%, list=23%, signal=52%	5788/10666/2889/5906/5359/4067/961/5795
GO:0010560	positive regulation of glycoprotein biosynthetic process	20	0.553981	2.4279	0.00019727	0.000787678	0.000384874	1722	tags=35%, list=9%, signal=32%	6363/6366/1236/3479/6646/3600/10267
GO:0031652	positive regulation of heat generation	11	0.553441	1.95333	0.00527222	0.0137522	0.00671959	2199	tags=55%, list=12%, signal=48%	1268/5733/7124/3553/5743/8600
GO:0043550	regulation of lipid kinase activity	60	0.553187	3.47601	1e-10	1.23e-09	6.01001e-10	2609	tags=52%, list=14%, signal=44%	6363/6366/1236/23533/2268/930/84174/8651/146850/2247/7040/2358/64805/5159/3815/7010/9021/116986/2322/113791/5156/388121/5587/5295/2185/975/64127/2321/8835/4067/1154
GO:0003159	morphogenesis of an endothelium	18	0.553131	2.33007	0.000271648	0.00104163	0.000508958	5656	tags=78%, list=31%, signal=54%	3627/3687/7852/94/81792/90627/3516/54567/388/2246/83605/27086/25865/387
GO:0061154	endothelial tube morphogenesis	18	0.553131	2.33007	0.000271648	0.00104163	0.000508958	5656	tags=78%, list=31%, signal=54%	3627/3687/7852/94/81792/90627/3516/54567/388/2246/83605/27086/25865/387
GO:0019724	B cell mediated immunity	113	0.552839	4.02486	1e-10	1.23e-09	6.01001e-10	2436	tags=48%, list=13%, signal=42%	100423062/5788/713/712/939/714/10875/3119/718/2207/730/1380/972/695/716/51311/202309/710/958/930/84174/715/5452/940/959/3543/2213/50943/2208/1378/4049/30009/7040/720/721/3635/7292/3426/9466/717/10538/10666/7124/3586/970/3133/51279/5777/1191/23075/604/975/57379/6375
GO:0050729	positive regulation of inflammatory response	135	0.552783	4.1527	1e-10	1.23e-09	6.01001e-10	3098	tags=57%, list=17%, signal=48%	3620/6362/115362/718/1236/2207/7941/695/54209/5294/6348/26228/64581/81793/729230/923/940/51284/63940/7052/414062/56670/7099/2167/90865/4049/120892/2113/353514/3569/10333/6376/5008/5054/3717/7097/7292/3572/1268/7098/5733/7124/26471/1075/9180/5734/4023/4792/3133/51704/3600/3553/101/5138/5743/6358/6622/185/6369/6283/975/8600/64127/59067/9173/2867/5320/3929/183/3593/6863/27190/6346/10318/3558/961/515…
GO:0045628	regulation of T-helper 2 cell differentiation	11	0.552374	1.94956	0.00543011	0.0140878	0.00688355	6112	tags=82%, list=34%, signal=54%	942/114548/7292/3142/604/3566/3606/301/9655
GO:0031274	positive regulation of pseudopodium assembly	12	0.552227	2.00015	0.00395687	0.010748	0.00525168	4022	tags=58%, list=22%, signal=45%	6366/1236/3815/10602/148170/324/10435
GO:0071605	monocyte chemotactic protein-1 production	14	0.551891	2.09574	0.00115832	0.0037372	0.00182606	3623	tags=64%, list=20%, signal=52%	64581/347/255231/3965/7291/3553/9370/6850/114899
GO:0071637	regulation of monocyte chemotactic protein-1 production	14	0.551891	2.09574	0.00115832	0.0037372	0.00182606	3623	tags=64%, list=20%, signal=52%	64581/347/255231/3965/7291/3553/9370/6850/114899
GO:0010518	positive regulation of phospholipase activity	58	0.55172	3.44894	1e-10	1.23e-09	6.01001e-10	2911	tags=59%, list=16%, signal=49%	6352/728/3702/8698/5330/5724/2247/64805/115727/1909/6401/5159/3815/1902/5031/2260/5156/5322/552/10316/56923/395/3356/344/185/2099/7294/2321/2769/9290/183/117/3357/10672
GO:0045623	negative regulation of T-helper cell differentiation	16	0.551519	2.21199	0.000507915	0.00180959	0.000884201	3462	tags=62%, list=19%, signal=51%	3718/50943/30009/7292/3142/84695/604/3558/3566/4092
GO:0070661	leukocyte proliferation	290	0.551128	4.58647	1e-10	1.23e-09	6.01001e-10	2633	tags=49%, list=14%, signal=43%	6363/973/931/3620/5788/6352/26279/3113/54440/51237/3115/916/7305/199/1880/1380/3071/3109/972/4332/26585/952/11326/3575/920/11151/1794/942/695/1436/933/7940/22806/4064/64926/10457/54209/84868/5294/6693/81704/30835/10673/10859/3559/202309/10288/80380/7535/10148/7412/6355/958/944/3718/5880/930/729230/115352/923/26191/3594/11314/940/115650/959/2213/50943/912/4208/1493/7099/5027/1178/90865/29126/4478/…
GO:1903392	negative regulation of adherens junction organization	21	0.550644	2.4633	0.000137649	0.000567193	0.000277141	3338	tags=62%, list=18%, signal=51%	347/7057/11170/654/90102/10395/94/395/5962/23603/4323/5728/4035
GO:0031663	lipopolysaccharide-mediated signaling pathway	57	0.550508	3.41372	1e-10	1.23e-09	6.01001e-10	3973	tags=61%, list=22%, signal=48%	6352/4057/9450/6347/4064/23643/3055/6348/929/923/26191/7099/5724/7128/948/6376/114769/7040/7097/654/7124/11027/22900/4792/3553/4067/4846/85363/3929/10892/8767/3606/23328/3656/671
GO:0016064	immunoglobulin mediated immune response	110	0.550342	3.99668	1e-10	1.23e-09	6.01001e-10	2436	tags=47%, list=13%, signal=41%	100423062/5788/713/712/939/714/10875/3119/718/2207/730/1380/972/695/716/51311/202309/710/958/930/715/5452/940/959/3543/2213/50943/2208/1378/4049/30009/7040/720/721/3635/7292/3426/9466/717/10538/10666/7124/3586/3133/51279/5777/1191/23075/604/975/57379/6375
GO:0072203	cell proliferation involved in metanephros development	10	0.55031	1.84888	0.00757953	0.0187218	0.00914782	4471	tags=70%, list=25%, signal=53%	5159/6772/1958/7490/5727/4609/130497
GO:0046651	lymphocyte proliferation	266	0.550213	4.52758	1e-10	1.23e-09	6.01001e-10	2633	tags=48%, list=14%, signal=42%	6363/973/931/3620/5788/6352/26279/3113/54440/51237/3115/916/7305/199/1880/1380/3071/3109/972/4332/952/11326/3575/920/11151/1794/942/695/933/7940/22806/4064/64926/10457/84868/5294/6693/81704/30835/10673/10859/3559/202309/10288/80380/7535/10148/7412/958/944/3718/5880/930/729230/115352/923/26191/3594/11314/940/115650/959/2213/50943/912/4208/1493/7099/5027/1178/29126/4478/7293/160365/23495/3569/5588/…
GO:0045064	T-helper 2 cell differentiation	14	0.550168	2.0892	0.00118283	0.0038067	0.00186003	3753	tags=64%, list=21%, signal=51%	942/2625/114548/7292/10538/3142/604/3566/3606
GO:0032943	mononuclear cell proliferation	268	0.549877	4.52902	1e-10	1.23e-09	6.01001e-10	2633	tags=49%, list=14%, signal=42%	6363/973/931/3620/5788/6352/26279/3113/54440/51237/3115/916/7305/199/1880/1380/3071/3109/972/4332/952/11326/3575/920/11151/1794/942/695/933/7940/22806/4064/64926/10457/84868/5294/6693/81704/30835/10673/10859/3559/202309/10288/80380/7535/10148/7412/958/944/3718/5880/930/729230/115352/923/26191/3594/11314/940/115650/959/2213/50943/912/4208/1493/7099/5027/1178/29126/4478/7293/160365/23495/3569/5588/…
GO:0021604	cranial nerve structural organization	11	0.549401	1.93907	0.00553555	0.0143133	0.00699373	3444	tags=64%, list=19%, signal=52%	1959/8829/8828/3212/91584/10371/3737
GO:0032652	regulation of interleukin-1 production	90	0.54932	3.81805	1e-10	1.23e-09	6.01001e-10	3568	tags=59%, list=20%, signal=48%	6363/1236/7305/9447/4332/54209/84868/6348/51311/64581/149628/54/7099/3428/5027/3458/7128/353514/834/51738/1903/114548/6376/114769/3717/945/6288/140885/2149/1524/4210/3479/22861/3670/3586/11027/22900/4023/3965/440068/1958/8877/64127/5371/7850/409/10392/2621/10892/24145/91662/29108/8767
GO:0035456	response to interferon-beta	26	0.549197	2.6413	7.57883e-06	4.17781e-05	2.04136e-05	2516	tags=54%, list=14%, signal=46%	9447/4332/149628/3428/684/3659/8519/7098/10581/6772/54739/10410/3455/5359
GO:0031643	positive regulation of myelination	16	0.549115	2.20235	0.000554889	0.00194999	0.000952804	1662	tags=44%, list=9%, signal=40%	8530/3687/6285/3082/10810/7133/26011
GO:0071361	cellular response to ethanol	14	0.549034	2.08489	0.00123186	0.00394566	0.00192792	3213	tags=57%, list=18%, signal=47%	1536/6688/3779/6354/94241/3709/113/5728
GO:0043922	negative regulation by host of viral transcription	12	0.548988	1.98842	0.00437065	0.0117171	0.00572517	227	tags=25%, list=1%, signal=25%	6352/6351/6348
GO:0003180	aortic valve morphogenesis	28	0.548974	2.72189	4.11627e-06	2.37271e-05	1.15935e-05	3687	tags=64%, list=20%, signal=51%	11117/9353/2625/7040/6591/6586/26508/2006/6091/7291/4772/140628/2626/4846/54567/57057/23493/6615
GO:0006568	tryptophan metabolic process	11	0.548936	1.93743	0.00564098	0.0145516	0.00711018	2975	tags=55%, list=16%, signal=46%	3620/6999/8564/8942/23498/169355
GO:0002695	negative regulation of leukocyte activation	166	0.548868	4.242	1e-10	1.23e-09	6.01001e-10	3505	tags=57%, list=19%, signal=46%	3620/5788/26279/10875/7305/64092/8530/8832/972/4332/11326/942/695/7940/54900/10457/84868/6693/10859/3559/10288/3902/80380/6422/79626/3718/84174/729230/146722/26191/11314/201633/284021/2213/50943/1493/558/29126/30009/7128/4345/8651/55024/23495/6376/941/7040/864/2615/2294/2737/1840/3659/3635/1269/7292/1268/3162/3624/10385/3586/3142/3965/10077/55824/3134/8654/10461/5777/10062/84695/339390/604/282618…
GO:0042035	regulation of cytokine biosynthetic process	104	0.548356	3.93393	1e-10	1.23e-09	6.01001e-10	3029	tags=54%, list=17%, signal=45%	5788/1536/916/7305/972/920/3662/942/4050/6693/10859/51311/3902/64581/10148/7096/729230/940/51284/115650/50943/7099/7057/5724/3458/3569/51738/5588/2625/10333/941/3717/3659/3635/9590/1524/3162/7098/3624/7124/3586/943/3553/1958/84433/59067/28951/246778/3552/3929/6850/4790/7538/3593/51465/1991
GO:0030852	regulation of granulocyte differentiation	15	0.548286	2.14242	0.00102349	0.0033529	0.00163829	3303	tags=53%, list=18%, signal=44%	2124/714/3059/3635/51176/140685/9370/861
GO:1904646	cellular response to amyloid-beta	36	0.548278	2.96719	1.00889e-07	7.92883e-07	3.87417e-07	3338	tags=61%, list=18%, signal=50%	54209/7412/3676/3383/2213/7099/948/10333/2358/4804/2534/3479/781/154/5641/837/2043/478/10135/5621/23621/4035
GO:0030217	T cell differentiation	235	0.548096	4.44505	1e-10	1.23e-09	6.01001e-10	3570	tags=57%, list=20%, signal=46%	6363/5788/26279/3111/54440/914/915/939/10875/925/916/114836/1236/2207/1880/3071/972/11006/3575/920/3662/1794/942/6693/917/3559/399/10288/3902/3702/257101/26253/7535/944/3718/9935/7409/8320/729230/26191/3594/940/387357/5293/9840/50943/912/57580/1493/4063/3932/1378/9308/3458/30009/10125/8651/146850/3569/2625/114548/596/6935/941/2841/7040/864/2737/3815/1840/91543/639/3659/7292/814/567/1540/51176/880…
GO:0034110	regulation of homotypic cell-cell adhesion	25	0.547931	2.61316	1.22077e-05	6.46442e-05	3.15864e-05	2807	tags=56%, list=15%, signal=47%	6352/5588/3956/10630/10019/5270/84959/5592/5962/140706/8600/4067/6850/114897
GO:1901739	regulation of myoblast fusion	19	0.54774	2.35252	0.000172736	0.000702414	0.000343213	2572	tags=47%, list=14%, signal=41%	4283/963/3627/8740/30846/2323/4773/8837/10938
GO:0002706	regulation of lymphocyte mediated immunity	143	0.547473	4.15304	1e-10	1.23e-09	6.01001e-10	4015	tags=62%, list=22%, signal=49%	5788/54440/718/114836/2207/7454/3575/695/4068/10225/84868/911/10859/3902/958/7409/729230/3594/940/2213/50943/912/5027/1178/2208/1378/56253/4049/30009/10125/146850/3569/2625/259197/114548/913/8807/7040/5272/3554/91543/7292/9466/567/8809/10666/3805/7124/3586/4277/7133/3965/3133/909/9437/910/3553/3134/5777/339390/3106/604/975/59067/22914/23705/6375/117157/10039/3107/409/3593/22890/3558/100528032/515…
GO:0003176	aortic valve development	32	0.546821	2.87104	1.11041e-06	7.13179e-06	3.48472e-06	3792	tags=66%, list=21%, signal=52%	11117/9353/2625/7040/6591/6586/26508/2006/7133/6091/7291/4772/140628/2626/3516/4846/54567/57057/23493/6615/659
GO:0002694	regulation of leukocyte activation	480	0.54666	4.78889	1e-10	1.23e-09	6.01001e-10	3123	tags=53%, list=17%, signal=45%	6363/6366/100423062/3620/5788/6352/26279/3111/3113/54440/51237/914/3689/939/3115/10875/916/1236/7305/64092/2207/199/8530/1880/8832/27240/56833/3071/3109/972/4332/952/11006/11326/3575/920/11151/6347/3662/942/695/933/7940/22806/64926/54900/10457/54209/84868/6693/55423/81704/30835/10673/10859/3559/6348/10288/3902/26228/80380/64581/257101/7535/2268/10148/6422/79626/7412/3684/958/944/3718/5880/7409/93…
GO:0010745	negative regulation of macrophage derived foam cell differentiation	13	0.545858	2.01788	0.00313574	0.00881571	0.00430752	2989	tags=62%, list=16%, signal=51%	19/1071/4792/3690/10062/9619/9370/3685
GO:0098698	postsynaptic specialization assembly	19	0.545765	2.34403	0.000203631	0.000809421	0.000395498	6133	tags=84%, list=34%, signal=56%	9379/5802/57555/2596/84628/5789/5728/9378/22871/4916/50944/869/26045/57622/3556/347730
GO:0060346	bone trabecula formation	10	0.545644	1.8332	0.00818995	0.0200613	0.00980234	1008	tags=40%, list=6%, signal=38%	26585/6422/4313/1277
GO:2000050	regulation of non-canonical Wnt signaling pathway	23	0.545574	2.54859	7.17866e-05	0.000318508	0.000155629	2695	tags=52%, list=15%, signal=45%	6423/84870/6424/6422/1601/51339/23500/7074/4300/57674/57664/22881
GO:0060142	regulation of syncytium formation by plasma membrane fusion	27	0.544775	2.65549	4.25522e-06	2.44596e-05	1.19514e-05	2572	tags=48%, list=14%, signal=41%	4283/963/3627/7305/54209/8740/30846/2323/81501/8536/4773/8837/10938
GO:0051249	regulation of lymphocyte activation	402	0.544659	4.69894	1e-10	1.23e-09	6.01001e-10	3123	tags=52%, list=17%, signal=44%	6363/6366/100423062/3620/5788/6352/26279/3111/3113/54440/51237/914/939/3115/10875/916/1236/7305/64092/199/1880/27240/56833/3071/3109/972/4332/952/11006/11326/3575/920/11151/6347/3662/942/695/933/7940/22806/64926/54900/10457/84868/6693/55423/81704/30835/10673/10859/3559/10288/3902/80380/64581/257101/7535/10148/6422/79626/7412/958/944/3718/5880/7409/930/84174/729230/115352/921/923/26191/3594/11314/…
GO:0003376	sphingosine-1-phosphate receptor signaling pathway	10	0.544606	1.82971	0.00829169	0.0202945	0.00991625	2159	tags=50%, list=12%, signal=44%	8698/1901/1903/9294/8877
GO:0045408	regulation of interleukin-6 biosynthetic process	23	0.544497	2.54356	7.83673e-05	0.000344493	0.000168326	4379	tags=65%, list=24%, signal=50%	7305/972/64581/7096/5724/51738/10333/3635/7124/3553/6850/91662/1051/6774/7189
GO:0099566	regulation of postsynaptic cytosolic calcium ion concentration	12	0.544444	1.97196	0.00488788	0.0128913	0.00629891	7146	tags=92%, list=39%, signal=56%	3708/4644/6546/11346/2890/793/6547/7474/491/2911/2915
GO:0002449	lymphocyte mediated immunity	242	0.543607	4.42334	1e-10	1.23e-09	6.01001e-10	4181	tags=61%, list=23%, signal=48%	100423062/5788/713/57823/712/54440/939/714/10875/925/3119/718/114836/2207/7454/730/1380/972/3575/11151/695/3002/4068/10225/84868/5551/716/911/10859/51311/202309/710/3902/958/64005/7409/930/84174/3383/729230/715/5452/3004/3594/940/959/3543/2213/50943/912/5027/1178/2208/23180/1378/56253/4049/30009/10125/146850/3569/2625/259197/114548/913/8807/7040/720/721/5272/3824/3554/91543/3635/10384/7292/3426/9…
GO:0033003	regulation of mast cell activation	40	0.543601	3.00588	3.04142e-08	2.55587e-07	1.24884e-07	3083	tags=57%, list=17%, signal=48%	2207/8832/2268/5880/146722/11314/284021/8013/2294/1269/1268/3162/10666/3965/2242/64109/2624/5359/4067/2241/6850/9846/57102
GO:2000317	negative regulation of T-helper 17 type immune response	10	0.543575	1.82625	0.00839343	0.0204867	0.0100102	3462	tags=60%, list=19%, signal=49%	50943/30009/9466/84695/3558/4092
GO:0071636	positive regulation of transforming growth factor beta production	19	0.543499	2.3343	0.000231718	0.000906499	0.000442932	2436	tags=53%, list=13%, signal=46%	50943/7057/4060/4345/6376/947/3965/5743/8710/6375
GO:0002369	T cell cytokine production	40	0.54345	3.00504	3.09827e-08	2.60011e-07	1.27046e-07	5722	tags=78%, list=31%, signal=53%	54440/729230/50943/1178/30009/3569/2625/114548/8807/3554/91543/7292/567/8809/6556/7133/3553/3134/975/6375/3593/10892/4092/3606/3592/7189/383/3077/3456/3565/163486
GO:0033688	regulation of osteoblast proliferation	21	0.542957	2.42891	0.000183971	0.000742243	0.000362674	4985	tags=71%, list=27%, signal=52%	4057/26585/6422/338773/596/115908/63923/650/10855/3685/4883/2623/25/30812/2263
GO:0038180	nerve growth factor signaling pathway	12	0.542351	1.96438	0.00545786	0.014142	0.00691002	3842	tags=67%, list=21%, signal=53%	11151/2889/5906/4914/4803/9693/9863/4908
GO:0050866	negative regulation of cell activation	187	0.542064	4.27854	1e-10	1.23e-09	6.01001e-10	3505	tags=56%, list=19%, signal=46%	3620/5788/26279/10875/7305/348/64092/8530/8832/972/4332/11326/942/695/7940/54900/10457/84868/6693/10859/3559/10288/3902/80380/6422/79626/3718/84174/729230/146722/26191/11314/201633/284021/2213/50943/1493/11117/558/29126/30009/7128/4345/8651/55024/23495/6376/941/7040/864/2615/2294/2737/1840/10019/5270/3659/3635/1269/7292/1268/3162/114757/3624/10385/5156/3586/3142/3965/84959/5592/10077/55824/3134/8…
GO:0030574	collagen catabolic process	45	0.541852	3.13784	7.66973e-09	7.10139e-08	3.46987e-08	6005	tags=80%, list=33%, signal=54%	4318/4321/1513/9509/4327/64386/4313/1514/1306/2191/1520/4316/9902/1310/1508/9508/4325/79148/4323/3688/8510/4317/4322/4312/1305/1509/85007/4326/140766/118856/4319/9313/5657/64066/56547/1471
GO:0035739	CD4-positive, alpha-beta T cell proliferation	10	0.541515	1.81933	0.00880038	0.0212951	0.0104052	2633	tags=60%, list=14%, signal=51%	29126/3965/7048/975/6375/57045
GO:2000561	regulation of CD4-positive, alpha-beta T cell proliferation	10	0.541515	1.81933	0.00880038	0.0212951	0.0104052	2633	tags=60%, list=14%, signal=51%	29126/3965/7048/975/6375/57045
GO:0051895	negative regulation of focal adhesion assembly	18	0.541231	2.27994	0.000417186	0.00151961	0.000742508	4177	tags=67%, list=23%, signal=51%	347/7057/11170/90102/10395/94/395/23603/4323/5728/4035/56940
GO:0006956	complement activation	70	0.540981	3.54215	1e-10	1.23e-09	6.01001e-10	2188	tags=46%, list=12%, signal=40%	100423062/713/712/714/718/719/730/1380/11326/716/728/710/930/3075/715/3543/2219/1378/1675/2/720/721/3426/5199/717/51435/51279/3553/1191/966/28984/975
GO:0097205	renal filtration	17	0.540917	2.23823	0.000916774	0.00303709	0.00148398	3738	tags=65%, list=21%, signal=51%	23213/2149/947/2702/5800/4162/10391/2697/2621/134/55959
GO:0071887	leukocyte apoptotic process	102	0.540724	3.86465	1e-10	1.23e-09	6.01001e-10	4065	tags=59%, list=22%, signal=46%	6363/6366/3620/6352/939/1236/2207/972/3575/3059/695/1234/81704/917/10859/3559/3718/5133/6387/5293/4208/5027/1178/155038/558/356/29126/3569/5588/1514/8013/1831/2737/3586/3965/171558/101/3707/10461/338442/3579/604/100/64127/4067/84807/3091/3558/2621/4254/5728/6194/5585/3665/9693/581/96459/79444/5304/10018
GO:0032642	regulation of chemokine production	76	0.540702	3.61274	1e-10	1.23e-09	6.01001e-10	3749	tags=62%, list=21%, signal=49%	199/972/2532/1436/54209/84868/64581/51284/347/7099/10631/90865/3458/3569/6591/7097/247/140885/4210/3162/7098/7124/3586/255231/116/3570/4023/3965/7291/3553/1958/3574/9173/2867/9370/3929/6850/3091/6372/1991/4035/3566/29108/4155/8767/114899/27159
GO:0010324	membrane invagination	66	0.54047	3.4851	1e-10	1.23e-09	6.01001e-10	851	tags=35%, list=5%, signal=33%	100423062/3689/718/2207/199/3071/54209/51411/9938/4481/26228/3684/11314/3543/2213/2209/7057/9844/11031/948/23208/19/8685
GO:1904467	regulation of tumor necrosis factor secretion	29	0.540382	2.71687	3.6392e-06	2.11347e-05	1.03268e-05	3322	tags=59%, list=18%, signal=48%	84868/120892/3458/353514/51738/23208/6376/9590/9466/11027/4023/3965/23586/64135/3459/114900/4317
GO:0030225	macrophage differentiation	43	0.540275	3.05846	1.12489e-08	1.02015e-07	4.98467e-08	2742	tags=51%, list=15%, signal=44%	714/6688/920/3059/1436/4318/375387/139716/10100/4920/7040/1435/7097/146433/3624/3600/159296/1437/2624/140685/9370/1053
GO:0070571	negative regulation of neuron projection regeneration	14	0.540084	2.05091	0.00168756	0.00513405	0.00250859	5015	tags=71%, list=28%, signal=52%	6696/56963/7070/5802/2043/5728/146760/7143/9448/22876
GO:1904407	positive regulation of nitric oxide metabolic process	41	0.539901	3.01082	3.56499e-08	2.96364e-07	1.44809e-07	3322	tags=59%, list=18%, signal=48%	3689/199/64581/3383/7099/3458/948/10333/3717/7124/113277/3553/5311/5743/1191/5806/3043/1906/2185/22914/10365/183/100528032/4317
GO:0051250	negative regulation of lymphocyte activation	139	0.539486	4.07244	1e-10	1.23e-09	6.01001e-10	3505	tags=55%, list=19%, signal=45%	3620/26279/10875/7305/64092/972/4332/11326/942/695/7940/54900/10457/84868/6693/10859/3559/10288/3902/80380/6422/79626/3718/84174/26191/11314/201633/2213/50943/1493/558/29126/30009/7128/8651/55024/23495/941/7040/864/2615/2737/1840/3659/3635/7292/3624/10385/3586/3142/3965/55824/3134/8654/10461/5777/84695/339390/604/282618/472/6375/8764/8993/4067/57045/84807/10039/3558/5621/135/861/5585/3566/4092/31…
GO:0031269	pseudopodium assembly	15	0.539474	2.10799	0.00131803	0.00416981	0.00203745	4022	tags=60%, list=22%, signal=47%	6366/1236/3815/10602/148170/324/653464/10324/10435
GO:0002230	positive regulation of defense response to virus by host	23	0.539435	2.51992	0.000114987	0.000484463	0.000236718	4152	tags=65%, list=23%, signal=50%	9447/10859/60489/3594/6772/23586/200316/246778/83666/3593/51561/151636/29108/149233/117854
GO:0002448	mast cell mediated immunity	48	0.539278	3.17396	1.95113e-09	1.98482e-08	9.69822e-09	4268	tags=65%, list=23%, signal=50%	2207/8832/695/5294/2268/5880/11314/284021/5293/7462/10125/8013/5272/2294/3815/3162/3965/2242/2624/4067/2241/1113/6850/9846/57102/3566/10417/3598/867/27040/8773
GO:0002712	regulation of B cell mediated immunity	46	0.539228	3.14167	3.06637e-09	3.03935e-08	1.48508e-08	2995	tags=52%, list=16%, signal=44%	5788/718/2207/695/958/940/2213/50943/2208/1378/4049/30009/7040/7292/9466/10666/7124/3586/3133/5777/604/6375/10039/3558
GO:0002889	regulation of immunoglobulin mediated immune response	46	0.539228	3.14167	3.06637e-09	3.03935e-08	1.48508e-08	2995	tags=52%, list=16%, signal=44%	5788/718/2207/695/958/940/2213/50943/2208/1378/4049/30009/7040/7292/9466/10666/7124/3586/3133/5777/604/6375/10039/3558
GO:0072604	interleukin-6 secretion	44	0.539129	3.08955	7.18137e-09	6.72981e-08	3.28831e-08	4033	tags=66%, list=22%, signal=51%	199/51311/26191/353514/4345/55024/23208/2149/9466/131450/7124/11027/4023/3965/113277/7291/3553/23586/64135/27202/5047/114900/2621/29108/4843/4155/114899/3952/3605
GO:0032488	Cdc42 protein signal transduction	12	0.53903	1.95235	0.00618555	0.015718	0.00768011	1917	tags=42%, list=11%, signal=37%	348/7454/19/8829/9423
GO:0071354	cellular response to interleukin-6	35	0.538382	2.88791	7.71178e-07	5.09043e-06	2.48728e-06	4310	tags=66%, list=24%, signal=50%	6688/6404/5740/3383/2672/3569/3717/3572/9021/55022/6772/3570/57817/10402/2241/3716/4790/114900/11122/4089/867/22904/6774
GO:0034142	toll-like receptor 4 signaling pathway	34	0.538034	2.8618	1.81066e-06	1.11766e-05	5.46109e-06	4607	tags=65%, list=25%, signal=48%	3689/4057/23643/929/3684/26191/92747/7099/7128/118788/79931/11027/4792/10062/338382/4067/3929/9865/8767/353376/57590/9258
GO:0032647	regulation of interferon-alpha production	28	0.537653	2.66576	7.13207e-06	3.95977e-05	1.93482e-05	3609	tags=61%, list=20%, signal=49%	84868/51311/51284/4321/197358/7099/23547/7098/3586/6772/23586/5802/64135/3663/9111/8767/3665
GO:2001044	regulation of integrin-mediated signaling pathway	14	0.537116	2.03963	0.0017861	0.00540196	0.0026395	3838	tags=64%, list=21%, signal=51%	2316/7076/683/55679/5587/84695/3987/57126/967
GO:0010763	positive regulation of fibroblast migration	12	0.536821	1.94435	0.00649742	0.0164094	0.00801792	2085	tags=50%, list=11%, signal=44%	7057/4921/7040/9590/6546/5063
GO:0042482	positive regulation of odontogenesis	10	0.536366	1.80203	0.00971601	0.0233192	0.0113942	4410	tags=70%, list=24%, signal=53%	7040/1435/947/1906/650/10117/265
GO:0002367	cytokine production involved in immune response	100	0.536346	3.82059	1e-10	1.23e-09	6.01001e-10	4379	tags=66%, list=24%, signal=50%	54440/2207/972/695/10225/10859/3718/729230/50943/7099/1178/30009/948/3569/2625/114548/684/8807/7040/7043/8013/3554/7097/3815/91543/7292/3162/567/7098/8809/10666/3805/7124/6556/3586/11213/8482/7133/3133/51704/3140/3553/23586/3134/7042/604/975/64127/284/6375/2867/8764/1113/3593/2621/9865/10892/4092/3135/11126/3606/10417/3592/117854/7474/7189
GO:0045869	negative regulation of single stranded viral RNA replication via double stranded DNA intermediate	12	0.536243	1.94225	0.00660138	0.0166379	0.00812961	2393	tags=50%, list=13%, signal=43%	60489/164668/27350/140564/200316/57379
GO:1904645	response to amyloid-beta	46	0.536142	3.12369	3.98387e-09	3.89261e-08	1.902e-08	3583	tags=61%, list=20%, signal=49%	4318/54209/7412/3676/3383/4321/2213/7099/948/10333/4313/2358/10268/4804/2534/3479/781/154/5641/837/2043/478/10135/5621/23621/4035/4322/1139
GO:0046133	pyrimidine ribonucleoside catabolic process	14	0.535946	2.03519	0.00181073	0.00546578	0.00267068	3127	tags=57%, list=17%, signal=47%	60489/164668/27350/140564/200315/200316/57379/10930
GO:2001223	negative regulation of neuron migration	10	0.535863	1.80034	0.00991949	0.0237522	0.0116058	5531	tags=80%, list=30%, signal=56%	1281/6376/63923/54328/10718/6774/3084/23380
GO:0034374	low-density lipoprotein particle remodeling	13	0.535789	1.98066	0.00420646	0.0113265	0.00553434	2777	tags=54%, list=15%, signal=46%	348/7941/1071/9619/185/5320/183
GO:0002755	MyD88-dependent toll-like receptor signaling pathway	36	0.535319	2.89706	3.00425e-07	2.13824e-06	1.04478e-06	3912	tags=61%, list=22%, signal=48%	695/23643/51311/81793/929/7096/146722/11314/51284/7099/948/10333/7097/3659/11213/4214/10318/7100/130120/3665/7311/3656
GO:1905314	semi-lunar valve development	37	0.534616	2.90796	4.18469e-07	2.93118e-06	1.43223e-06	3792	tags=65%, list=21%, signal=51%	11117/9353/2625/7040/6591/6586/26508/2006/2702/7133/6091/7291/4772/7042/140628/2626/3516/4853/4846/54567/57057/23493/6615/659
GO:0050716	positive regulation of interleukin-1 secretion	36	0.534069	2.8903	3.33029e-07	2.35943e-06	1.15286e-06	1530	tags=42%, list=8%, signal=38%	6363/9447/6348/51311/7099/5027/353514/834/114548/6288/22861/11027/22900/4023/3965
GO:0042130	negative regulation of T cell proliferation	56	0.533914	3.28661	2.96602e-10	3.4418e-09	1.68173e-09	2633	tags=46%, list=14%, signal=40%	3620/26279/11326/942/10457/84868/6693/10859/3559/10288/80380/50943/1493/29126/941/7040/2615/10385/3586/3965/8654/5777/339390/6375/8764/57045
GO:0099150	regulation of postsynaptic specialization assembly	12	0.533678	1.93296	0.00764094	0.0188434	0.00920723	6133	tags=83%, list=34%, signal=55%	5802/2596/5789/9378/4916/869/26045/57622/3556/347730
GO:0150052	regulation of postsynapse assembly	12	0.533678	1.93296	0.00764094	0.0188434	0.00920723	6133	tags=83%, list=34%, signal=55%	5802/2596/5789/9378/4916/869/26045/57622/3556/347730
GO:0051549	positive regulation of keratinocyte migration	12	0.533574	1.93259	0.00764094	0.0188434	0.00920723	4642	tags=67%, list=26%, signal=50%	4318/2252/3037/2255/9922/10982/1839/9448
GO:0002279	mast cell activation involved in immune response	47	0.533367	3.11829	4.64407e-09	4.5092e-08	2.20328e-08	4268	tags=64%, list=23%, signal=49%	2207/8832/695/5294/2268/5880/11314/284021/5293/7462/10125/8013/2294/3815/3162/3965/2242/2624/4067/2241/1113/6850/9846/57102/3566/3598/867/5169/27040/8773
GO:0002829	negative regulation of type 2 immune response	13	0.533197	1.97108	0.00451238	0.012035	0.00588051	6577	tags=85%, list=36%, signal=54%	729230/30009/9466/3142/604/282618/383/3456/301/9655/3440
GO:1902656	calcium ion import into cytosol	14	0.533166	2.02463	0.00190927	0.00570477	0.00278745	5894	tags=79%, list=32%, signal=53%	931/10268/2534/781/493/5621/55503/6547/728215/7226/56302
GO:0070977	bone maturation	20	0.532804	2.33508	0.0004207	0.00153061	0.000747882	5656	tags=75%, list=31%, signal=52%	4057/26585/3479/79633/8642/162466/196527/650/10507/3952/2688/64131/5741/7059/387
GO:0045429	positive regulation of nitric oxide biosynthetic process	40	0.532707	2.94564	7.82672e-08	6.23818e-07	3.04809e-07	3322	tags=57%, list=18%, signal=47%	3689/199/64581/3383/7099/3458/948/10333/3717/7124/3553/5311/5743/1191/5806/3043/1906/2185/22914/10365/183/100528032/4317
GO:0050701	interleukin-1 secretion	59	0.532472	3.34705	1e-10	1.23e-09	6.01001e-10	2370	tags=47%, list=13%, signal=41%	6363/115362/1236/9447/6348/51311/7099/5027/7128/353514/834/948/114548/10333/114769/19/6288/22861/58484/11027/22900/4023/3965/113277/440068/64127/5371/7850
GO:0033700	phospholipid efflux	12	0.532263	1.92784	0.00805677	0.0197664	0.00965823	1862	tags=42%, list=10%, signal=37%	348/341/19/344/9619
GO:0045932	negative regulation of muscle contraction	21	0.532219	2.38087	0.000307663	0.00116599	0.000569724	1766	tags=48%, list=10%, signal=43%	5294/3778/5997/10203/477/9732/154/5592/5743/8654
GO:0002703	regulation of leukocyte mediated immunity	194	0.53171	4.21595	1e-10	1.23e-09	6.01001e-10	4026	tags=60%, list=22%, signal=47%	5788/54440/3689/718/114836/2207/7454/8832/3575/695/4068/10225/84868/911/10859/3902/2268/3684/958/3718/5880/7409/729230/3594/11314/940/2213/50943/912/7099/5027/1178/2208/1378/56253/4049/5724/30009/10125/146850/3569/2625/259197/114548/684/913/84106/8807/7040/5272/2294/3554/91543/1776/7292/9466/3162/567/7098/8809/10666/3805/7124/3586/4277/7133/3965/3133/909/9437/910/2242/3553/23586/3134/5777/339390/…
GO:0002456	T cell mediated immunity	103	0.531083	3.81234	1e-10	1.23e-09	6.01001e-10	4015	tags=60%, list=22%, signal=47%	5788/54440/925/7454/3575/5551/911/10859/64005/3383/729230/3004/3594/2213/50943/912/5027/1178/23180/30009/3569/2625/114548/913/8807/3554/91543/10384/7292/567/8809/6556/1075/4277/7133/970/3133/909/910/3553/3134/5873/11118/339390/3106/975/6375/3107/3593/22890/51561/10892/3105/4092/3135/5532/81545/3606/51571/149233/1512/3592
GO:0033081	regulation of T cell differentiation in thymus	23	0.530721	2.47921	0.000178117	0.000720976	0.000352282	3038	tags=52%, list=17%, signal=44%	3575/9840/50943/10125/6935/814/1960/101/100/2736/84807/8876
GO:0050798	activated T cell proliferation	39	0.5303	2.92259	2.05092e-07	1.52098e-06	7.43177e-07	4694	tags=69%, list=26%, signal=51%	3559/80380/3594/50943/1178/29126/2615/2534/3479/11119/10385/126259/3570/3965/8744/3593/3558/5621/51561/3481/29108/6304/3606/149233/5573/25/383
GO:0001973	adenosine receptor signaling pathway	13	0.530247	1.96017	0.00497127	0.0130895	0.00639578	3326	tags=62%, list=18%, signal=50%	140/64805/111/2771/100/135/6900/134
GO:0050920	regulation of chemotaxis	205	0.530233	4.22448	1e-10	1.23e-09	6.01001e-10	3178	tags=53%, list=17%, signal=44%	10563/6363/6366/6352/3627/7060/6351/1236/719/199/1880/56833/3071/972/26585/7941/6347/1230/54209/7852/728/6348/1240/26228/1233/3603/5880/729230/63940/6387/56670/7057/6846/9353/5919/64094/3569/1901/4354/8740/2247/2841/7040/2358/64805/5054/1435/284340/5159/7424/8829/1902/1843/683/8291/83700/57118/2255/56920/2260/6354/5156/3576/64218/8482/5587/3570/3965/10501/6091/7074/80031/5800/10344/5764/3791/5641…
GO:1900120	regulation of receptor binding	23	0.530202	2.47679	0.000178117	0.000720976	0.000352282	2499	tags=52%, list=14%, signal=45%	4318/23228/4015/8829/64388/567/23641/51176/3586/5334/55118/9370
GO:0034356	NAD biosynthesis via nicotinamide riboside salvage pathway	12	0.530104	1.92002	0.00857656	0.0208912	0.0102078	3276	tags=58%, list=18%, signal=48%	4837/5740/55328/5743/83666/10135/84875
GO:0043116	negative regulation of vascular permeability	12	0.529579	1.91812	0.00868051	0.0210876	0.0103038	4146	tags=67%, list=23%, signal=52%	9353/10266/9590/5139/5138/284/135/5795
GO:0043303	mast cell degranulation	46	0.529533	3.08518	7.4596e-09	6.94844e-08	3.39514e-08	4268	tags=63%, list=23%, signal=48%	2207/8832/695/5294/2268/5880/11314/284021/5293/7462/10125/8013/2294/3815/3162/3965/2242/2624/4067/2241/1113/6850/9846/57102/3566/3598/867/27040/8773
GO:0051709	regulation of killing of cells of other organism	17	0.529123	2.18943	0.00143314	0.00446383	0.00218111	4694	tags=65%, list=26%, signal=48%	5551/64581/5027/2208/3458/8993/6850/6372/4843/10018/383
GO:0042089	cytokine biosynthetic process	113	0.528948	3.85092	1e-10	1.23e-09	6.01001e-10	3029	tags=52%, list=17%, signal=44%	5788/1536/916/7305/972/920/3662/942/4050/6693/10859/51311/3902/64581/10148/7096/729230/940/51284/115650/50943/7099/7057/5724/3458/3569/51738/5588/2625/10333/941/3717/3659/3635/9590/1524/3162/7098/3624/7124/3586/943/3553/1215/1958/84433/59067/28951/246778/3552/3929/6850/1053/4790/7538/3593/10392/51465/1991
GO:0031665	negative regulation of lipopolysaccharide-mediated signaling pathway	12	0.528851	1.91548	0.00878447	0.0212816	0.0103986	1482	tags=42%, list=8%, signal=38%	4057/7128/114769/11027/22900
GO:0071625	vocalization behavior	17	0.528724	2.18777	0.00145723	0.00452685	0.0022119	4464	tags=71%, list=25%, signal=53%	27286/9379/497189/9369/57502/1742/93986/54413/9378/22829/50944/1620
GO:1903306	negative regulation of regulated secretory pathway	23	0.528485	2.46877	0.000207557	0.000822382	0.000401831	3116	tags=57%, list=17%, signal=47%	8832/729230/11314/2213/2294/3162/3965/150/3134/2771/5906/114088/6860
GO:0046636	negative regulation of alpha-beta T cell activation	37	0.528388	2.87409	6.57232e-07	4.42965e-06	2.16441e-06	3462	tags=59%, list=19%, signal=48%	10859/3718/11314/50943/29126/30009/8651/864/2737/7292/3142/3965/84695/604/6375/8764/57045/3558/135/861/3566/4092
GO:1900017	positive regulation of cytokine production involved in inflammatory response	17	0.528239	2.18577	0.00148131	0.00459244	0.00224395	687	tags=35%, list=4%, signal=34%	115362/64581/923/63940/7099/10333
GO:0045670	regulation of osteoclast differentiation	63	0.528225	3.34806	1e-10	1.23e-09	6.01001e-10	4491	tags=65%, list=25%, signal=49%	4057/7305/11006/1230/54209/10859/6348/9770/6422/9935/7099/2200/51208/3458/11025/1435/3635/814/7098/9607/4286/7124/84959/5295/10234/8600/10272/760/9290/4853/7071/3593/133308/51561/149233/55294/3605/1051/7189/284266/171392
GO:0030098	lymphocyte differentiation	345	0.528135	4.46995	1e-10	1.23e-09	6.01001e-10	3930	tags=57%, list=22%, signal=45%	6363/973/931/5788/26279/3111/54440/914/915/939/10875/925/916/114836/1236/10320/2207/974/6688/1880/1380/56833/3071/972/11006/3575/920/3662/1794/942/695/22806/6693/9452/917/3559/399/10288/3902/55619/3702/257101/26253/7535/6422/7412/944/3718/9935/7409/930/3676/8320/729230/115352/5452/26191/3594/150372/940/387357/959/5293/2213/9840/50943/912/57580/1493/4063/9760/3932/1378/9308/558/3458/30009/10125/86…
GO:0014911	positive regulation of smooth muscle cell migration	36	0.527656	2.85559	5.85095e-07	4.00958e-06	1.95916e-06	2777	tags=53%, list=15%, signal=45%	6352/199/10631/3488/9510/596/8013/5159/8829/1902/5031/3037/3479/9732/50507/80031/80310/54434/183
GO:0043371	negative regulation of CD4-positive, alpha-beta T cell differentiation	20	0.527477	2.31174	0.000559922	0.00196433	0.00095981	3462	tags=60%, list=19%, signal=49%	3718/50943/30009/864/7292/3142/84695/604/3558/861/3566/4092
GO:0050927	positive regulation of positive chemotaxis	24	0.527185	2.46482	6.37978e-05	0.000285727	0.000139612	5098	tags=71%, list=28%, signal=51%	1233/3603/6387/1901/7424/2255/3576/3791/7857/2152/7423/4916/4908/5228/3673/566/1012
GO:1903054	negative regulation of extracellular matrix organization	11	0.527158	1.86056	0.00985845	0.0236335	0.0115478	1455	tags=45%, list=8%, signal=42%	11117/7040/2191/84168/7133
GO:0070228	regulation of lymphocyte apoptotic process	52	0.527147	3.1808	3.36177e-09	3.31092e-08	1.61777e-08	4982	tags=65%, list=27%, signal=48%	3620/6352/939/972/3575/695/81704/917/3718/5133/5027/155038/29126/5588/1831/3586/3965/171558/101/604/100/4067/84807/3091/3558/5728/581/96459/79444/5304/7474/56891/27086/7157
GO:1904037	positive regulation of epithelial cell apoptotic process	31	0.527036	2.73109	1.02411e-05	5.47936e-05	2.67732e-05	3664	tags=58%, list=20%, signal=46%	6347/6424/958/3676/959/7057/356/3569/3717/641700/57124/28984/196527/409/2852/2934/3135/11126
GO:0050715	positive regulation of cytokine secretion	133	0.527001	3.95244	1e-10	1.23e-09	6.01001e-10	4449	tags=65%, list=24%, signal=49%	6363/914/9447/199/1436/84868/6348/51311/26253/2268/929/7096/26191/4321/7099/5027/2219/10631/56253/90865/29126/120892/3458/353514/10125/834/2625/114548/5008/7097/51744/6288/247/9590/2149/23601/22861/7124/947/3586/11027/5734/22900/4023/3965/7291/3553/23586/5600/283420/93978/64135/28984/64127/23705/9173/64109/2867/8764/3552/3459/6850/5047/114900/3357/6346/55801/4317/4035/3566/24145/91662/29108/4155/…
GO:0003422	growth plate cartilage morphogenesis	19	0.526909	2.26305	0.000414919	0.00151224	0.000738909	3218	tags=58%, list=18%, signal=48%	7373/1293/1292/6781/1291/51435/1303/4148/4147/81578/5212
GO:0042110	T cell activation	453	0.526825	4.58875	1e-10	1.23e-09	6.01001e-10	3181	tags=51%, list=17%, signal=43%	6363/6366/3620/5788/6352/26279/3111/3936/3113/54440/914/915/3683/939/3115/10875/925/916/114836/1236/2207/199/7454/1880/27240/3071/3109/972/11006/11326/3575/920/11151/6347/3662/1794/942/64926/54900/10457/84868/5294/6693/55423/81704/30835/917/10673/911/10859/3559/399/10288/3902/3702/80380/64581/257101/26253/7535/10148/50856/79626/7412/944/3718/9935/5880/7409/84174/3383/8320/729230/921/923/26191/359…
GO:0070208	protein heterotrimerization	12	0.526474	1.90687	0.00951217	0.0228566	0.0111681	2807	tags=58%, list=15%, signal=49%	1292/1278/1277/1291/114898/9370/114897
GO:0061314	Notch signaling involved in heart development	11	0.525975	1.85639	0.00996388	0.0238493	0.0116532	6001	tags=82%, list=33%, signal=55%	6591/26508/3516/4853/54567/23493/6615/23462/182
GO:1902931	negative regulation of alcohol biosynthetic process	13	0.525679	1.94328	0.00548264	0.0141943	0.00693559	2784	tags=46%, list=15%, signal=39%	5341/348/2672/27122/4790/650
GO:0042228	interleukin-8 biosynthetic process	17	0.525125	2.17288	0.001674	0.00510285	0.00249334	3029	tags=53%, list=17%, signal=44%	972/51311/64581/51284/7099/7124/6850/10392/1991
GO:0050663	cytokine secretion	225	0.524938	4.23713	1e-10	1.23e-09	6.01001e-10	3664	tags=58%, list=20%, signal=47%	6363/115362/5552/914/1236/9447/199/1436/3937/84868/10859/6348/51311/26253/2268/2633/81793/929/7096/1116/26191/4321/2213/50943/7099/5027/2219/10631/56253/90865/29126/120892/3458/7293/7128/353514/160365/4345/10125/8651/55024/834/948/51738/2625/23208/114548/10333/6376/114769/5008/19/2615/2335/284297/7097/51744/6288/247/9590/2149/9466/23601/9734/8291/22861/131450/11119/10385/58484/7124/947/3586/25523…
GO:0045785	positive regulation of cell adhesion	389	0.524883	4.50744	1e-10	1.23e-09	6.01001e-10	3098	tags=51%, list=17%, signal=43%	10563/6363/6366/5788/6352/3113/6423/54440/3689/939/3115/916/1236/199/3071/3109/972/11006/3575/920/11151/25890/6347/942/151887/64926/84868/55423/81704/30835/10673/10859/3559/9806/10288/80380/7535/10148/6422/7412/3718/7409/3676/3383/729230/921/923/3594/5133/29851/940/115650/959/6387/9840/7052/50943/912/54518/57580/1493/3932/1295/8728/11117/9308/29126/5724/3458/64094/10326/9402/2113/160365/10125/865…
GO:0042107	cytokine metabolic process	114	0.524511	3.8279	1e-10	1.23e-09	6.01001e-10	3029	tags=52%, list=17%, signal=43%	5788/1536/916/7305/972/920/3662/942/4050/6693/10859/51311/3902/64581/10148/7096/729230/940/51284/115650/50943/7099/7057/5724/3458/3569/51738/5588/2625/10333/941/3717/3659/3635/9590/1524/3162/7098/3624/7124/3586/943/3553/1215/1958/84433/59067/28951/246778/3552/3929/6850/1053/4790/7538/3593/10392/51465/1991
GO:0032103	positive regulation of response to external stimulus	298	0.524476	4.37931	1e-10	1.23e-09	6.01001e-10	3107	tags=52%, list=17%, signal=44%	10563/6363/6366/3620/6352/6362/3627/115362/7060/6351/718/1236/719/2207/199/9450/3071/972/7941/1230/695/4064/23643/54209/7852/84868/5294/728/6348/1240/26228/1233/64581/3603/81793/5880/729230/923/940/51284/63940/6387/7052/414062/56670/7099/7057/6846/2167/90865/9353/4049/5919/120892/64094/2113/353514/3569/51738/1901/10333/6376/8740/2247/7040/2358/5008/64805/5054/3717/1435/284340/5159/7097/7424/8829/…
GO:0048143	astrocyte activation	23	0.524423	2.44979	0.000251717	0.000972436	0.00047515	3527	tags=57%, list=19%, signal=46%	712/54209/728/3458/3569/2358/7124/3553/6608/3459/135/4035/4137
GO:0046639	negative regulation of alpha-beta T cell differentiation	24	0.524111	2.45045	7.83223e-05	0.000344493	0.000168326	3462	tags=58%, list=19%, signal=47%	3718/50943/30009/8651/864/2737/7292/3142/84695/604/3558/861/3566/4092
GO:0086067	AV node cell to bundle of His cell communication	11	0.523777	1.84863	0.0100693	0.0240644	0.0117583	2096	tags=55%, list=12%, signal=48%	2702/6330/6262/783/10052/775
GO:0002705	positive regulation of leukocyte mediated immunity	127	0.523233	3.89821	1e-10	1.23e-09	6.01001e-10	4015	tags=59%, list=22%, signal=46%	5788/54440/3689/718/114836/2207/695/4068/911/3902/2268/3684/958/7409/3594/940/50943/912/5027/2208/56253/4049/5724/30009/10125/3569/2625/259197/114548/913/8807/7040/3554/91543/7292/567/8809/10666/3805/7124/4277/3133/909/910/3553/23586/3134/3106/975/64127/59067/22914/23705/2624/6375/117157/6850/9846/3107/3593/22890/3558/100528032/51561/57126/10892/3105/3566/3135/11126/81545/3606/51571/149233/3592
GO:0044650	adhesion of symbiont to host cell	10	0.523005	1.75714	0.0133936	0.0308989	0.0150978	5269	tags=70%, list=29%, signal=50%	30835/3383/131578/975/2621/10332/59272
GO:0043029	T cell homeostasis	37	0.522855	2.84399	8.96222e-07	5.84719e-06	2.85704e-06	4065	tags=59%, list=22%, signal=46%	27240/3071/11151/3559/84636/3718/50943/5027/596/8740/7040/1831/3965/4004/3558/10312/6194/581/5532/55012/5366/10018
GO:0001821	histamine secretion	11	0.522841	1.84533	0.0103856	0.0246868	0.0120624	2520	tags=55%, list=14%, signal=47%	695/116/1906/1437/100/4067
GO:0042226	interleukin-6 biosynthetic process	24	0.522691	2.44381	7.97085e-05	0.000349777	0.000170907	4379	tags=62%, list=24%, signal=48%	7305/972/64581/7096/5724/51738/10333/3635/7124/3553/6850/91662/1051/6774/7189
GO:2001026	regulation of endothelial cell chemotaxis	21	0.522454	2.33719	0.000471369	0.00169206	0.000826772	2670	tags=48%, list=15%, signal=41%	10563/7057/64094/2247/2260/5587/3791/5641/7114/9037
GO:0072224	metanephric glomerulus development	16	0.522084	2.09393	0.00143507	0.00446473	0.00218155	6000	tags=81%, list=33%, signal=55%	5159/6943/947/5156/1958/9370/7490/3913/130497/5155/186/5979/5076
GO:1901722	regulation of cell proliferation involved in kidney development	13	0.52201	1.92972	0.00650741	0.0164279	0.00802697	4859	tags=69%, list=27%, signal=51%	2625/3570/1958/80310/8710/8837/7490/4609/5155
GO:1903672	positive regulation of sprouting angiogenesis	38	0.521631	2.85311	6.10595e-07	4.15917e-06	2.03225e-06	3093	tags=58%, list=17%, signal=48%	26051/51738/187/2247/10000/57381/8829/3162/9734/27286/3586/4215/3678/10769/5743/3791/185/2624/2303/168667/3716/51564
GO:0046068	cGMP metabolic process	15	0.521579	2.03807	0.00195855	0.00583788	0.0028525	3019	tags=60%, list=17%, signal=50%	5136/4881/6095/5138/8654/10846/4880/2977/4882
GO:1902105	regulation of leukocyte differentiation	262	0.521409	4.2832	1e-10	1.23e-09	6.01001e-10	4033	tags=58%, list=22%, signal=46%	6363/5788/2124/3111/54440/914/939/4057/714/10875/7305/56833/3071/972/11006/3575/920/3662/3059/1230/942/695/22806/54209/10859/3559/6348/10288/3902/9770/257101/7535/6422/3718/9935/729230/115352/3594/150372/940/2213/9840/50943/1493/7099/9760/1378/2200/51208/9308/558/3458/30009/11025/10125/8651/146850/2625/114548/6935/941/4920/7040/864/1435/2737/1840/639/3659/3635/7292/814/7098/146433/1540/51176/3624…
GO:0002286	T cell activation involved in immune response	105	0.521351	3.75538	1e-10	1.23e-09	6.01001e-10	3568	tags=54%, list=20%, signal=44%	6363/3936/3683/10875/114836/2207/1880/3109/3662/942/84868/6693/911/10859/26253/3718/3383/8320/3594/2213/50943/54518/4063/3458/30009/3569/2625/114548/941/7292/51176/8809/10538/6556/64218/3142/5734/3965/6095/338339/5873/5971/84695/604/975/282618/8995/246778/84807/3593/3558/51561/6194/10892/3566/4092/8767
GO:0046886	positive regulation of hormone biosynthetic process	11	0.521289	1.83985	0.0111258	0.0262244	0.0128137	2788	tags=55%, list=15%, signal=46%	3458/654/7124/3553/1958/3091
GO:0007229	integrin-mediated signaling pathway	98	0.521237	3.68356	1e-10	1.23e-09	6.01001e-10	3248	tags=54%, list=18%, signal=45%	5341/3683/3689/7305/2207/3687/3055/2268/3684/83706/7409/3676/3695/9510/1281/3680/84106/2316/9358/8516/10979/7070/7076/22801/8829/8174/683/55679/3672/8482/5587/3690/10077/5354/3679/3678/5764/1307/3682/7094/7791/84695/2185/3611/3681/2530/6850/9636/3987/3685/961/3688/57126
GO:0097107	postsynaptic density assembly	16	0.521226	2.09049	0.0014825	0.00459383	0.00224463	6133	tags=81%, list=34%, signal=54%	9379/5802/57555/5789/5728/9378/4916/50944/869/26045/57622/3556/347730
GO:0050868	negative regulation of T cell activation	105	0.521146	3.75391	1e-10	1.23e-09	6.01001e-10	3494	tags=53%, list=19%, signal=43%	3620/26279/10875/972/11326/942/54900/10457/84868/6693/10859/3559/10288/3902/80380/79626/3718/26191/11314/201633/2213/50943/1493/29126/30009/8651/941/7040/864/2615/2737/1840/3659/7292/10385/3586/3142/3965/55824/8654/5777/84695/339390/604/282618/6375/8764/57045/84807/3558/5621/135/861/3566/4092/3135
GO:0035810	positive regulation of urine volume	14	0.520973	1.97833	0.00304518	0.00860413	0.00420414	3411	tags=64%, list=19%, signal=52%	3037/4881/4987/2771/1910/1906/4883/135/685
GO:0009214	cyclic nucleotide catabolic process	14	0.52083	1.97779	0.00304518	0.00860413	0.00420414	4038	tags=64%, list=22%, signal=50%	5142/5136/27115/5144/5138/8654/10846/8622/5150
GO:0002834	regulation of response to tumor cell	13	0.520598	1.9245	0.00681484	0.0170772	0.00834421	4015	tags=62%, list=22%, signal=48%	84868/56253/29126/10666/3593/11126/81545/3592
GO:0002837	regulation of immune response to tumor cell	13	0.520598	1.9245	0.00681484	0.0170772	0.00834421	4015	tags=62%, list=22%, signal=48%	84868/56253/29126/10666/3593/11126/81545/3592
GO:0010524	positive regulation of calcium ion transport into cytosol	54	0.519797	3.17292	9.36026e-10	1.00335e-08	4.90254e-09	3036	tags=54%, list=17%, signal=45%	4283/3627/6373/920/930/5027/187/6376/5026/10268/57158/7070/2149/857/5031/387129/5311/9002/6622/7220/844/6375/9472/2946/117/7222/22953/9446/2852
GO:0086070	SA node cell to atrial cardiac muscle cell communication	10	0.519768	1.74626	0.0146205	0.033221	0.0162324	6035	tags=80%, list=33%, signal=53%	287/2702/6262/3741/10052/55800/10021/8913
GO:0045428	regulation of nitric oxide biosynthetic process	57	0.519602	3.22207	7.92628e-10	8.631e-09	4.21726e-09	3322	tags=56%, list=18%, signal=46%	3689/199/64581/5740/3383/54/7099/3458/948/10333/3717/140885/1524/857/7124/947/493/3586/3553/5311/5743/1191/5806/3043/1906/2185/22914/10365/183/100528032/961/4317
GO:1903020	positive regulation of glycoprotein metabolic process	22	0.51958	2.37126	0.000319633	0.00120765	0.000590082	1722	tags=32%, list=9%, signal=29%	6363/6366/1236/3479/6646/3600/10267
GO:0099151	regulation of postsynaptic density assembly	11	0.519559	1.83374	0.0113377	0.0266528	0.0130231	6133	tags=82%, list=34%, signal=54%	5802/5789/9378/4916/869/26045/57622/3556/347730
GO:1990774	tumor necrosis factor secretion	32	0.51943	2.72722	8.69069e-06	4.74003e-05	2.31607e-05	2810	tags=53%, list=15%, signal=45%	84868/120892/3458/353514/51738/23208/6376/9590/9466/11027/4023/3965/113277/23586/64135/3459/114900
GO:0031268	pseudopodium organization	16	0.519028	2.08167	0.00167226	0.00510007	0.00249199	4022	tags=56%, list=22%, signal=44%	6366/1236/3815/10602/148170/324/653464/10324/10435
GO:0051547	regulation of keratinocyte migration	14	0.518794	1.97006	0.00309469	0.0087241	0.00426276	4642	tags=64%, list=26%, signal=48%	4318/2252/3037/2255/9922/10982/5728/1839/9448
GO:0098751	bone cell development	33	0.518776	2.71857	2.73744e-06	1.63269e-05	7.97764e-06	3182	tags=55%, list=17%, signal=45%	4057/7305/10859/2313/2200/51208/3815/10019/5305/56975/4211/5777/25946/8600/6886/4853/133308/79705
GO:0032331	negative regulation of chondrocyte differentiation	19	0.51818	2.22556	0.000652401	0.00225803	0.00110332	5617	tags=74%, list=31%, signal=51%	26585/2202/6591/81792/5915/2736/579/7483/5744/4054/11173/7046/5741/8200
GO:0072111	cell proliferation involved in kidney development	20	0.517881	2.26969	0.000833389	0.00279984	0.00136806	4859	tags=70%, list=27%, signal=51%	2625/5159/6772/3570/1958/80310/8710/8837/7490/650/5727/4609/130497/5155
GO:0002886	regulation of myeloid leukocyte mediated immunity	54	0.517717	3.16022	1.15929e-09	1.22442e-08	5.98275e-09	3459	tags=54%, list=19%, signal=44%	3689/718/2207/8832/695/2268/3684/5880/729230/11314/2213/5724/84106/2294/1776/3162/3965/3133/2242/23586/2624/4067/2241/6850/9846/6372/57102/57126/3566
GO:0030194	positive regulation of blood coagulation	26	0.517626	2.48947	3.33829e-05	0.00016194	7.91268e-05	2816	tags=50%, list=15%, signal=42%	5341/6403/7099/7057/948/5054/10630/2149/7056/6915/2152/196527/10855
GO:1900048	positive regulation of hemostasis	26	0.517626	2.48947	3.33829e-05	0.00016194	7.91268e-05	2816	tags=50%, list=15%, signal=42%	5341/6403/7099/7057/948/5054/10630/2149/7056/6915/2152/196527/10855
GO:0034121	regulation of toll-like receptor signaling pathway	65	0.517384	3.32444	1e-10	1.23e-09	6.01001e-10	2993	tags=52%, list=16%, signal=44%	4057/3662/23643/929/7096/115352/146722/26191/11314/92747/7099/330/7128/2672/948/10333/7097/91543/3659/23547/857/7098/11213/11027/9867/5802/10062/2099/338382/1535/4067/3929/409/7100
GO:0060445	branching involved in salivary gland morphogenesis	23	0.51732	2.41661	0.000316573	0.00119755	0.000585147	2978	tags=52%, list=16%, signal=44%	2252/7052/3082/6591/8829/59277/2255/2260/7124/23129/10371/10512
GO:0010881	regulation of cardiac muscle contraction by regulation of the release of sequestered calcium ion	20	0.517312	2.26719	0.000857721	0.00286602	0.00140039	2967	tags=55%, list=16%, signal=46%	5350/1193/845/287/477/6546/6262/775/1756/2946/9446
GO:0050706	regulation of interleukin-1 beta secretion	45	0.516918	2.99345	6.91267e-08	5.56704e-07	2.72016e-07	2317	tags=44%, list=13%, signal=39%	6363/1236/9447/6348/51311/7099/5027/7128/353514/834/114548/114769/22861/11027/22900/4023/3965/440068/64127/5371
GO:0007157	heterophilic cell-cell adhesion via plasma membrane cell adhesion molecules	41	0.516885	2.88247	2.70309e-07	1.95768e-06	9.56559e-07	2773	tags=51%, list=15%, signal=44%	3683/30835/7412/6403/3383/923/57863/6401/83872/79633/91179/8642/55714/3678/26011/1000/84966/23705/5789/347902/5068
GO:0070374	positive regulation of ERK1 and ERK2 cascade	196	0.51666	4.10709	1e-10	1.23e-09	6.01001e-10	3107	tags=51%, list=17%, signal=43%	6363/6366/5788/6352/6362/6351/1236/348/1880/972/6356/920/6347/388325/1230/1436/388372/10457/54209/84868/6367/728/6348/152007/6357/6355/1116/3383/26191/6504/414062/7099/6846/10125/948/6376/9464/6368/6361/2247/7040/2358/10268/8685/5159/3815/8829/7010/9590/2149/5031/960/2322/2255/7124/6354/5156/388121/116/5322/8482/50507/3965/3356/10344/3791/6358/6370/6369/2771/56034/2324/6359/2626/80310/2185/8600/6…
GO:2000727	positive regulation of cardiac muscle cell differentiation	19	0.516535	2.21849	0.000709131	0.0024353	0.00118993	2851	tags=53%, list=16%, signal=44%	26585/4208/7040/93649/3479/57817/1906/3516/9472/409
GO:0007204	positive regulation of cytosolic calcium ion concentration	308	0.516468	4.32896	1e-10	1.23e-09	6.01001e-10	3047	tags=52%, list=17%, signal=44%	10563/6363/6366/4283/1043/931/5788/3627/27334/2359/1236/6373/719/952/920/11151/1230/1234/7852/2833/5294/5350/728/6348/1240/84636/2357/1233/286530/8477/8698/930/729230/10663/7052/1193/5027/5330/3932/356/10800/845/5336/948/51738/1901/1903/187/6376/596/2247/5026/2841/2829/7040/2358/10268/51554/3708/1237/1909/5737/287/3717/111/126306/57158/7070/6288/4644/1902/477/2534/2149/1524/1268/857/5031/5739/573…
GO:0042554	superoxide anion generation	35	0.51616	2.76871	3.03688e-06	1.78887e-05	8.74074e-06	3527	tags=51%, list=19%, signal=42%	1536/3689/7305/653361/64581/3684/4688/54/7040/2358/50507/2771/1906/1535/6850/183/57126/4137
GO:0010522	regulation of calcium ion transport into cytosol	97	0.515619	3.63932	1e-10	1.23e-09	6.01001e-10	3117	tags=55%, list=17%, signal=46%	4283/3627/6373/920/11151/5350/930/1193/5027/845/187/6376/596/5026/7040/10268/287/126306/57158/7070/4644/477/2534/2149/857/5031/387129/6546/5144/84959/5311/9002/5777/6622/6262/7220/775/1756/2185/5371/844/1535/6375/4067/9472/2946/117/7222/22953/9446/2852/5621/84502
GO:0036376	sodium ion export across plasma membrane	14	0.515436	1.95731	0.00383741	0.0104526	0.00510731	4462	tags=64%, list=25%, signal=49%	477/496/6546/495/482/5348/478/486/480
GO:1901841	regulation of high voltage-gated calcium channel activity	14	0.515392	1.95714	0.00383741	0.0104526	0.00510731	3132	tags=57%, list=17%, signal=47%	5142/28954/8291/2669/781/783/2259/6236
GO:1902947	regulation of tau-protein kinase activity	11	0.515312	1.81875	0.0119734	0.0279666	0.013665	1804	tags=45%, list=10%, signal=41%	728/3458/3082/1191/1958
GO:0071803	positive regulation of podosome assembly	11	0.515288	1.81867	0.0119734	0.0279666	0.013665	2316	tags=45%, list=13%, signal=40%	3936/4478/7124/1437/50807
GO:0070741	response to interleukin-6	39	0.515248	2.83963	7.44238e-07	4.93366e-06	2.41068e-06	4310	tags=62%, list=24%, signal=47%	6688/6404/5740/1116/3383/2672/3569/3717/3572/9021/55022/6772/3570/57817/10402/2241/3716/4790/114900/11122/4089/867/22904/6774
GO:0050707	regulation of cytokine secretion	195	0.51512	4.08873	1e-10	1.23e-09	6.01001e-10	3664	tags=57%, list=20%, signal=46%	6363/5552/914/1236/9447/199/1436/84868/10859/6348/51311/26253/2268/2633/81793/929/7096/26191/4321/2213/50943/7099/5027/2219/10631/56253/90865/29126/120892/3458/7293/7128/353514/4345/10125/8651/55024/834/51738/2625/23208/114548/10333/6376/114769/5008/2615/2335/284297/7097/51744/6288/247/9590/2149/9466/23601/9734/22861/131450/10385/7124/947/3586/11027/7133/5734/22900/4023/3965/7291/440068/3553/2358…
GO:0022407	regulation of cell-cell adhesion	383	0.514878	4.4086	1e-10	1.23e-09	6.01001e-10	3098	tags=49%, list=17%, signal=42%	10563/6363/6366/3620/5788/6352/26279/3113/54440/3689/939/3115/10875/916/1236/199/3071/3109/972/11006/11326/3575/920/11151/6347/942/64926/54900/10457/84868/6693/55423/81704/30835/10673/10859/3559/10288/3902/80380/7535/10148/79626/7412/83706/3718/7409/3676/3383/729230/921/923/26191/3594/11314/5133/29851/201633/940/115650/959/6387/2213/9840/50943/912/1493/3932/8728/9308/29126/5724/3458/10326/9402/21…
GO:0045655	regulation of monocyte differentiation	18	0.51462	2.16784	0.00118761	0.00381776	0.00186543	2438	tags=50%, list=13%, signal=43%	972/920/1435/3635/146433/81501/2242/677/140685
GO:0032602	chemokine production	83	0.5146	3.49423	1e-10	1.23e-09	6.01001e-10	3903	tags=60%, list=21%, signal=48%	199/972/2532/1436/54209/84868/64581/51284/347/7099/10631/90865/3458/3569/6591/7097/7292/247/140885/4210/3162/7098/7124/3586/255231/116/3570/4023/3965/7291/3553/1958/3574/9173/2867/9370/3929/6850/3091/6372/1991/4035/3566/29108/4155/8767/114899/27159/3606/6280
GO:0001845	phagolysosome assembly	13	0.514555	1.90216	0.00814704	0.019972	0.0097587	3172	tags=54%, list=17%, signal=44%	11151/5027/8406/54734/338382/4647/83871
GO:0032656	regulation of interleukin-13 production	22	0.514477	2.34797	0.000363342	0.00134648	0.000657914	5637	tags=73%, list=31%, signal=50%	3662/90865/353514/2625/114548/7292/51176/3965/3133/282618/5047/23765/7356/85480/3556/3565
GO:0051283	negative regulation of sequestering of calcium ion	120	0.514425	3.78239	1e-10	1.23e-09	6.01001e-10	3117	tags=51%, list=17%, signal=42%	6363/6366/4283/5788/3627/1236/6373/11151/1234/5350/6348/930/1193/5027/5330/3932/356/845/5336/187/6376/2247/7040/309/3708/287/126306/57158/7070/4644/477/2149/5031/387129/6546/255231/5144/3356/84959/5311/9002/22821/5777/6622/6262/7220/775/1756/2185/3709/844/1535/6375/4067/9472/308/2946/3357/9446/2852/84502
GO:0010453	regulation of cell fate commitment	27	0.514113	2.50603	2.67199e-05	0.000132954	6.4964e-05	4818	tags=67%, list=26%, signal=49%	6423/3594/30009/2247/2260/64321/367/84695/8543/148979/3516/3593/8324/51561/149233/9573/84504/25803
GO:0099560	synaptic membrane adhesion	26	0.514017	2.47211	4.34559e-05	0.000205015	0.000100174	5672	tags=77%, list=31%, signal=53%	8404/27253/266727/5802/23767/84628/5789/57689/145581/9378/64101/22871/2239/84631/22865/1946/22854/22997/3556/1007
GO:2001279	regulation of unsaturated fatty acid biosynthetic process	11	0.513993	1.8141	0.0126092	0.0293187	0.0143256	1757	tags=45%, list=10%, signal=41%	972/225/552/3553/5743
GO:0042036	negative regulation of cytokine biosynthetic process	31	0.51365	2.66172	2.16212e-05	0.00010881	5.31664e-05	3820	tags=55%, list=21%, signal=43%	5788/7305/10859/3902/50943/3569/51738/3635/3624/3586/28951/4790/7538/1991/9111/91662/54206
GO:0033077	T cell differentiation in thymus	69	0.513521	3.34338	1e-10	1.23e-09	6.01001e-10	3340	tags=51%, list=18%, signal=42%	5788/915/916/1236/972/3575/1794/917/7535/9935/940/9840/50943/10125/2625/596/6935/2737/814/567/1960/101/3707/677/8325/84433/100/2736/84807/64919/22890/8324/8876/1235/6194
GO:0051281	positive regulation of release of sequestered calcium ion into cytosol	40	0.513409	2.83893	3.7617e-07	2.6499e-06	1.29479e-06	3036	tags=52%, list=17%, signal=44%	4283/3627/6373/930/187/6376/57158/7070/2149/5031/387129/5311/9002/6622/7220/844/6375/9472/2946/9446/2852
GO:0048799	animal organ maturation	24	0.513249	2.39966	0.000139315	0.000573679	0.00028031	6472	tags=79%, list=36%, signal=51%	4057/26585/2625/3479/79633/8642/162466/196527/650/10507/3952/2688/64131/5741/7059/387/5979/5076/645811
GO:0061037	negative regulation of cartilage development	25	0.513087	2.44698	7.97085e-05	0.000349777	0.000170907	5617	tags=72%, list=31%, signal=50%	26585/2202/1513/2487/6591/81792/5915/2736/579/7483/5744/9241/3952/4054/11173/7046/5741/8200
GO:0033687	osteoblast proliferation	24	0.512445	2.39591	0.00014906	0.000610958	0.000298525	6521	tags=79%, list=36%, signal=51%	4057/26585/6422/338773/596/115908/63923/650/10855/3685/4883/3726/2623/25/30812/2263/387/116039/5610
GO:0060973	cell migration involved in heart development	17	0.512424	2.12033	0.00258998	0.00746808	0.00364904	1840	tags=47%, list=10%, signal=42%	9464/6591/5159/11149/8642/2022/7291/23767
GO:0035458	cellular response to interferon-beta	18	0.512358	2.15831	0.00125547	0.00400263	0.00195576	1454	tags=39%, list=8%, signal=36%	9447/4332/149628/3428/3659/7098/6772
GO:0070231	T cell apoptotic process	47	0.511731	2.9918	3.87907e-08	3.20321e-07	1.56515e-07	1671	tags=38%, list=9%, signal=35%	3620/6352/939/3575/81704/3559/3718/5133/1178/155038/356/29126/5588/1831/2737/3965/171558/101
GO:0048681	negative regulation of axon regeneration	12	0.51156	1.85286	0.013059	0.0302963	0.0148033	3508	tags=58%, list=19%, signal=47%	6696/56963/5802/2043/5728/146760/7143
GO:0051712	positive regulation of killing of cells of other organism	14	0.511516	1.94242	0.00413449	0.0111522	0.00544916	4694	tags=64%, list=26%, signal=48%	5551/64581/2208/3458/8993/6850/4843/10018/383
GO:0045766	positive regulation of angiogenesis	160	0.511514	3.94743	1e-10	1.23e-09	6.01001e-10	3977	tags=59%, list=22%, signal=47%	6423/1536/3689/718/1545/719/5579/126393/6356/3687/7852/728/26051/5740/958/1116/7057/64094/2113/146850/51738/187/6376/2247/10000/3082/5054/358/7424/57381/8829/7010/10266/8038/1524/3162/8742/9734/7098/3670/94/27286/7075/1003/947/3576/3586/5587/126259/2022/51752/7291/4215/3678/3553/10769/1215/5743/3791/185/6237/6369/2626/3579/8877/7048/2185/2321/694/2624/6915/2152/147372/4846/2303/3552/168667/9037/3…
GO:1904018	positive regulation of vasculature development	179	0.511442	4.00335	1e-10	1.23e-09	6.01001e-10	3977	tags=60%, list=22%, signal=47%	6423/1536/3689/718/1545/719/5579/126393/6356/3687/7852/728/26051/5740/958/1116/7057/64094/2113/146850/51738/187/6376/2247/10000/3082/5054/55273/358/7424/3815/57381/93649/8829/7010/10266/8038/6648/1524/3162/8742/9734/7098/3670/94/27286/7075/1003/947/3576/3586/5587/126259/2022/3570/51752/7291/4215/3678/3553/10769/1215/5743/3791/1958/185/6237/6369/2626/80310/3579/8877/7048/2185/8710/2321/694/8837/26…
GO:0050851	antigen receptor-mediated signaling pathway	232	0.511249	4.13889	1e-10	1.23e-09	6.01001e-10	2202	tags=41%, list=12%, signal=36%	973/100423062/3117/931/5788/3113/915/3127/3115/3119/916/3122/3118/1236/5579/974/7454/3071/3123/4332/952/11006/920/695/933/3937/3120/54900/89857/917/3702/50852/26228/9404/5142/7535/2633/930/84174/115352/26191/11314/150372/940/387357/3543/5293/9473/640/2213/9840/50943/919/4208/1493/53347/23180/3932/5079/7462/9402/5336/5588/2625/596/84106/23228/5698/7070/3635/10384/123920/2534/1540/8631/5583/11119/1…
GO:0006809	nitric oxide biosynthetic process	68	0.511019	3.31158	1e-10	1.23e-09	6.01001e-10	4101	tags=60%, list=23%, signal=47%	3689/1545/199/64581/5740/3383/54/7099/3458/948/10333/3717/140885/1524/857/7124/947/493/3586/6095/3553/5311/5743/1191/5806/3043/1906/2185/22914/10365/4846/183/100528032/961/4317/4843/4842/6542/2717/3643/2643
GO:0051282	regulation of sequestering of calcium ion	121	0.51085	3.76214	1e-10	1.23e-09	6.01001e-10	3117	tags=50%, list=17%, signal=42%	6363/6366/4283/5788/3627/1236/6373/11151/1234/5350/6348/930/1193/5027/5330/3932/356/845/5336/187/6376/2247/7040/309/3708/287/126306/57158/7070/4644/477/2149/5031/387129/6546/255231/5144/3356/84959/5311/9002/22821/5777/6622/6262/7220/775/1756/2185/3709/844/1535/6375/4067/9472/308/2946/3357/9446/2852/84502
GO:0033032	regulation of myeloid cell apoptotic process	28	0.510613	2.53169	3.11156e-05	0.000152496	7.45123e-05	3609	tags=54%, list=20%, signal=43%	6352/2207/1234/5293/4208/596/23601/3707/338442/3579/64127/9370/4254/5728/3665
GO:0045672	positive regulation of osteoclast differentiation	25	0.510501	2.43465	9.21843e-05	0.000398713	0.000194819	6445	tags=80%, list=35%, signal=52%	7305/1230/54209/3458/1435/7124/8600/760/7071/3593/133308/51561/149233/3605/7189/133522/1385/2353/50604/128506
GO:0060413	atrial septum morphogenesis	14	0.510192	1.93739	0.00428303	0.0115076	0.00562284	4843	tags=71%, list=27%, signal=52%	3670/2702/6608/7042/2626/4853/57057/23493/659/90
GO:0045414	regulation of interleukin-8 biosynthetic process	16	0.510019	2.04554	0.00221781	0.00652267	0.0031871	3029	tags=50%, list=17%, signal=42%	972/51311/64581/51284/7099/7124/6850/1991
GO:0034116	positive regulation of heterotypic cell-cell adhesion	16	0.509918	2.04513	0.00224153	0.0065893	0.00321965	1660	tags=44%, list=9%, signal=40%	3932/7070/960/8631/7124/3586/3553
GO:0086014	atrial cardiac muscle cell action potential	19	0.509861	2.18983	0.000822589	0.00277562	0.00135622	2146	tags=53%, list=12%, signal=46%	2316/287/3762/2702/6262/3741/783/10052/775/2697
GO:0086026	atrial cardiac muscle cell to AV node cell signaling	19	0.509861	2.18983	0.000822589	0.00277562	0.00135622	2146	tags=53%, list=12%, signal=46%	2316/287/3762/2702/6262/3741/783/10052/775/2697
GO:0086066	atrial cardiac muscle cell to AV node cell communication	19	0.509861	2.18983	0.000822589	0.00277562	0.00135622	2146	tags=53%, list=12%, signal=46%	2316/287/3762/2702/6262/3741/783/10052/775/2697
GO:0070431	nucleotide-binding oligomerization domain containing 2 signaling pathway	11	0.509549	1.79842	0.0143045	0.0325748	0.0159167	4594	tags=64%, list=25%, signal=48%	26191/7099/7128/4792/64127/8767/345611
GO:0035162	embryonic hemopoiesis	21	0.509449	2.27901	0.000675093	0.00232875	0.00113787	4350	tags=67%, list=24%, signal=51%	2625/3815/10019/2323/3791/7048/6886/2624/7173/3091/4254/6789/2623/4297
GO:1905063	regulation of vascular smooth muscle cell differentiation	14	0.509272	1.9339	0.00438206	0.0117228	0.00572797	4867	tags=71%, list=27%, signal=52%	3815/93649/6648/2022/4772/4773/2852/23493/5155/4775
GO:0050922	negative regulation of chemotaxis	57	0.509166	3.15736	2.42261e-09	2.44725e-08	1.19577e-08	3301	tags=53%, list=18%, signal=43%	10563/199/56833/26585/6347/26228/7057/9353/2841/8829/1843/56920/64218/8482/10501/6091/80031/5800/22914/10371/27202/54437/9037/57556/10512/1991/100528032/79148/10507/4681
GO:0043300	regulation of leukocyte degranulation	45	0.508901	2.94702	1.41233e-07	1.07842e-06	5.26938e-07	3459	tags=53%, list=19%, signal=43%	3689/2207/8832/2268/3684/5880/729230/11314/2213/5724/84106/2294/3162/3965/2242/3134/2624/4067/2241/6850/9846/57102/57126/3566
GO:0051209	release of sequestered calcium ion into cytosol	118	0.508887	3.73715	1e-10	1.23e-09	6.01001e-10	3117	tags=50%, list=17%, signal=42%	6363/6366/4283/5788/3627/1236/6373/11151/1234/5350/6348/930/1193/5027/5330/3932/356/845/5336/187/6376/2247/7040/3708/287/126306/57158/7070/4644/477/2149/5031/387129/6546/255231/5144/3356/84959/5311/9002/22821/5777/6622/6262/7220/775/1756/2185/3709/844/1535/6375/4067/9472/2946/3357/9446/2852/84502
GO:0002699	positive regulation of immune effector process	204	0.508378	4.05287	1e-10	1.23e-09	6.01001e-10	4152	tags=58%, list=23%, signal=45%	6363/5788/54440/51237/3689/718/114836/2207/8832/3109/972/942/695/4068/911/10859/3902/2268/3684/958/5880/7409/729230/3594/11314/940/50943/912/7099/5027/2208/56253/90865/4049/5724/3458/7293/30009/10125/948/3569/2625/259197/114548/941/913/8807/7040/8013/2294/3554/51744/91543/7292/3162/567/8809/10666/3805/7124/4277/8482/3142/3965/3133/51704/909/910/2242/3553/23586/3134/55601/5225/3106/975/64127/59067…
GO:1905048	regulation of metallopeptidase activity	12	0.508249	1.84086	0.0138948	0.0318245	0.01555	957	tags=42%, list=5%, signal=40%	7078/8434/84168/7076/7077
GO:2000351	regulation of endothelial cell apoptotic process	48	0.508186	2.99096	3.98706e-08	3.28362e-07	1.60444e-07	3664	tags=58%, list=20%, signal=47%	6347/958/3676/3383/959/7057/356/7128/2625/5054/7010/10266/641700/7124/57124/3791/28984/7857/284/2624/79625/196527/9037/2852/51129/2621/3135/11126
GO:0097242	amyloid-beta clearance	34	0.50798	2.70194	1.19395e-05	6.34412e-05	3.09986e-05	1296	tags=35%, list=7%, signal=33%	3689/718/348/54209/728/4481/3684/3458/948/8685/93649/7124
GO:0045649	regulation of macrophage differentiation	21	0.507774	2.27152	0.000709131	0.0024353	0.00118993	2499	tags=48%, list=14%, signal=41%	714/3059/4920/7040/1435/146433/3624/2624/140685/9370
GO:0046209	nitric oxide metabolic process	72	0.507462	3.35882	1e-10	1.23e-09	6.01001e-10	4101	tags=60%, list=23%, signal=46%	3689/1545/199/64581/5740/3383/54/7099/3458/948/10333/3717/7097/140885/1524/857/7124/947/493/3586/113277/6095/3553/5311/5743/1191/5806/3043/1906/2185/22914/10365/4846/183/100528032/961/4317/4843/4842/6542/2717/3643/2643
GO:0051386	regulation of neurotrophin TRK receptor signaling pathway	13	0.507098	1.8746	0.00999163	0.0239065	0.0116811	5750	tags=77%, list=32%, signal=53%	26999/55816/183/66000/8936/10252/4916/4908/5526/186
GO:0003414	chondrocyte morphogenesis involved in endochondral bone morphogenesis	18	0.506895	2.1353	0.00154954	0.00477049	0.00233095	3218	tags=56%, list=18%, signal=46%	7373/1293/1292/1291/51435/1303/4148/4147/81578/5212
GO:0003429	growth plate cartilage chondrocyte morphogenesis	18	0.506895	2.1353	0.00154954	0.00477049	0.00233095	3218	tags=56%, list=18%, signal=46%	7373/1293/1292/1291/51435/1303/4148/4147/81578/5212
GO:0090171	chondrocyte morphogenesis	18	0.506895	2.1353	0.00154954	0.00477049	0.00233095	3218	tags=56%, list=18%, signal=46%	7373/1293/1292/1291/51435/1303/4148/4147/81578/5212
GO:0003081	regulation of systemic arterial blood pressure by renin-angiotensin	25	0.506809	2.41704	0.00011575	0.000487347	0.000238127	5750	tags=76%, list=32%, signal=52%	1359/56670/2149/1511/2702/1215/185/1535/1522/2028/183/4311/1066/81285/5345/59272/1814/387/186
GO:0072216	positive regulation of metanephros development	14	0.506745	1.9243	0.00458012	0.0121998	0.00596107	6000	tags=79%, list=33%, signal=53%	10409/5159/1958/9370/7490/4609/2668/5155/186/5979/5076
GO:0045091	regulation of single stranded viral RNA replication via double stranded DNA intermediate	15	0.506644	1.97971	0.00294615	0.00834799	0.00407898	2393	tags=47%, list=13%, signal=41%	60489/164668/27350/140564/3576/200316/57379
GO:0003214	cardiac left ventricle morphogenesis	14	0.506553	1.92357	0.00467915	0.0124208	0.00606905	3417	tags=57%, list=19%, signal=46%	6423/1363/2294/6262/7048/3516/4089/23493
GO:0061430	bone trabecula morphogenesis	13	0.506471	1.87228	0.0100941	0.024105	0.0117782	5434	tags=69%, list=30%, signal=49%	26585/6422/4313/1277/10507/22904/133522/7480/7059
GO:0002698	negative regulation of immune effector process	117	0.506266	3.70928	1e-10	1.23e-09	6.01001e-10	3731	tags=56%, list=21%, signal=44%	5788/10875/8832/56833/11326/3575/933/10225/84868/10859/3559/710/3718/729230/115352/11314/2213/50943/1378/2/90865/30009/684/7040/7043/5272/2294/7292/3162/3805/7124/3586/11213/4277/3142/3965/3133/3134/5777/10475/966/84695/7042/339390/11221/604/282618/6397/284/5654/6375/8993/2241/10039/409/54941/3558/79132/961/3566/4092/3135/114770/5532/722
GO:0051279	regulation of release of sequestered calcium ion into cytosol	77	0.506251	3.38708	1e-10	1.23e-09	6.01001e-10	3117	tags=53%, list=17%, signal=44%	4283/3627/6373/11151/5350/930/1193/845/187/6376/7040/287/126306/57158/7070/4644/477/2149/5031/387129/6546/5144/84959/5311/9002/5777/6622/6262/7220/775/1756/2185/844/1535/6375/4067/9472/2946/9446/2852/84502
GO:0019835	cytolysis	40	0.506148	2.79878	7.28226e-07	4.84309e-06	2.36642e-06	4338	tags=60%, list=24%, signal=46%	2999/3001/730/3002/5551/10859/3004/5027/7040/8542/4069/4277/23531/1437/8993/3929/10670/130120/79792/729/57824/731/727/732
GO:1903055	positive regulation of extracellular matrix organization	19	0.506026	2.17336	0.000947394	0.00312514	0.001527	2777	tags=53%, list=15%, signal=45%	4921/11117/3569/7040/10630/90102/28984/23187/8837/183
GO:1903038	negative regulation of leukocyte cell-cell adhesion	116	0.505943	3.70441	1e-10	1.23e-09	6.01001e-10	3494	tags=51%, list=19%, signal=41%	6366/3620/26279/10875/972/11326/942/54900/10457/84868/6693/10859/3559/10288/3902/80380/79626/3718/26191/11314/201633/6387/2213/50943/1493/29126/30009/8651/941/7040/864/2615/2737/1840/3659/7292/10385/3586/3142/3965/55824/8654/5777/6370/84695/339390/604/282618/6375/8764/57045/84807/3558/5621/135/861/3566/4092/3135
GO:0042113	B cell activation	233	0.50589	4.09513	1e-10	1.23e-09	6.01001e-10	2721	tags=45%, list=15%, signal=39%	973/100423062/931/5788/54440/51237/939/7305/64092/5579/974/1880/1380/56833/3071/972/4332/952/3575/695/933/22806/4064/54900/9452/10673/202309/55619/7535/6422/7412/958/3718/930/3676/84174/115352/5452/11314/150372/940/115650/115350/959/3543/5293/2213/50943/4208/1493/7099/7462/7293/30009/7128/55024/23495/139818/5336/3569/4066/596/684/23228/7040/3956/4242/3815/3635/7292/683/9466/9734/2322/1540/51176/3…
GO:0050777	negative regulation of immune response	145	0.505854	3.84764	1e-10	1.23e-09	6.01001e-10	3731	tags=56%, list=21%, signal=45%	5788/10875/64092/8832/56833/11326/3575/10225/84868/10859/3559/710/3718/729230/11314/5133/4321/197358/2213/50943/1493/3428/1378/2/90865/30009/7128/1281/25939/684/7040/7043/5272/2294/3635/7292/9466/3162/3805/7124/3586/11213/116/3142/84166/3965/3133/3134/54625/5777/10062/966/10906/84695/7042/2876/339390/11221/604/282618/284/9173/127943/6375/8764/8993/4067/2241/10039/409/3593/3558/79132/3566/4092/313…
GO:0002902	regulation of B cell apoptotic process	17	0.505732	2.09264	0.00321931	0.00902602	0.00441028	3783	tags=59%, list=21%, signal=47%	972/695/3586/604/100/4067/3558/5728/581/96459
GO:2001028	positive regulation of endothelial cell chemotaxis	15	0.505564	1.97549	0.00299567	0.00847584	0.00414145	5577	tags=73%, list=31%, signal=51%	64094/2247/2260/5587/3791/5641/7114/9037/4233/8823/25865
GO:0046006	regulation of activated T cell proliferation	35	0.50554	2.71174	5.63122e-06	3.18948e-05	1.55844e-05	4694	tags=66%, list=26%, signal=49%	3559/80380/3594/50943/1178/29126/2615/3479/10385/126259/3570/3965/8744/3593/3558/5621/51561/3481/29108/3606/149233/5573/383
GO:0045581	negative regulation of T cell differentiation	42	0.505448	2.83337	6.18728e-07	4.20531e-06	2.05479e-06	3462	tags=52%, list=19%, signal=43%	10875/972/3902/3718/50943/1493/30009/8651/864/2737/1840/3659/7292/3142/84695/604/282618/84807/3558/861/3566/4092
GO:0002526	acute inflammatory response	153	0.505339	3.87745	1e-10	1.23e-09	6.01001e-10	3498	tags=54%, list=19%, signal=44%	713/712/714/718/1236/719/2207/730/1380/9332/11326/695/5294/716/728/710/7412/930/3075/3383/715/923/2213/1378/2/3569/2625/114548/720/5008/721/2335/54210/6288/1776/7292/3572/1268/3426/5199/717/5733/7124/26471/23780/116/9180/3570/3133/57817/3553/101/6289/5743/1191/5265/966/1910/3579/975/8600/5547/2157/2152/2867/5359/3552/27202/196527/3929/5068/9536/6863/12/629/1991/8876/922/134/1379/130120/5627/3240
GO:0002002	regulation of angiotensin levels in blood	11	0.505089	1.78267	0.0149402	0.0338481	0.0165388	5269	tags=73%, list=29%, signal=52%	1359/1511/1215/1522/2028/4311/1066/59272
GO:0002003	angiotensin maturation	11	0.505089	1.78267	0.0149402	0.0338481	0.0165388	5269	tags=73%, list=29%, signal=52%	1359/1511/1215/1522/2028/4311/1066/59272
GO:1901550	regulation of endothelial cell development	13	0.504731	1.86584	0.0104015	0.0247057	0.0120716	1660	tags=46%, list=9%, signal=42%	1903/9294/7122/7124/1003/3553
GO:1903140	regulation of establishment of endothelial barrier	13	0.504731	1.86584	0.0104015	0.0247057	0.0120716	1660	tags=46%, list=9%, signal=42%	1903/9294/7122/7124/1003/3553
GO:0043951	negative regulation of cAMP-mediated signaling	23	0.504412	2.35631	0.000553257	0.00194536	0.000950541	2059	tags=52%, list=11%, signal=46%	187/5997/1902/5139/493/5144/5138/4987/10846/2771/5140/57561
GO:0060143	positive regulation of syncytium formation by plasma membrane fusion	25	0.504402	2.40556	0.000125453	0.000524276	0.000256171	2572	tags=44%, list=14%, signal=38%	4283/963/7305/54209/8740/30846/2323/81501/8536/4773/10938
GO:0050704	regulation of interleukin-1 secretion	51	0.504112	3.02862	2.31023e-08	1.99286e-07	9.73746e-08	3568	tags=53%, list=20%, signal=43%	6363/1236/9447/6348/51311/7099/5027/7128/353514/834/114548/114769/6288/22861/11027/22900/4023/3965/440068/64127/5371/7850/2621/24145/91662/29108/8767
GO:0034405	response to fluid shear stress	34	0.503926	2.68038	1.43761e-05	7.51975e-05	3.67429e-05	2547	tags=53%, list=14%, signal=46%	4208/5027/2113/7040/19/7043/5159/3037/5311/7980/5743/2697/2185/1437/10370/760/10365/4846
GO:0002697	regulation of immune effector process	378	0.503836	4.30834	1e-10	1.23e-09	6.01001e-10	4181	tags=57%, list=23%, signal=45%	6363/5788/713/712/54440/51237/3689/714/10875/718/114836/719/2207/9447/7454/730/1380/8832/56833/3109/972/11326/3575/3662/942/695/933/4068/10225/84868/716/911/10859/3559/728/710/3902/257101/2268/3684/60489/958/3718/5880/7409/930/3075/729230/115352/715/3594/11314/940/4321/959/2213/50943/912/7099/5027/1178/2208/1378/330/56253/2/90865/4049/5724/3458/7293/30009/7128/10125/146850/948/3569/2625/259197/11…
GO:0034143	regulation of toll-like receptor 4 signaling pathway	19	0.503808	2.16383	0.00106085	0.00346613	0.00169361	4607	tags=63%, list=25%, signal=47%	4057/26191/92747/7128/11027/10062/338382/4067/3929/353376/57590/9258
GO:0071219	cellular response to molecule of bacterial origin	201	0.503662	4.01255	1e-10	1.23e-09	6.01001e-10	3035	tags=49%, list=17%, signal=41%	10563/4283/6352/3627/4057/4360/6373/9450/6347/942/1234/4064/23643/3055/54209/84868/10859/6348/10288/26228/80380/5142/929/7096/3383/923/26191/2213/4208/7099/7431/6374/558/29126/5724/11009/389643/7128/834/2672/948/3569/114548/10333/6376/941/114769/7040/19/5054/7097/7292/140885/1524/654/79931/23641/3394/1511/8564/7124/3576/3586/5144/11027/7133/22900/4792/968/57817/440068/3553/57088/10062/9516/129607…
GO:2000052	positive regulation of non-canonical Wnt signaling pathway	13	0.50338	1.86085	0.0106075	0.0251081	0.0122683	4421	tags=62%, list=24%, signal=47%	84870/6422/1601/4300/57664/22881/7474/25
GO:0072577	endothelial cell apoptotic process	54	0.503032	3.07058	6.76442e-09	6.39724e-08	3.12581e-08	3792	tags=59%, list=21%, signal=47%	6347/958/3676/3383/959/7057/356/7128/2625/5054/7010/10266/641700/7124/3586/57124/3791/1285/28984/7857/284/2624/79625/196527/9037/2852/51129/2621/4217/3135/11126/659
GO:0033028	myeloid cell apoptotic process	32	0.502919	2.64053	2.10585e-05	0.000106151	5.18672e-05	3609	tags=53%, list=20%, signal=43%	6352/2207/1234/5293/4208/3569/596/1514/23601/3707/338442/3579/64127/9370/4254/5728/3665
GO:0050926	regulation of positive chemotaxis	25	0.502816	2.398	0.000135157	0.000558413	0.000272851	5098	tags=68%, list=28%, signal=49%	1233/3603/6387/1901/7424/2255/3576/3791/7857/2152/7423/4916/4908/5228/3673/566/1012
GO:0032607	interferon-alpha production	30	0.502367	2.55788	3.32537e-05	0.000161567	7.89444e-05	3609	tags=57%, list=20%, signal=46%	84868/51311/51284/4321/197358/7099/23547/7098/3586/6772/23586/5802/64135/3663/9111/8767/3665
GO:0002312	B cell activation involved in immune response	68	0.502033	3.25334	1e-10	1.23e-09	6.01001e-10	2721	tags=47%, list=15%, signal=40%	5788/1880/4064/9452/202309/55619/958/930/940/959/2213/50943/7099/30009/139818/5336/23228/7040/3956/4242/7292/9466/10538/3586/159296/23075/604/2185/100/57379/4853/10039
GO:0032675	regulation of interleukin-6 production	133	0.501454	3.76085	1e-10	1.23e-09	6.01001e-10	3623	tags=56%, list=20%, signal=45%	7305/2207/199/3071/972/54209/84868/51311/10288/64581/7096/26191/51284/197358/6504/50943/7099/5027/90865/5724/7128/353514/4345/55024/948/3569/51738/23208/10333/6376/3082/7097/3635/7292/140885/2149/9466/7098/131450/3670/7124/3586/11213/116/11027/3570/4023/3965/7291/3553/23586/5777/338382/64135/26137/64127/1535/10365/27202/3929/6850/5047/3557/114900/409/10392/961/2621/4317/91662/29108/4155/8767/1148…
GO:0030316	osteoclast differentiation	94	0.501434	3.52936	1e-10	1.23e-09	6.01001e-10	5036	tags=65%, list=28%, signal=47%	4057/7305/2207/1880/11006/1230/1436/54209/10859/6348/9770/6422/9935/126014/7099/2200/51208/3458/11025/29887/7040/1435/3635/814/7098/9607/4286/7124/81501/84959/56975/5295/28962/10234/975/135228/8600/10272/760/9290/4853/9846/7071/3593/133308/51561/3726/79705/10312/149233/55294/3605/1051/22904/7189/284266/171392/27086/133522/8792/1385
GO:0070243	regulation of thymocyte apoptotic process	12	0.501124	1.81505	0.0161931	0.0362878	0.0177309	4982	tags=67%, list=27%, signal=48%	3718/171558/101/100/84807/3091/7474/7157
GO:0051208	sequestering of calcium ion	124	0.500704	3.69953	1e-10	1.23e-09	6.01001e-10	3117	tags=49%, list=17%, signal=41%	6363/6366/4283/5788/3627/1236/6373/11151/1234/5350/6348/930/1193/5027/5330/3932/356/845/5336/187/6376/2247/7040/309/3708/287/126306/57158/7070/4644/477/2149/5031/387129/6546/255231/5144/3356/84959/5311/9002/22821/5777/6622/6262/7220/775/1756/2185/3709/844/1535/6375/4067/9472/308/2946/3357/9446/2852/84502
GO:0050820	positive regulation of coagulation	27	0.500044	2.43745	6.05448e-05	0.000272937	0.000133362	2816	tags=48%, list=15%, signal=41%	5341/6403/7099/7057/948/5054/10630/2149/7056/6915/2152/196527/10855
GO:0097340	inhibition of cysteine-type endopeptidase activity	12	0.499958	1.81083	0.016611	0.0371167	0.0181359	4174	tags=58%, list=23%, signal=45%	8530/330/114769/22900/831/79444/329
GO:0097341	zymogen inhibition	12	0.499958	1.81083	0.016611	0.0371167	0.0181359	4174	tags=58%, list=23%, signal=45%	8530/330/114769/22900/831/79444/329
GO:0071481	cellular response to X-ray	12	0.499777	1.81018	0.016611	0.0371167	0.0181359	2397	tags=42%, list=13%, signal=36%	6423/6422/2625/57817/472
GO:0071379	cellular response to prostaglandin stimulus	22	0.499399	2.27917	0.000719291	0.00246335	0.00120364	1475	tags=41%, list=8%, signal=38%	6422/54331/3371/5737/7292/5031/5732/5729/5734
GO:0071222	cellular response to lipopolysaccharide	194	0.49902	3.95675	1e-10	1.23e-09	6.01001e-10	3035	tags=49%, list=17%, signal=41%	10563/4283/6352/3627/4057/4360/6373/9450/6347/942/1234/4064/23643/3055/84868/10859/6348/10288/26228/80380/5142/929/3383/923/26191/4208/7099/7431/6374/558/29126/5724/11009/389643/7128/834/2672/948/3569/114548/6376/941/114769/7040/19/5054/7097/7292/140885/1524/654/79931/23641/3394/1511/8564/7124/3576/3586/5144/11027/7133/22900/4792/968/57817/440068/3553/57088/10062/9516/129607/1910/1440/1437/64127/…
GO:0010875	positive regulation of cholesterol efflux	16	0.498859	2.00078	0.00321802	0.00902602	0.00441028	3401	tags=56%, list=19%, signal=46%	348/19/5360/4792/10062/9619/9370/4035/5727
GO:1903514	release of sequestered calcium ion into cytosol by endoplasmic reticulum	33	0.498615	2.61292	8.76466e-06	4.76787e-05	2.32967e-05	2967	tags=52%, list=16%, signal=43%	1234/5350/6348/1193/356/845/287/477/6546/5144/6262/775/1756/844/9472/2946/9446
GO:0010517	regulation of phospholipase activity	69	0.498602	3.24625	5.44901e-10	6.07246e-09	2.96712e-09	4470	tags=64%, list=25%, signal=48%	6352/728/3702/8698/5330/5724/2247/64805/115727/1909/5997/6401/5159/3815/1902/5031/2260/5156/5322/552/10316/56923/395/3356/344/6622/185/2099/7294/2321/2769/9290/183/117/3357/10672/5538/4035/4916/4908/148/636/25/27
GO:0048873	homeostasis of number of cells within a tissue	30	0.498425	2.53781	3.96947e-05	0.000188565	9.21364e-05	2547	tags=47%, list=14%, signal=40%	54440/11151/729230/5027/596/10000/1435/2149/3988/2323/6608/3574/2624/4846
GO:0060394	negative regulation of pathway-restricted SMAD protein phosphorylation	11	0.497969	1.75754	0.0183309	0.040506	0.019792	3462	tags=55%, list=19%, signal=44%	26585/11117/753/64081/9241/4092
GO:0032757	positive regulation of interleukin-8 production	49	0.49778	2.95263	9.00059e-08	7.11876e-07	3.47836e-07	3029	tags=51%, list=17%, signal=43%	914/972/51311/64581/929/7096/51284/7099/2219/5054/7097/51744/2149/7098/7124/3965/3553/23586/64127/2867/9370/3929/6850/7100/1991
GO:0030208	dermatan sulfate biosynthetic process	12	0.497604	1.80231	0.0172378	0.0384004	0.0187631	6090	tags=75%, list=33%, signal=50%	1634/1462/633/29940/92126/1464/55501/113189/10090
GO:0072376	protein activation cascade	92	0.497037	3.47995	1e-10	1.23e-09	6.01001e-10	2610	tags=45%, list=14%, signal=38%	100423062/713/712/714/718/719/730/1380/11326/2162/716/728/710/930/3075/715/3543/2192/2219/1378/1675/2/720/721/3426/5199/717/7450/51435/51279/3553/2811/1191/966/28984/975/5547/2157/7035/2152/27202
GO:0003188	heart valve formation	14	0.496708	1.88619	0.0059214	0.0151463	0.00740078	3417	tags=57%, list=19%, signal=46%	10439/8642/2702/7291/2626/4089/57057/23493
GO:0046850	regulation of bone remodeling	48	0.496693	2.92332	1.26301e-07	9.74027e-07	4.75927e-07	2689	tags=48%, list=15%, signal=41%	26585/952/1436/6422/338773/6696/5027/51208/7128/3569/1901/3635/9607/81501/5166/3690/84959/101/3953/2697/8600/760/6850
GO:0072578	neurotransmitter-gated ion channel clustering	11	0.496433	1.75212	0.0187547	0.0413097	0.0201847	4374	tags=64%, list=24%, signal=48%	348/1742/5649/54434/22871/2743/388336
GO:0072608	interleukin-10 secretion	11	0.496403	1.75202	0.0187547	0.0413097	0.0201847	3553	tags=55%, list=20%, signal=44%	10859/29126/353514/3965/9636/29108
GO:0034138	toll-like receptor 3 signaling pathway	19	0.496037	2.13045	0.00140246	0.00438242	0.00214133	1135	tags=37%, list=6%, signal=35%	84868/26191/23180/81035/7128/857/7098
GO:1904894	positive regulation of STAT cascade	88	0.496019	3.42978	1e-10	1.23e-09	6.01001e-10	4310	tags=60%, list=24%, signal=46%	6352/3587/1545/3575/3059/1436/958/11314/11009/3458/5175/8651/3569/5008/3717/3815/3572/2534/2149/231/9021/3479/2322/3670/7124/8784/3586/2690/3570/3600/54625/2185/1437/282618/59067/8995/64109/4067/9244/183/83666/3593/55801/3558/51561/133396/23568/3606/3952/149233/3592/51379/6774
GO:0002285	lymphocyte activation involved in immune response	175	0.495913	3.87242	1e-10	1.23e-09	6.01001e-10	2535	tags=44%, list=14%, signal=38%	6363/5788/3936/3683/10875/114836/2207/1880/3109/11151/3662/942/4064/84868/6693/9452/911/10859/202309/55619/257101/26253/958/3718/930/3383/8320/3594/940/959/2213/50943/54518/7099/4063/3458/30009/139818/5336/3569/2625/114548/941/23228/7040/3956/4242/51744/7292/9466/51176/8809/10538/6556/3586/64218/3142/5734/3965/6095/3134/338339/5873/5971/159296/23075/84695/604/2185/975/100/282618/8995/57379/246778…
GO:0014068	positive regulation of phosphatidylinositol 3-kinase signaling	85	0.495849	3.38017	1e-10	1.23e-09	6.01001e-10	4136	tags=59%, list=23%, signal=46%	6352/10870/3059/653361/5294/23533/2268/6403/940/1634/5293/118788/5008/3082/3717/5159/3815/7010/2534/2149/3479/4653/2322/2260/7124/5156/5295/5777/3791/56034/2324/7042/1440/80310/79899/2321/5649/284/4067/4914/183/2852/10507/2549/3606/4916/4908/3952/3643/867
GO:0032635	interleukin-6 production	142	0.495843	3.75915	1e-10	1.23e-09	6.01001e-10	4379	tags=61%, list=24%, signal=46%	7305/2207/199/3071/972/54209/84868/51311/10288/64581/7096/26191/51284/197358/6504/50943/7099/5027/90865/5724/7128/353514/4345/55024/948/3569/51738/23208/10333/6376/8807/3082/7097/3635/7292/140885/2149/9466/7098/131450/3670/7124/3586/11213/116/11027/3570/4023/3965/113277/7291/3553/23586/5777/338382/64135/26137/64127/1535/10365/27202/3929/6850/5047/3557/114900/409/10392/961/2621/4317/91662/29108/48…
GO:0002347	response to tumor cell	21	0.495321	2.21581	0.00115162	0.00372141	0.00181835	4015	tags=57%, list=22%, signal=45%	84868/5551/56253/29126/10628/27303/10666/3176/3593/11126/81545/3592
GO:1902106	negative regulation of leukocyte differentiation	98	0.495281	3.50013	1e-10	1.23e-09	6.01001e-10	3642	tags=53%, list=20%, signal=43%	4057/714/10875/972/11006/10859/6348/3902/6422/3718/9935/2213/50943/1493/7099/2200/51208/30009/11025/8651/864/2737/1840/3659/3635/7292/7098/3624/9607/3142/84959/5295/84695/10234/604/282618/10272/28959/2624/140685/9370/8993/4067/9290/84807/3558/861/3566/4092/3135/114770/55365
GO:0010872	regulation of cholesterol esterification	11	0.494846	1.74652	0.0189666	0.0416791	0.0203652	2777	tags=45%, list=15%, signal=39%	348/341/9619/185/183
GO:0090322	regulation of superoxide metabolic process	33	0.494596	2.59186	1.1222e-05	5.97829e-05	2.9211e-05	3527	tags=52%, list=19%, signal=42%	3689/7305/64581/3684/54/10516/948/7040/2358/683/7124/2771/1535/6850/183/57126/4137
GO:0043277	apoptotic cell clearance	45	0.494562	2.86399	5.61247e-07	3.85701e-06	1.88461e-06	3638	tags=53%, list=20%, signal=43%	718/7305/6347/54209/146722/7052/7057/2219/558/948/720/721/8685/717/3690/4240/10461/10062/81567/375033/3685/2621/4035/9886
GO:2000515	negative regulation of CD4-positive, alpha-beta T cell activation	28	0.494529	2.45194	7.64814e-05	0.000338367	0.000165333	3462	tags=57%, list=19%, signal=46%	3718/50943/29126/30009/864/7292/3142/3965/84695/604/6375/57045/3558/861/3566/4092
GO:1902285	semaphorin-plexin signaling pathway involved in neuron projection guidance	13	0.494085	1.82649	0.013491	0.0310886	0.0151905	2387	tags=46%, list=13%, signal=40%	10154/8829/8828/91584/23129/10371
GO:1904705	regulation of vascular smooth muscle cell proliferation	50	0.493932	2.94355	6.9758e-08	5.60329e-07	2.73787e-07	3213	tags=54%, list=18%, signal=45%	4318/1264/4208/3488/9510/4313/2247/7043/8013/3717/93649/6648/3162/5031/3479/7124/3586/5592/7168/2771/1906/9370/3351/183/2852/4217/5728
GO:1990874	vascular smooth muscle cell proliferation	50	0.493932	2.94355	6.9758e-08	5.60329e-07	2.73787e-07	3213	tags=54%, list=18%, signal=45%	4318/1264/4208/3488/9510/4313/2247/7043/8013/3717/93649/6648/3162/5031/3479/7124/3586/5592/7168/2771/1906/9370/3351/183/2852/4217/5728
GO:0002418	immune response to tumor cell	16	0.493766	1.98035	0.00383777	0.0104526	0.00510731	4015	tags=56%, list=22%, signal=44%	84868/5551/56253/29126/10666/3593/11126/81545/3592
GO:0044406	adhesion of symbiont to host	13	0.493677	1.82498	0.0139029	0.0318245	0.01555	3107	tags=46%, list=17%, signal=38%	4057/30835/3383/131578/975/2621
GO:0031953	negative regulation of protein autophosphorylation	13	0.493611	1.82474	0.0139029	0.0318245	0.01555	4537	tags=62%, list=25%, signal=46%	5788/857/2022/2675/9370/91662/54206/5167
GO:0051354	negative regulation of oxidoreductase activity	22	0.493495	2.25222	0.000927937	0.00307243	0.00150124	6417	tags=77%, list=35%, signal=50%	3001/8639/120892/2672/1269/1268/857/493/6622/4790/3240/2717/1816/3596/267012/51070/859
GO:0070227	lymphocyte apoptotic process	68	0.49343	3.19759	1.68491e-10	2.02747e-09	9.90657e-10	4065	tags=54%, list=22%, signal=42%	3620/6352/939/972/3575/695/81704/917/3559/3718/5133/5027/1178/155038/356/29126/5588/1831/2737/3586/3965/171558/101/604/100/4067/84807/3091/3558/5728/6194/5585/581/96459/79444/5304/10018
GO:1901077	regulation of relaxation of muscle	11	0.493394	1.7414	0.0191785	0.0420934	0.0205676	4499	tags=64%, list=25%, signal=48%	5350/5142/5144/497189/1113/6588/3270
GO:0010596	negative regulation of endothelial cell migration	47	0.492947	2.88198	2.0053e-07	1.49072e-06	7.28394e-07	2581	tags=45%, list=14%, signal=38%	10563/348/1634/5176/4208/7057/9353/2247/7040/4223/79812/94/5797/6781/22846/56999/6672/28984/90627/6915/7026
GO:0045824	negative regulation of innate immune response	55	0.492862	3.02255	1.63955e-08	1.45073e-07	7.08853e-08	2178	tags=44%, list=12%, signal=39%	56833/11326/10225/84868/10859/710/4321/197358/3428/1378/2/7128/25939/5272/3805/11213/84166/3965/3133/3134/54625/10062/10906/11221
GO:0010752	regulation of cGMP-mediated signaling	13	0.492532	1.82075	0.0141089	0.0322125	0.0157396	3019	tags=54%, list=17%, signal=45%	7057/4881/5138/10846/2185/4880/4882
GO:0043304	regulation of mast cell degranulation	30	0.492265	2.50644	4.58014e-05	0.000213154	0.000104151	3459	tags=53%, list=19%, signal=43%	2207/8832/2268/5880/11314/2294/3162/3965/2242/2624/4067/2241/6850/9846/57102/3566
GO:0003418	growth plate cartilage chondrocyte differentiation	24	0.491658	2.29871	0.000355589	0.00132012	0.000645034	3218	tags=54%, list=18%, signal=45%	7373/1293/309/1292/1291/51435/1303/7048/4880/4148/4147/81578/5212
GO:0002700	regulation of production of molecular mediator of immune response	132	0.491641	3.67946	1e-10	1.23e-09	6.01001e-10	2490	tags=45%, list=14%, signal=40%	5788/54440/51237/2207/972/695/933/10225/10859/958/3718/729230/115352/940/959/2213/50943/7099/1178/90865/7293/30009/948/3569/2625/114548/684/7040/7043/8013/3554/51744/91543/7292/9466/3162/567/7098/8809/10666/3805/7124/3586/11213/8482/7133/3133/51704/3553/23586/3134/5225/7042/604/975/64127/284/6375/2867/8764
GO:1903708	positive regulation of hemopoiesis	179	0.491409	3.84654	1e-10	1.23e-09	6.01001e-10	4033	tags=56%, list=22%, signal=44%	6363/5788/2124/54440/939/7305/3071/972/11006/3575/920/3059/1230/942/695/54209/3559/10288/7535/3594/9840/50943/9760/9308/558/3458/2113/10125/8651/146850/2625/114548/941/4920/7040/864/1435/2737/3635/7292/146433/1540/51176/3624/10385/1960/7124/7704/2323/3142/6772/81501/3965/3600/2242/101/3707/9398/338382/677/3574/1440/11221/7048/604/8600/100/286410/6886/2624/140685/2736/760/6777/84807/6850/3091/9636…
GO:0002683	negative regulation of immune system process	420	0.49122	4.24608	1e-10	1.23e-09	6.01001e-10	3090	tags=48%, list=17%, signal=41%	6366/3620/5788/26279/3111/4057/714/10875/7305/64092/2207/8530/8832/56833/972/4332/26585/11006/11326/3575/6347/3662/942/695/933/7940/54900/10225/10457/23643/29909/84868/6693/10859/3559/6348/710/10288/3902/26228/80380/9404/2633/6422/79626/929/3718/9935/84174/729230/115352/3112/146722/26191/11314/5133/201633/4321/92747/284021/197358/6387/2213/50943/347/1493/53347/7099/3428/7057/1378/2200/51208/2/111…
GO:0046427	positive regulation of JAK-STAT cascade	85	0.491212	3.34857	1e-10	1.23e-09	6.01001e-10	4310	tags=60%, list=24%, signal=46%	6352/3587/1545/3059/1436/958/11314/11009/3458/5175/8651/3569/5008/3717/3815/3572/2534/2149/231/9021/3479/2322/3670/7124/8784/3586/2690/3570/3600/54625/2185/1437/282618/59067/8995/4067/9244/183/83666/3593/55801/3558/51561/133396/23568/3606/3952/149233/3592/51379/6774
GO:0014910	regulation of smooth muscle cell migration	59	0.491128	3.08716	7.59776e-09	7.05588e-08	3.44763e-08	2777	tags=49%, list=15%, signal=42%	6352/199/4208/10631/9353/3488/9510/596/8013/5054/5159/93649/8829/1902/5031/3037/3479/9732/3486/50507/5592/80031/7168/5328/80310/3611/9370/54434/183
GO:0098703	calcium ion import across plasma membrane	13	0.4911	1.81545	0.0141089	0.0322125	0.0157396	5894	tags=77%, list=32%, signal=52%	10268/2534/781/493/5621/55503/6547/728215/7226/56302
GO:0001945	lymph vessel development	25	0.491052	2.34189	0.000224284	0.000880203	0.000430083	3831	tags=60%, list=21%, signal=47%	57493/10630/7424/94/22846/79652/54345/2324/147372/2303/7026/6850/5532/659/5784
GO:0050856	regulation of T cell receptor signaling pathway	38	0.491005	2.6856	4.64521e-06	2.65043e-05	1.29505e-05	4500	tags=61%, list=25%, signal=46%	1236/11006/50852/2633/26191/11314/9840/53347/3932/7070/1540/10385/10666/5777/975/100/5621/8934/10892/11126/5795/56940/778
GO:0038084	vascular endothelial growth factor signaling pathway	33	0.490765	2.57178	1.43346e-05	7.50715e-05	3.66813e-05	3922	tags=61%, list=22%, signal=48%	1634/64094/5159/7424/8829/8828/2322/5156/5587/6091/3791/2324/2321/9508/147372/57556/7423/2549/967/5228
GO:0001885	endothelial cell development	57	0.490189	3.03968	1.63683e-08	1.4504e-07	7.08694e-08	4873	tags=65%, list=27%, signal=48%	26051/3383/4478/57493/5175/1903/9294/7122/7124/1003/6781/5144/2022/1286/91663/3553/5138/5802/54345/91522/5962/2876/2889/9076/5906/26084/4855/2947/9693/5908/4233/64102/118/83605/80781/7132/10411
GO:0050691	regulation of defense response to virus by host	34	0.490142	2.60706	3.1506e-05	0.000153921	7.52088e-05	4152	tags=59%, list=23%, signal=45%	9447/10859/60489/3594/4321/7128/4277/6772/3600/3553/23586/200316/246778/83666/3593/51561/151636/29108/149233/117854
GO:0003177	pulmonary valve development	21	0.490085	2.19238	0.00140246	0.00438242	0.00214133	6001	tags=76%, list=33%, signal=51%	9353/26508/2702/7133/6091/4772/7042/3516/4853/4846/57057/23493/659/7132/23462/182
GO:0071800	podosome assembly	19	0.489914	2.10416	0.00174452	0.00528655	0.0025831	3123	tags=47%, list=17%, signal=39%	3936/3055/51411/4478/7124/1437/50807/285590/2934
GO:0038083	peptidyl-tyrosine autophosphorylation	37	0.489817	2.66429	1.0275e-05	5.49272e-05	2.68384e-05	2656	tags=43%, list=15%, signal=37%	26585/695/6503/3055/3702/2268/640/3932/2534/857/660/3791/7294/2185/4067/4914
GO:0060317	cardiac epithelial to mesenchymal transition	31	0.489403	2.53607	8.7341e-05	0.00037989	0.000185621	5292	tags=71%, list=29%, signal=50%	55273/6591/26508/3037/10439/7472/2022/7291/7049/7042/7048/3516/650/9241/4089/23493/10252/6615/90/7046/57142/23462
GO:1900221	regulation of amyloid-beta clearance	16	0.489403	1.96285	0.00440986	0.0117869	0.00575931	3338	tags=50%, list=18%, signal=41%	348/54209/3458/93649/7124/1191/3459/4035
GO:0050850	positive regulation of calcium-mediated signaling	42	0.489367	2.74323	1.66125e-06	1.03264e-05	5.04569e-06	2967	tags=48%, list=16%, signal=40%	6351/916/920/54209/6348/50852/7535/5026/57158/5031/3479/7124/5311/29995/100/9472/6850/2946/22953/9446
GO:1900451	positive regulation of glutamate receptor signaling pathway	15	0.488827	1.91009	0.00502575	0.0132217	0.00646038	2586	tags=47%, list=14%, signal=40%	6347/729230/3458/154/8787/5649/54413
GO:1900121	negative regulation of receptor binding	12	0.488706	1.77008	0.0193272	0.0423296	0.020683	5211	tags=67%, list=29%, signal=48%	567/51176/3586/55118/9370/9241/4824/3077
GO:0001906	cell killing	163	0.488667	3.7764	1e-10	1.23e-09	6.01001e-10	4065	tags=55%, list=22%, signal=43%	5788/57823/4057/718/114836/7305/3575/11151/3002/4068/84868/5551/911/10859/3902/26228/64581/6357/3684/10578/7409/3075/3383/3004/3594/2213/912/5027/2208/56253/3458/10125/146850/259197/913/8807/5272/1776/567/8542/1511/10666/3805/4069/1075/4277/3965/3133/909/57817/9437/910/3134/5777/5873/966/3106/6283/59067/22914/23705/820/6375/8993/1113/6850/1130/3107/409/3593/6372/1991/100528032/51561/922/1379/3105…
GO:0014909	smooth muscle cell migration	65	0.488665	3.1399	1.92997e-09	1.96653e-08	9.60885e-09	2777	tags=49%, list=15%, signal=42%	6352/199/4208/10631/9353/3488/9510/596/8013/5054/5159/93649/8829/1902/5031/3037/3479/9732/3486/50507/3690/5592/80031/7168/5328/80310/3611/55742/9370/54434/5327/183
GO:0032486	Rap protein signal transduction	14	0.488249	1.85407	0.00721512	0.0179724	0.00878166	5139	tags=71%, list=28%, signal=51%	7077/10769/5962/2889/5906/9693/867/5908/10411/5912
GO:1901741	positive regulation of myoblast fusion	17	0.488172	2.01998	0.00510825	0.0133989	0.00654693	2572	tags=41%, list=14%, signal=35%	4283/963/8740/30846/2323/4773/10938
GO:0072537	fibroblast activation	11	0.488109	1.72274	0.0233516	0.0492767	0.0240775	4449	tags=64%, list=24%, signal=48%	5159/9590/114757/28984/3952/3605/23765
GO:0001818	negative regulation of cytokine production	261	0.48805	4.0066	1e-10	1.23e-09	6.01001e-10	3107	tags=49%, list=17%, signal=42%	3620/5788/5552/4057/7305/8832/3071/11326/695/10225/10457/54209/84868/10859/1240/51311/3902/80380/2633/50856/3718/26191/201633/197358/6504/2213/50943/347/54/7099/7057/90865/9308/558/29126/3458/7293/30009/7128/353514/4345/55024/3569/51738/2625/23208/114548/10333/6376/684/114769/2841/7040/3082/7043/2615/2335/284297/945/3635/9246/7292/23547/140885/1524/4210/9466/3162/9734/3479/225/1540/51176/131450/3…
GO:0003184	pulmonary valve morphogenesis	17	0.487964	2.01912	0.00520554	0.0136194	0.00665469	3417	tags=59%, list=19%, signal=48%	9353/26508/2702/6091/4772/7042/4853/4846/57057/23493
GO:2001057	reactive nitrogen species metabolic process	75	0.487903	3.25796	2.14981e-10	2.55212e-09	1.24701e-09	4101	tags=57%, list=23%, signal=45%	3689/1545/199/64581/5740/3383/54/7099/3458/948/10333/3717/7097/140885/1524/857/7124/947/493/3586/113277/6095/3553/5311/5743/1191/5806/3043/1906/2185/22914/10365/4846/183/100528032/961/4317/4843/4842/6542/2717/3643/2643
GO:0050727	regulation of inflammatory response	370	0.487884	4.15998	1e-10	1.23e-09	6.01001e-10	3134	tags=49%, list=17%, signal=41%	3620/5788/6352/6362/713/712/115362/714/718/1236/348/89790/719/2207/730/8530/1380/56833/7941/11326/695/4318/3055/54209/5294/716/3559/728/6348/710/26228/64581/81793/5740/79626/930/3075/729230/715/923/940/51284/197358/63940/2213/7052/50943/347/54/414062/56670/5176/7099/1378/330/2/2167/90865/4049/120892/2113/7128/353514/4345/3569/51738/2625/114548/10333/6376/118788/7130/2358/80709/720/5008/3082/721/5…
GO:0035855	megakaryocyte development	16	0.487722	1.95611	0.00483892	0.0127737	0.00624145	2430	tags=50%, list=13%, signal=43%	2313/3815/10019/5305/4211/5777/25946/6886
GO:0010454	negative regulation of cell fate commitment	13	0.487698	1.80288	0.0143149	0.0325865	0.0159224	4818	tags=62%, list=26%, signal=45%	6423/30009/64321/84695/148979/8324/84504/25803
GO:0030318	melanocyte differentiation	24	0.487682	2.28013	0.000394787	0.0014474	0.000707224	2022	tags=46%, list=11%, signal=41%	9839/4208/596/2737/3815/4644/7306/4286/5873/56999/1910
GO:0032963	collagen metabolic process	102	0.487628	3.48516	1e-10	1.23e-09	6.01001e-10	5110	tags=66%, list=28%, signal=48%	4318/4261/4321/4239/5027/7431/11117/1513/9509/3569/4327/64386/4313/1514/1306/7040/7148/2191/1520/7043/4316/1278/5159/1277/2149/1289/114757/9902/2022/23371/55214/28984/1310/8710/4880/1508/57333/9508/5906/5352/3091/409/4325/79148/4323/3688/8510/4317/10536/4322/4312/9697/54206/1305/3673/1509/265/55323/64175/85007/383/4326/140766/118856/5345/4319/871
GO:0051608	histamine transport	12	0.487524	1.7658	0.0197451	0.0431465	0.0210822	2520	tags=50%, list=14%, signal=43%	695/116/1906/1437/100/4067
GO:0002532	production of molecular mediator involved in inflammatory response	65	0.487398	3.13176	2.16492e-09	2.19508e-08	1.07256e-08	4449	tags=58%, list=24%, signal=44%	3620/115362/2207/56833/695/10225/64581/923/197358/63940/347/7099/240/948/10333/5054/140885/4210/5023/225/5187/11221/64127/7850/113/4067/3929/6850/27190/3566/29108/4843/27159/3952/6542/3605/8773/23765
GO:0007512	adult heart development	15	0.487216	1.90379	0.0053243	0.0138423	0.0067636	6650	tags=80%, list=37%, signal=51%	187/9464/4628/2697/80274/148/4209/100506013/4625/27302/4624/1482
GO:0035767	endothelial cell chemotaxis	27	0.486959	2.37367	0.000134062	0.000555004	0.000271185	2670	tags=44%, list=15%, signal=38%	10563/7057/64094/2247/8829/2260/1960/5587/3791/5641/7114/9037
GO:0032964	collagen biosynthetic process	43	0.486537	2.75425	1.43342e-06	9.02821e-06	4.41135e-06	5110	tags=65%, list=28%, signal=47%	4261/7431/11117/3569/7040/7043/5159/1277/2149/1289/114757/2022/28984/8710/4880/57333/9508/5906/409/10536/9697/54206/3673/265/55323/383/5345/871
GO:0050690	regulation of defense response to virus by virus	30	0.486482	2.477	6.27647e-05	0.000281712	0.00013765	1091	tags=33%, list=6%, signal=31%	920/1794/3055/940/926/919/3932/9844/2534/567
GO:0099068	postsynapse assembly	29	0.486321	2.44507	8.11115e-05	0.000355545	0.000173726	6133	tags=76%, list=34%, signal=50%	9379/5802/1000/57502/57555/2596/84628/5789/54413/5728/9378/22871/4916/9863/22829/50944/7474/869/26045/57622/3556/347730
GO:0050711	negative regulation of interleukin-1 secretion	16	0.4863	1.95041	0.00483892	0.0127737	0.00624145	3540	tags=56%, list=19%, signal=45%	7128/114548/114769/22900/440068/5371/7850/2621/91662
GO:0001819	positive regulation of cytokine production	443	0.486095	4.22387	1e-10	1.23e-09	6.01001e-10	3061	tags=48%, list=17%, signal=41%	6363/3620/5788/3113/1536/54440/115362/914/3115/916/718/114836/1236/7305/1545/719/2207/9447/199/972/4332/920/3662/942/4050/1436/23643/54209/84868/6693/10859/728/6348/51311/10288/64581/26253/5142/2268/149628/10148/929/958/7096/729230/923/26191/3594/150372/201633/940/51284/115650/4321/959/63940/50943/7099/3428/5027/4063/7057/2219/4060/330/23213/10631/56253/90865/9308/29126/4049/5724/120892/3458/3535…
GO:0042531	positive regulation of tyrosine phosphorylation of STAT protein	67	0.485611	3.12727	1.16008e-09	1.22442e-08	5.98275e-09	4015	tags=58%, list=22%, signal=46%	6352/3059/1436/958/11009/3458/5175/3569/5008/3717/3815/3572/2534/9021/3479/2322/3670/7124/8784/2690/3570/3600/54625/1437/282618/59067/8995/4067/9244/83666/3593/3558/51561/133396/23568/3606/3952/149233/3592
GO:0060402	calcium ion transport into cytosol	152	0.485518	3.72437	1e-10	1.23e-09	6.01001e-10	3117	tags=48%, list=17%, signal=40%	6363/6366/4283/931/5788/3627/1236/6373/920/11151/1234/5350/6348/930/1193/5027/5330/3932/356/845/5336/187/6376/596/2247/5026/7040/10268/3708/287/126306/57158/7070/4644/477/2534/2149/857/5031/387129/6546/781/493/255231/5144/3356/84959/5311/9002/22821/5777/6622/6262/7220/775/1756/2185/3709/5371/844/1535/6375/4067/9472/2946/117/7222/3357/22953/9446/2852/5621/84502
GO:0051480	regulation of cytosolic calcium ion concentration	344	0.485297	4.10717	1e-10	1.23e-09	6.01001e-10	3338	tags=51%, list=18%, signal=42%	10563/6363/6366/4283/1043/931/5788/3627/27334/2359/1236/6373/719/952/920/11151/1230/1234/7852/2833/5294/5350/728/6348/1240/84636/2357/1233/286530/8477/8698/930/729230/10663/7052/1193/5027/5330/3932/356/10800/845/5336/948/51738/1901/1903/187/6376/596/2247/5026/2841/2829/7040/2358/10268/51554/3708/1237/1909/5737/287/3717/111/126306/57158/7070/6288/4644/1902/477/2534/2149/1524/1268/857/5023/5031/573…
GO:0098801	regulation of renal system process	35	0.485052	2.60184	2.43386e-05	0.000121792	5.95096e-05	5750	tags=74%, list=32%, signal=51%	2149/4881/6781/2702/552/5800/185/10391/2771/1910/1906/2697/1535/9370/183/6863/2621/135/134/554/10699/80763/81285/5155/1814/186
GO:0045765	regulation of angiogenesis	270	0.484555	3.98807	1e-10	1.23e-09	6.01001e-10	2792	tags=47%, list=15%, signal=41%	10563/3627/6423/1536/7060/3689/718/1545/719/5579/126393/6356/3687/10457/7852/728/26051/6422/5740/958/1116/729230/5168/1634/5176/7057/23166/23213/11117/356/7058/64094/2113/7128/146850/3569/51738/187/6376/2247/10000/4804/3082/4223/5054/8434/358/7424/57381/8829/140862/7010/10266/8038/1524/3162/8742/641700/9734/79812/7098/3670/94/6678/27286/4881/5797/7075/1003/947/3576/3586/64218/22846/5587/126259/67…
GO:0101023	vascular endothelial cell proliferation	19	0.484536	2.08106	0.00229181	0.00672112	0.00328407	1258	tags=37%, list=7%, signal=34%	6347/3676/4208/51738/2247/10000/2260
GO:1905562	regulation of vascular endothelial cell proliferation	19	0.484536	2.08106	0.00229181	0.00672112	0.00328407	1258	tags=37%, list=7%, signal=34%	6347/3676/4208/51738/2247/10000/2260
GO:0032516	positive regulation of phosphoprotein phosphatase activity	20	0.484483	2.12331	0.00272766	0.00779603	0.00380928	1336	tags=35%, list=7%, signal=32%	5788/115352/11314/3717/5159/945/3672
GO:0045124	regulation of bone resorption	40	0.484443	2.67877	3.80364e-06	2.20071e-05	1.07531e-05	2689	tags=48%, list=15%, signal=41%	952/1436/338773/6696/5027/51208/7128/3569/1901/3635/9607/81501/5166/3690/84959/101/8600/760/6850
GO:0007252	I-kappaB phosphorylation	18	0.484307	2.04015	0.00293253	0.00832004	0.00406532	1135	tags=39%, list=6%, signal=36%	51284/7099/6376/7097/140885/1524/7098
GO:0050651	dermatan sulfate proteoglycan biosynthetic process	15	0.484111	1.89166	0.00621995	0.0157924	0.00771648	4023	tags=60%, list=22%, signal=47%	1634/1462/633/29940/55454/92126/1464/55790/55501
GO:0033006	regulation of mast cell activation involved in immune response	31	0.484031	2.50824	0.000119482	0.000502376	0.00024547	4232	tags=58%, list=23%, signal=45%	2207/8832/2268/5880/11314/2294/3162/3965/2242/2624/4067/2241/6850/9846/57102/3566/3598/5169
GO:0030183	B cell differentiation	127	0.483945	3.6055	1e-10	1.23e-09	6.01001e-10	3853	tags=53%, list=21%, signal=42%	973/931/5788/939/974/1880/1380/56833/3071/695/22806/9452/55619/6422/7412/3718/930/3676/115352/5452/150372/959/2213/139818/5336/4066/596/23228/3956/4242/3815/3635/9734/2322/1540/3624/3586/29760/5295/5777/159296/677/3574/84433/604/2185/100/57379/472/286410/3516/4853/4914/6850/4189/3087/22890/4323/3688/10312/112616/10892/581/55012/96459/3589/1316
GO:0032754	positive regulation of interleukin-5 production	13	0.483914	1.78889	0.0151387	0.0341777	0.0166998	5554	tags=69%, list=31%, signal=48%	90865/2625/114548/5144/9173/64109/23765/85480/3556
GO:0060193	positive regulation of lipase activity	70	0.483883	3.16829	7.85973e-10	8.57363e-09	4.18923e-09	2911	tags=51%, list=16%, signal=43%	6352/728/3702/8698/5330/5724/2247/64805/115727/1909/6401/5159/3815/1902/5031/2260/5156/5322/552/10316/56923/395/3356/344/10062/185/2099/7294/338328/2321/2769/9290/183/117/3357/10672
GO:0001991	regulation of systemic arterial blood pressure by circulatory renin-angiotensin	18	0.483674	2.03748	0.00306892	0.00866331	0.00423305	5750	tags=72%, list=32%, signal=49%	1359/56670/2149/1511/2702/1215/1522/2028/4311/1066/81285/59272/186
GO:0009415	response to water	15	0.48355	1.88947	0.00621995	0.0157924	0.00771648	3062	tags=53%, list=17%, signal=44%	231/6494/493/5602/552/5311/4914/9033
GO:0097553	calcium ion transmembrane import into cytosol	134	0.483427	3.63167	1e-10	1.23e-09	6.01001e-10	3330	tags=49%, list=18%, signal=41%	6363/6366/4283/5788/3627/1236/6373/11151/1234/5350/6348/930/1193/5027/5330/3932/356/845/5336/187/6376/2247/7040/10268/3708/287/126306/57158/7070/4644/477/2534/2149/5031/387129/6546/781/493/255231/5144/3356/84959/5311/9002/22821/5777/6622/6262/7220/775/1756/2185/3709/844/1535/6375/4067/9472/2946/3357/9446/2852/5621/84502/57192/55503
GO:0010755	regulation of plasminogen activation	12	0.483152	1.74996	0.0207898	0.0451492	0.0220607	3028	tags=50%, list=17%, signal=42%	7057/5054/5270/7123/1522/55848
GO:0051968	positive regulation of synaptic transmission, glutamatergic	31	0.482956	2.50267	0.000120879	0.000507218	0.000247836	6477	tags=77%, list=36%, signal=50%	6347/729230/4920/57616/8564/116/2752/5743/57555/2185/5649/54413/4914/135/9378/7143/22871/50944/5021/59284/59283/10369/27091/10368
GO:0001516	prostaglandin biosynthetic process	24	0.482911	2.25782	0.000461984	0.00166319	0.000812668	2132	tags=42%, list=12%, signal=37%	5730/972/5740/27306/5742/6916/552/3553/5743/1906
GO:0046457	prostanoid biosynthetic process	24	0.482911	2.25782	0.000461984	0.00166319	0.000812668	2132	tags=42%, list=12%, signal=37%	5730/972/5740/27306/5742/6916/552/3553/5743/1906
GO:0051589	negative regulation of neurotransmitter transport	21	0.48276	2.15962	0.00185854	0.00557742	0.00272523	4360	tags=62%, list=24%, signal=47%	10859/23208/5997/5999/6622/2824/10550/5906/3351/6860/4129/4842/5908
GO:0010885	regulation of cholesterol storage	15	0.482617	1.88582	0.0065185	0.0164492	0.00803737	2572	tags=47%, list=14%, signal=40%	4481/948/19/4023/10062/9619/10938
GO:0090049	regulation of cell migration involved in sprouting angiogenesis	37	0.482577	2.62491	1.47749e-05	7.70512e-05	3.76487e-05	3095	tags=54%, list=17%, signal=45%	7057/2247/10000/4223/57381/8829/3162/9734/79812/27286/4215/10769/5743/3791/90627/2624/6915/2303/51564/54567
GO:0003272	endocardial cushion formation	24	0.48255	2.25613	0.000478783	0.00171668	0.000838801	4904	tags=67%, list=27%, signal=49%	55273/6591/26508/8642/2022/6091/7042/7048/3516/9241/4089/57057/23493/6615/90/7046
GO:0014808	release of sequestered calcium ion into cytosol by sarcoplasmic reticulum	32	0.48244	2.53301	6.13545e-05	0.000276185	0.000134949	2967	tags=50%, list=16%, signal=42%	1234/5350/6348/1193/845/287/477/6546/5144/6262/775/1756/844/9472/2946/9446
GO:0050713	negative regulation of interleukin-1 beta secretion	13	0.482078	1.7821	0.0155507	0.0349749	0.0170894	2317	tags=46%, list=13%, signal=40%	7128/114548/114769/22900/440068/5371
GO:0061478	response to platelet aggregation inhibitor	13	0.481776	1.78099	0.0155507	0.0349749	0.0170894	6219	tags=77%, list=34%, signal=51%	111/5967/2770/108/107/60/1946/196/109/114
GO:2000778	positive regulation of interleukin-6 secretion	29	0.481301	2.41983	0.000112764	0.000476072	0.000232618	4952	tags=66%, list=27%, signal=48%	199/51311/353514/2149/7124/11027/4023/3965/7291/3553/23586/64135/5047/114900/29108/4155/3605/8692/654346
GO:0071801	regulation of podosome assembly	15	0.481259	1.88052	0.00681705	0.0170772	0.00834421	3123	tags=47%, list=17%, signal=39%	3936/3055/4478/7124/1437/50807/2934
GO:2000463	positive regulation of excitatory postsynaptic potential	27	0.481041	2.34482	0.000183779	0.000741953	0.000362532	4197	tags=63%, list=23%, signal=49%	5999/154/57555/1742/2185/5649/54434/54413/5728/9378/112755/22999/1139/22871/50944/81832/23316
GO:0033194	response to hydroperoxide	19	0.48097	2.06574	0.00249794	0.00724322	0.00353917	2826	tags=47%, list=16%, signal=40%	199/952/948/3717/2878/94241/5587/2876/2054
GO:0045453	bone resorption	62	0.480953	3.03681	1.55431e-08	1.38123e-07	6.74896e-08	2689	tags=48%, list=15%, signal=41%	952/1436/5880/338773/54/6696/5027/51208/1513/7128/3569/1901/29887/3635/9607/154/50507/81501/5166/3690/84959/101/3574/2185/8600/1200/5745/760/9290/6850
GO:0002573	myeloid leukocyte differentiation	198	0.480903	3.82402	1e-10	1.23e-09	6.01001e-10	3303	tags=48%, list=18%, signal=40%	6363/2124/4057/714/1236/7305/2207/6688/1880/972/10537/11006/920/3662/3059/1230/1436/4318/54209/10859/6348/9770/6422/9935/375387/5293/4208/126014/7099/3428/2200/51208/139716/3458/11025/10100/2625/29887/863/4920/7040/1435/7097/3815/3635/814/7098/146433/51176/5153/55509/3624/116071/9607/10538/4286/7124/81501/3600/84959/56975/2242/5295/5971/28962/9398/159296/677/10234/1440/7048/975/135228/1437/8600/1…
GO:0046579	positive regulation of Ras protein signal transduction	62	0.480793	3.0358	1.58182e-08	1.40366e-07	6.85855e-08	2821	tags=50%, list=16%, signal=42%	27334/84636/286530/8477/7409/10125/1281/2841/115727/3717/1435/5159/1902/2149/3479/2255/2151/6091/9002/3707/10161/2889/2828/2846/10982/2843/4067/9290/4853/4914/4803
GO:0030198	extracellular matrix organization	355	0.480748	4.07333	1e-10	1.23e-09	6.01001e-10	3557	tags=52%, list=20%, signal=43%	3936/6423/3683/3689/1545/26585/25890/151887/4629/4318/3687/9806/1805/7412/3684/8076/3676/3383/7373/4321/1634/4239/2192/7177/6696/7057/4921/4060/2200/23213/1295/10631/8728/2/11117/3371/3695/3385/10516/58494/64094/1513/2113/5175/9509/1300/1281/3680/2331/3569/2199/4327/165/83716/1293/1462/64386/4313/1514/2247/1306/7040/3908/7148/1296/8516/2191/1520/1292/5054/4316/8434/2294/4015/10630/2335/1278/84168…
GO:0032429	regulation of phospholipase A2 activity	12	0.480651	1.7409	0.020436	0.0445058	0.0217464	8226	tags=92%, list=45%, signal=50%	56923/185/5538/4035/301/9373/653145/5319/283/728113/22925
GO:0007435	salivary gland morphogenesis	34	0.480555	2.55607	5.15117e-05	0.000236877	0.000115743	2978	tags=50%, list=16%, signal=42%	2252/7052/7040/3082/7043/6591/8829/59277/2255/2260/7124/7042/23129/10371/4781/57045/10512
GO:0061028	establishment of endothelial barrier	40	0.480429	2.65657	5.91254e-06	3.33659e-05	1.63032e-05	2445	tags=48%, list=13%, signal=41%	26051/3383/4478/1903/9294/7122/7124/1003/5144/2022/91663/3553/5138/5802/54345/5962/2889/9076/5906
GO:0045071	negative regulation of viral genome replication	53	0.47994	2.90738	1.13781e-07	8.852e-07	4.32525e-07	3276	tags=51%, list=18%, signal=42%	6352/4057/60489/6355/3428/164668/27350/684/140564/91543/8519/10581/200315/7124/3434/200316/10410/8638/24138/4599/57379/3669/5359/9636/282617/10318/84875
GO:0060536	cartilage morphogenesis	29	0.479914	2.41286	0.000120677	0.000506714	0.00024759	3687	tags=55%, list=20%, signal=44%	7373/4208/9464/1293/1292/6591/6781/1291/340419/51435/1303/4148/4147/81578/5212/6615
GO:0034122	negative regulation of toll-like receptor signaling pathway	37	0.479293	2.60704	1.82396e-05	9.33103e-05	4.55931e-05	1958	tags=41%, list=11%, signal=36%	3662/23643/929/146722/11314/92747/7099/7128/10333/23547/7098/11213/11027/5802/338382
GO:0033280	response to vitamin D	35	0.479014	2.56945	3.93261e-05	0.000187101	9.14212e-05	1764	tags=40%, list=10%, signal=36%	3627/920/6422/6696/3371/7040/6591/249/6781/3600/2242/25959/5743/5764
GO:0042104	positive regulation of activated T cell proliferation	22	0.478594	2.18421	0.00175468	0.00531475	0.00259688	3920	tags=59%, list=22%, signal=46%	3559/3594/3479/126259/3570/8744/3593/3558/51561/3481/29108/3606/149233
GO:0045723	positive regulation of fatty acid biosynthetic process	19	0.478547	2.05533	0.00268128	0.00768119	0.00375317	1788	tags=42%, list=10%, signal=38%	972/60481/225/552/344/3553/5743/10062
GO:1903428	positive regulation of reactive oxygen species biosynthetic process	49	0.478515	2.83835	5.19354e-07	3.60517e-06	1.76155e-06	3322	tags=51%, list=18%, signal=42%	3689/199/64581/3383/7099/3458/948/10333/3717/7124/3553/5311/5743/1191/5873/5806/3043/1906/2185/22914/1535/10365/183/100528032/4317
GO:0045620	negative regulation of lymphocyte differentiation	52	0.47827	2.88588	3.66939e-07	2.59078e-06	1.2659e-06	3505	tags=50%, list=19%, signal=40%	10875/972/3902/6422/3718/50943/1493/30009/8651/864/2737/1840/3659/7292/3624/3142/84695/604/282618/8993/84807/3558/861/3566/4092/114770
GO:0006909	phagocytosis	255	0.478131	3.91527	1e-10	1.23e-09	6.01001e-10	3338	tags=48%, list=18%, signal=40%	100423062/5788/3683/3689/718/7305/2207/199/7454/2214/3071/11151/6347/3560/1794/7456/3055/54209/51411/2212/55423/4689/917/9938/4481/26228/64581/2268/929/3684/64005/7409/4688/146722/3561/11314/3543/6504/2213/7052/919/7099/2209/5027/7057/2219/558/81035/3385/9844/3458/10326/26999/5175/11031/5336/948/23208/122618/7040/2358/720/19/721/8406/8685/7097/2534/140885/5031/8291/22918/57118/3394/717/1089/54734…
GO:0010878	cholesterol storage	17	0.478062	1.97814	0.00627581	0.0159147	0.00777621	2572	tags=47%, list=14%, signal=40%	4481/948/19/4023/6646/10062/9619/10938
GO:0070670	response to interleukin-4	33	0.478053	2.50517	3.4744e-05	0.000168015	8.20953e-05	2485	tags=42%, list=14%, signal=37%	4360/6356/11151/3718/146722/3561/11009/2625/51176/81501/54625/5371/6375/285180
GO:0070242	thymocyte apoptotic process	17	0.477878	1.97738	0.00637311	0.0161283	0.00788061	4982	tags=65%, list=27%, signal=47%	3718/2737/171558/101/100/84807/3091/581/10018/7474/7157
GO:0071216	cellular response to biotic stimulus	223	0.477734	3.84777	1e-10	1.23e-09	6.01001e-10	3035	tags=46%, list=17%, signal=39%	10563/4283/6352/3627/4057/4360/6373/9450/6347/942/695/1234/4064/23643/3055/54209/84868/10859/6348/10288/26228/80380/64581/5142/929/7096/3383/923/26191/2213/4208/7099/7431/6374/558/29126/5724/11009/389643/7128/834/2672/948/3569/114548/10333/6376/941/114769/7040/10628/19/5054/7097/7292/140885/1524/654/79931/23641/3394/1511/8564/7124/3576/3586/5144/11027/7133/22900/4792/968/57817/440068/3553/57088/1…
GO:0031579	membrane raft organization	21	0.477724	2.13709	0.00240628	0.00701359	0.00342697	3728	tags=48%, list=20%, signal=38%	5788/914/1794/23180/857/91663/4118/5538/2934/858
GO:0060397	JAK-STAT cascade involved in growth hormone signaling pathway	14	0.477648	1.81381	0.00980258	0.0235087	0.0114868	4635	tags=64%, list=25%, signal=48%	3718/3717/6776/2690/4067/6777/5770/6774/2688
GO:0002440	production of molecular mediator of immune response	191	0.477379	3.77609	1e-10	1.23e-09	6.01001e-10	3494	tags=50%, list=19%, signal=41%	5788/54440/51237/29802/10875/3119/2207/972/3575/695/933/54900/10225/9452/10673/10859/202309/958/3718/729230/115352/5452/940/959/2213/50943/7099/1178/90865/7293/30009/948/3569/2625/114548/25939/684/8807/7040/7043/8013/3554/7097/51744/3815/91543/7292/9466/3162/567/7098/8809/10538/10666/3805/7124/6556/3586/11213/8482/126259/7133/3133/51704/3140/3553/23586/3134/5225/23075/7042/84433/604/975/64127/284…
GO:0072567	chemokine (C-X-C motif) ligand 2 production	13	0.477366	1.76468	0.0178163	0.0394536	0.0192777	3560	tags=54%, list=20%, signal=43%	972/10631/7124/255231/4023/4035/4155
GO:0039692	single stranded viral RNA replication via double stranded DNA intermediate	16	0.477061	1.91336	0.00608455	0.0154868	0.00756713	2393	tags=44%, list=13%, signal=38%	60489/164668/27350/140564/3576/200316/57379
GO:0002768	immune response-regulating cell surface receptor signaling pathway	382	0.476844	4.08201	1e-10	1.23e-09	6.01001e-10	2755	tags=42%, list=15%, signal=36%	973/100423062/3117/931/5788/3113/915/3127/3115/2359/3119/916/3122/3118/1236/719/5579/2207/974/7454/2214/1380/3071/3123/4332/952/11006/920/7456/695/933/10462/3937/3120/54900/3055/89857/2212/30835/917/10859/728/1240/10288/3702/50852/26228/2357/9404/26253/5142/7535/2268/2633/50856/958/64005/7409/930/84174/115352/26191/11314/150372/940/387357/3543/5293/9473/640/2213/9840/50943/919/4208/1493/53347/220…
GO:1904738	vascular associated smooth muscle cell migration	22	0.476718	2.17565	0.00184297	0.00554684	0.00271029	3338	tags=55%, list=18%, signal=45%	4208/3488/9510/8013/93649/9732/5592/7168/9370/54434/183/4035
GO:1904752	regulation of vascular associated smooth muscle cell migration	22	0.476718	2.17565	0.00184297	0.00554684	0.00271029	3338	tags=55%, list=18%, signal=45%	4208/3488/9510/8013/93649/9732/5592/7168/9370/54434/183/4035
GO:1903725	regulation of phospholipid metabolic process	81	0.476344	3.20688	2.73757e-10	3.18268e-09	1.55512e-09	2609	tags=43%, list=14%, signal=37%	6363/6366/1236/341/23533/2268/930/84174/8651/146850/2247/7040/2358/64805/5159/3815/7010/9021/116986/2322/113791/2170/5156/388121/5587/3356/344/5295/2185/975/64127/2321/8835/4067/1154
GO:0060760	positive regulation of response to cytokine stimulus	56	0.476273	2.93179	5.9381e-08	4.83252e-07	2.36126e-07	4299	tags=59%, list=24%, signal=45%	972/54209/7852/146722/4321/7099/558/834/2672/81030/3554/1435/7097/84166/23586/153222/54625/837/64135/3574/7294/1906/100130733/3091/83666/114900/2621/8767/3665/353376/6880/117854/7474
GO:0046849	bone remodeling	90	0.475829	3.30725	1e-10	1.23e-09	6.01001e-10	2689	tags=47%, list=15%, signal=40%	26585/952/1436/9770/6422/5880/338773/54/6696/5027/51208/1513/7128/3569/1901/29887/7040/7043/3635/9607/115908/4286/154/50507/81501/5166/3690/84959/101/5764/3953/3574/2697/2185/8600/1200/5745/760/9290/4853/3351/6850
GO:0010738	regulation of protein kinase A signaling	18	0.475673	2.00378	0.00384182	0.0104585	0.00511021	4150	tags=61%, list=23%, signal=47%	120892/10268/9590/154/9495/9867/10846/9370/9472/9465/9049
GO:1904427	positive regulation of calcium ion transmembrane transport	67	0.475666	3.06323	3.89978e-09	3.81648e-08	1.8648e-08	3200	tags=51%, list=18%, signal=42%	4283/3627/6373/930/5336/187/6376/10268/287/57158/7070/2149/5031/387129/781/9992/5311/9002/30845/246329/6622/6262/7220/3306/783/844/2259/6375/6769/9472/2946/9446/2852/57620
GO:0043567	regulation of insulin-like growth factor receptor signaling pathway	22	0.475511	2.17014	0.00195332	0.00582512	0.00284626	5359	tags=68%, list=29%, signal=48%	8483/3488/3489/3479/3487/3486/367/650/2691/2692/2688/493829/7471/4824/2693
GO:0003203	endocardial cushion morphogenesis	35	0.475193	2.54895	4.63599e-05	0.000215429	0.000105262	5292	tags=69%, list=29%, signal=49%	55273/6591/26508/3670/94/8642/2022/6091/7291/7042/140628/7048/3516/4846/650/9241/4089/57057/23493/6615/6909/90/7046/23462
GO:0098760	response to interleukin-7	26	0.475122	2.28505	0.000217675	0.000858073	0.000419271	2754	tags=46%, list=15%, signal=39%	3575/695/3718/3561/8651/6776/3574/8835/64109/1154/6777/3716
GO:0098761	cellular response to interleukin-7	26	0.475122	2.28505	0.000217675	0.000858073	0.000419271	2754	tags=46%, list=15%, signal=39%	3575/695/3718/3561/8651/6776/3574/8835/64109/1154/6777/3716
GO:0002429	immune response-activating cell surface receptor signaling pathway	349	0.475058	4.02385	1e-10	1.23e-09	6.01001e-10	2705	tags=41%, list=15%, signal=35%	973/100423062/3117/931/5788/3113/915/3127/3115/2359/3119/916/3122/3118/1236/719/5579/2207/974/7454/2214/1380/3071/3123/4332/952/11006/920/7456/695/933/10462/3937/3120/54900/3055/89857/2212/30835/917/728/1240/3702/50852/26228/2357/9404/26253/5142/7535/2268/2633/50856/64005/7409/930/84174/115352/26191/11314/150372/940/387357/3543/5293/9473/640/2213/9840/50943/919/4208/1493/53347/2209/23180/3932/221…
GO:0009310	amine catabolic process	21	0.475014	2.12497	0.00258961	0.00746808	0.00364904	3500	tags=52%, list=19%, signal=42%	3620/6999/8564/493/1757/8942/3176/23498/6303/169355/29958
GO:1901342	regulation of vasculature development	301	0.474925	3.966	1e-10	1.23e-09	6.01001e-10	2792	tags=47%, list=15%, signal=40%	10563/3627/6423/1536/7060/3689/718/1545/719/5579/126393/6356/3687/10457/7852/728/26051/6422/5740/958/1116/729230/5168/1634/5176/7057/23166/23213/11117/356/7058/64094/2113/7128/146850/3569/51738/187/6376/2247/10000/4804/3082/4223/5054/8434/55273/358/7424/3815/57381/93649/8829/140862/7010/10266/8038/6648/1524/3162/8742/641700/9734/79812/7098/3670/94/6678/27286/4881/5797/7075/1003/947/3576/3586/6421…
GO:0032835	glomerulus development	61	0.474835	2.99174	2.62045e-08	2.23552e-07	1.09231e-07	6001	tags=72%, list=33%, signal=49%	10409/4208/59/23213/5175/596/5159/7010/6943/26508/947/5156/3570/1286/5800/25937/1958/4811/1285/80310/8710/284/8837/5420/2828/9370/2303/7490/2028/9241/84623/55959/9863/3913/4868/9788/130497/5155/4854/28999/186/5979/5076/182
GO:0007263	nitric oxide mediated signal transduction	27	0.47478	2.3143	0.000250104	0.000967413	0.000472696	3899	tags=56%, list=21%, signal=44%	348/2357/7057/6690/948/4502/493/8654/79625/4846/183/2977/51655/4843/4842
GO:0050918	positive chemotaxis	66	0.474322	3.05856	2.60618e-09	2.61252e-08	1.27652e-08	4876	tags=61%, list=27%, signal=45%	6352/3627/11151/10457/6348/1233/3603/2252/6387/1901/6376/2247/2358/3082/7424/8829/6288/2255/3576/6289/3791/6359/7857/284/2152/9037/7423/4035/4916/4908/5228/5795/3673/6291/6360/7474/2668/4233/5155/566
GO:1902932	positive regulation of alcohol biosynthetic process	25	0.474302	2.26201	0.000445184	0.00161321	0.000788243	5965	tags=72%, list=33%, signal=48%	5724/3458/51744/654/5031/7124/3553/9619/6622/5745/117/2852/2246/5741/4142/3973/3269/5028
GO:0006883	cellular sodium ion homeostasis	17	0.473935	1.96107	0.00705419	0.0176284	0.00861354	2777	tags=47%, list=15%, signal=40%	730/477/496/6546/495/482/478/183
GO:0072075	metanephric mesenchyme development	15	0.47362	1.85067	0.00830982	0.0202988	0.00991835	4471	tags=60%, list=25%, signal=45%	10409/5159/6943/6772/5311/7490/4089/4609/130497
GO:0051284	positive regulation of sequestering of calcium ion	14	0.473511	1.7981	0.0105012	0.0248945	0.0121639	2967	tags=50%, list=16%, signal=42%	1193/845/7040/5311/6262/2946/9446
GO:0032677	regulation of interleukin-8 production	69	0.473499	3.08281	9.41883e-09	8.64325e-08	4.22325e-08	3029	tags=48%, list=17%, signal=40%	5788/914/972/51311/64581/929/7096/26191/51284/7099/2219/10333/5054/284297/7097/51744/945/2149/7098/7124/3586/3965/3553/23586/64127/7114/2867/9370/27202/3929/6850/7100/1991
GO:0046058	cAMP metabolic process	22	0.473498	2.16095	0.00204161	0.00605628	0.00295921	3009	tags=55%, list=17%, signal=46%	5142/111/27115/5144/10846/113/115/196883/108/5744/107/8622
GO:0030207	chondroitin sulfate catabolic process	14	0.473484	1.798	0.0105012	0.0248945	0.0121639	3859	tags=57%, list=21%, signal=45%	1634/1462/633/411/1464/3423/3074/23553
GO:0008347	glial cell migration	45	0.473182	2.74018	2.97922e-06	1.75825e-05	8.59113e-06	4946	tags=62%, list=27%, signal=45%	1880/6347/54209/6348/26228/729230/4692/64805/1435/2737/1524/7074/7042/5649/1600/2043/4147/27185/1464/4323/4035/653464/3912/3074/23224/25777/566/57142
GO:0090136	epithelial cell-cell adhesion	14	0.47261	1.79468	0.0105012	0.0248945	0.0121639	3320	tags=43%, list=18%, signal=35%	7060/1545/3815/11149/5271/7414
GO:0032616	interleukin-13 production	25	0.472232	2.25214	0.000484382	0.00173575	0.00084812	5637	tags=68%, list=31%, signal=47%	3662/90865/353514/2625/114548/7292/51176/3965/3133/282618/5047/3606/23765/7356/85480/3556/3565
GO:0010832	negative regulation of myotube differentiation	14	0.471982	1.7923	0.0105012	0.0248945	0.0121639	2383	tags=43%, list=13%, signal=37%	3627/338773/93649/79365/168620/8837
GO:0036303	lymph vessel morphogenesis	19	0.471408	2.02467	0.00323127	0.00905546	0.00442466	3831	tags=58%, list=21%, signal=46%	10630/7424/94/22846/54345/2324/147372/2303/5532/659/5784
GO:0002761	regulation of myeloid leukocyte differentiation	113	0.471347	3.43157	1e-10	1.23e-09	6.01001e-10	3135	tags=48%, list=17%, signal=40%	2124/4057/714/7305/972/11006/920/3059/1230/54209/10859/6348/9770/6422/9935/7099/2200/51208/3458/11025/4920/7040/1435/3635/814/7098/146433/51176/3624/9607/4286/7124/81501/84959/2242/5295/9398/677/10234/8600/10272/6886/2624/140685/9370/760/4067/9290/4853/7071/3593/133308/51561/4254
GO:0003179	heart valve morphogenesis	51	0.471251	2.83119	5.48031e-07	3.77458e-06	1.84433e-06	3792	tags=57%, list=21%, signal=45%	4208/11117/9353/2625/7040/6591/6586/26508/10439/2006/8642/2702/6091/7291/4772/56999/7042/140628/2626/7048/4853/4846/650/54567/4089/57057/23493/6615/659
GO:0002637	regulation of immunoglobulin production	57	0.471095	2.92128	1.37363e-07	1.05017e-06	5.13135e-07	1550	tags=35%, list=9%, signal=32%	5788/54440/51237/933/958/115352/940/959/2213/50943/90865/7293/30009/3569/7040/7292/9466/7124/3586/3133
GO:0032495	response to muramyl dipeptide	18	0.470911	1.98372	0.00447833	0.0119493	0.00583865	3568	tags=56%, list=20%, signal=45%	26191/7431/7128/23641/22861/4792/64127/3663/10392/8767
GO:0002534	cytokine production involved in inflammatory response	42	0.47061	2.63808	8.24692e-06	4.52191e-05	2.20949e-05	4033	tags=52%, list=22%, signal=41%	3620/115362/10225/64581/923/197358/63940/347/7099/10333/140885/4210/225/5187/64127/7850/113/27190/29108/4843/3952/3605
GO:0010955	negative regulation of protein processing	40	0.470494	2.60163	9.31002e-06	5.02027e-05	2.453e-05	5281	tags=62%, list=29%, signal=44%	8530/11326/710/2619/7057/1378/330/2/120892/114769/5054/5270/22900/966/7850/1522/5621/831/722/79444/329/26022/5345/199713/23409
GO:1903318	negative regulation of protein maturation	40	0.470494	2.60163	9.31002e-06	5.02027e-05	2.453e-05	5281	tags=62%, list=29%, signal=44%	8530/11326/710/2619/7057/1378/330/2/120892/114769/5054/5270/22900/966/7850/1522/5621/831/722/79444/329/26022/5345/199713/23409
GO:0002237	response to molecule of bacterial origin	327	0.470097	3.96429	1e-10	1.23e-09	6.01001e-10	3035	tags=46%, list=17%, signal=39%	10563/4283/3620/6352/3627/4057/3587/1236/4360/1439/6373/9450/6347/942/1234/4064/10225/23643/3055/54209/84868/10859/728/6348/10288/26228/80380/5142/929/7412/7096/6403/3383/923/26191/1634/2213/54/4208/7099/5027/7431/6374/558/356/29126/4049/5724/11009/389643/7128/834/2672/5336/948/3569/114548/10333/6376/941/114769/2326/7040/19/721/5054/5737/3717/6401/284297/7097/249/1269/7292/9590/140885/2149/1524/1…
GO:0030502	negative regulation of bone mineralization	17	0.470022	1.94487	0.00734609	0.01826	0.00892219	227	tags=24%, list=1%, signal=23%	5552/26585/1230/6348
GO:1905209	positive regulation of cardiocyte differentiation	28	0.469865	2.32966	0.000228571	0.00089532	0.00043747	3036	tags=50%, list=17%, signal=42%	26585/4208/7040/93649/3479/57817/7042/1906/2626/3516/9472/409/10512/2852
GO:0035815	positive regulation of renal sodium excretion	14	0.469671	1.78352	0.0115012	0.026986	0.0131859	3181	tags=57%, list=17%, signal=47%	4881/552/2771/1910/1906/183/6863/135
GO:0045837	negative regulation of membrane potential	13	0.469649	1.73616	0.01967	0.0430194	0.0210201	3932	tags=62%, list=22%, signal=48%	79845/664/5764/10550/4137/665/581/5366
GO:0045651	positive regulation of macrophage differentiation	14	0.468828	1.78032	0.0117013	0.027393	0.0133847	1167	tags=36%, list=6%, signal=33%	3059/4920/7040/1435/146433
GO:0070613	regulation of protein processing	113	0.468818	3.41316	1e-10	1.23e-09	6.01001e-10	4181	tags=54%, list=23%, signal=42%	713/712/714/718/719/730/8530/1380/11326/716/728/710/930/3075/715/2619/10418/7057/1378/330/2/120892/114769/720/721/5054/5270/3426/5199/5567/717/22900/3553/7123/101/1191/966/975/7850/147372/9532/1522/27202/3633/629/55848/5621/2934/922/4323/6900/1379/84236/5627/831/722/79444/729/731/329/727
GO:0007260	tyrosine phosphorylation of STAT protein	80	0.468801	3.16297	2.57535e-10	3.00538e-09	1.46848e-09	4015	tags=56%, list=22%, signal=44%	6352/3059/1436/958/3718/11009/3458/5175/8651/3569/5008/3717/3815/10019/3572/2534/857/9021/3479/2322/3670/7124/8784/2690/3570/3600/54625/116379/1437/282618/59067/8995/4067/2241/9244/83666/3593/3558/51561/133396/23568/3606/3952/149233/3592
GO:0071871	response to epinephrine	16	0.468747	1.88001	0.00771345	0.0189919	0.0092798	2757	tags=50%, list=15%, signal=42%	5142/493/5144/55328/6622/6262/9370/5179
GO:0007200	phospholipase C-activating G protein-coupled receptor signaling pathway	99	0.468606	3.3251	1e-10	1.23e-09	6.01001e-10	3026	tags=49%, list=17%, signal=41%	27334/2359/719/728/1240/84636/2357/286530/8477/7052/1901/2841/2358/64805/7432/1902/2149/1524/5031/5733/1129/10316/56923/2151/3356/150/9002/185/4987/10161/2099/6869/1910/1906/3579/886/88/2769/5745/2828/2846/2843/9290/27202/1113/183/2925/9630/4883
GO:0002374	cytokine secretion involved in immune response	19	0.468211	2.01094	0.00373543	0.0102546	0.00501059	2490	tags=47%, list=14%, signal=41%	10859/114548/7097/7124/3586/7133/64127/284/8764
GO:0014829	vascular smooth muscle contraction	24	0.468171	2.1889	0.000951039	0.00313382	0.00153124	2979	tags=50%, list=16%, signal=42%	952/59/1909/5023/9732/6546/1311/3356/1910/1906/183/143872
GO:0060263	regulation of respiratory burst	14	0.468125	1.77765	0.0121013	0.0282333	0.0137953	2680	tags=43%, list=15%, signal=37%	56833/64581/5880/57118/11221/3929
GO:0090280	positive regulation of calcium ion import	20	0.468019	2.05116	0.00474265	0.0125678	0.00614087	1365	tags=35%, list=8%, signal=32%	6347/6348/6387/10268/5159/51393/6781
GO:0002639	positive regulation of immunoglobulin production	37	0.467886	2.54499	3.9689e-05	0.000188565	9.21364e-05	972	tags=30%, list=5%, signal=28%	5788/54440/51237/958/940/90865/7293/30009/3569/7040/7292
GO:0002702	positive regulation of production of molecular mediator of immune response	89	0.467687	3.23841	1e-10	1.23e-09	6.01001e-10	2490	tags=43%, list=14%, signal=37%	5788/54440/51237/2207/972/10859/958/940/7099/90865/7293/30009/948/3569/2625/114548/7040/8013/3554/51744/91543/7292/567/8809/10666/3805/8482/3133/51704/3553/23586/3134/5225/975/64127/6375/2867/8764
GO:0032755	positive regulation of interleukin-6 production	89	0.467523	3.23728	1e-10	1.23e-09	6.01001e-10	4379	tags=57%, list=24%, signal=44%	7305/2207/199/972/51311/10288/64581/7096/51284/7099/5027/90865/5724/353514/948/3569/10333/7097/7292/2149/7098/3670/7124/116/11027/3570/4023/3965/7291/3553/23586/338382/64135/26137/64127/1535/3929/6850/5047/3557/114900/10392/4317/29108/4155/8767/10417/3605/7474/6774/7189
GO:0002377	immunoglobulin production	100	0.466495	3.32302	1e-10	1.23e-09	6.01001e-10	2721	tags=41%, list=15%, signal=35%	5788/54440/51237/29802/10875/3119/3575/695/933/54900/9452/10673/202309/958/115352/5452/940/959/2213/50943/90865/7293/30009/3569/25939/7040/7292/9466/10538/7124/3586/126259/3133/23075/84433/604/57379/472/6375/4189/10039
GO:0050911	detection of chemical stimulus involved in sensory perception of smell	373	0.466436	3.98352	1e-10	1.23e-09	6.01001e-10	8823	tags=94%, list=48%, signal=49%	390072/162998/219968/81285/387748/284521/4993/127623/338675/340980/392392/143503/341568/343171/125962/402135/390077/341799/8388/4994/120775/26189/390197/390431/391211/284383/158131/219982/219956/442184/390067/81466/391196/122740/390174/4995/219986/26245/138881/390181/391114/26686/390157/81469/338755/390429/392391/283092/135948/81797/8390/8386/121130/390036/442186/125958/138882/390201/81448/26735/…
GO:0006940	regulation of smooth muscle contraction	59	0.466408	2.93178	9.3971e-08	7.4134e-07	3.62233e-07	4355	tags=59%, list=24%, signal=45%	1264/3778/5724/51738/5997/10203/3815/6865/93649/477/2149/857/5023/9732/154/1129/56923/60675/5592/150/5743/6869/1906/8877/100/6915/1136/143872/2852/134/148/1613/3673/80763/9312
GO:0097094	craniofacial suture morphogenesis	18	0.466167	1.96373	0.00534575	0.0138892	0.00678653	3524	tags=56%, list=19%, signal=45%	7040/7043/2737/497189/7291/51715/1112/4325/4323/158326
GO:0043508	negative regulation of JUN kinase activity	13	0.466065	1.72291	0.0204939	0.0446162	0.0218003	4491	tags=54%, list=25%, signal=41%	6423/6422/26191/11221/10114/142679/171392
GO:0032496	response to lipopolysaccharide	315	0.465799	3.90541	1e-10	1.23e-09	6.01001e-10	3035	tags=46%, list=17%, signal=39%	10563/4283/3620/6352/3627/4057/3587/1236/4360/1439/6373/9450/6347/942/1234/4064/10225/23643/3055/54209/84868/10859/728/6348/10288/26228/80380/5142/929/7412/6403/3383/923/26191/1634/54/4208/7099/5027/7431/6374/558/356/29126/4049/5724/11009/389643/7128/834/2672/5336/948/3569/114548/6376/941/114769/2326/7040/19/5054/5737/3717/6401/7097/249/1269/7292/9590/140885/2149/1524/1268/654/79931/496/5739/2364…
GO:0032674	regulation of interleukin-5 production	21	0.46568	2.08321	0.00336877	0.00938128	0.00458387	6737	tags=76%, list=37%, signal=48%	50943/90865/2625/114548/51176/5144/282618/9173/64109/3568/23765/7356/85480/3556/3440/8288
GO:0051057	positive regulation of small GTPase mediated signal transduction	69	0.465624	3.03154	2.15783e-08	1.86921e-07	9.13332e-08	2865	tags=49%, list=16%, signal=42%	27334/84636/286530/8477/7409/10125/1281/2841/115727/3717/1435/5159/1902/2149/3479/2255/2151/6091/9002/3707/10161/5649/2889/2828/2846/10982/2843/4067/9290/4853/4914/50937/4803/117
GO:0030656	regulation of vitamin metabolic process	13	0.465039	1.71912	0.0213198	0.0459452	0.0224497	3687	tags=54%, list=20%, signal=43%	3458/2672/6591/7124/3553/4790/6615
GO:0010712	regulation of collagen metabolic process	38	0.464979	2.54324	2.63336e-05	0.000131244	6.41281e-05	4521	tags=58%, list=25%, signal=44%	4261/4239/7431/11117/3569/7040/2191/7043/5159/2149/114757/2022/28984/8710/4880/5906/409/3688/54206/3673/265/55323
GO:0071353	cellular response to interleukin-4	31	0.464249	2.40573	0.000296373	0.00112665	0.000550504	2485	tags=42%, list=14%, signal=36%	4360/11151/3718/146722/3561/11009/2625/51176/81501/54625/5371/6375/285180
GO:0030204	chondroitin sulfate metabolic process	39	0.464086	2.55767	2.9015e-05	0.000143108	6.99253e-05	5284	tags=67%, list=29%, signal=47%	9806/1634/50515/1462/633/29940/51363/411/55454/92126/337876/56548/79625/1464/55790/133584/3423/9469/22856/3074/23553/55501/64131/54480/3073/50859
GO:0007162	negative regulation of cell adhesion	261	0.464085	3.80986	1e-10	1.23e-09	6.01001e-10	3560	tags=49%, list=20%, signal=40%	6366/3620/5788/26279/10875/27299/1545/972/11326/942/54900/10457/84868/6693/10859/3559/397/10288/3902/80380/9404/2633/79626/3718/26191/11314/201633/10154/4321/6387/2213/50943/347/2192/1493/7057/10631/3371/29126/58494/30009/8651/6376/941/6695/7040/80709/11170/5054/864/3956/2615/3717/6591/2737/1840/10019/5270/3659/7292/1843/1277/654/90102/7045/10395/4653/94/10385/6494/3586/3142/395/3965/84959/5592/9…
GO:0010633	negative regulation of epithelial cell migration	64	0.463853	2.96432	6.04296e-08	4.90495e-07	2.39665e-07	3213	tags=47%, list=18%, signal=39%	10563/348/1634/51466/5176/4208/7057/9353/2247/7040/4223/79812/94/5797/6781/22846/4163/56999/6672/28984/11221/10371/90627/6915/7026/5801/23603/64081/54567/5728
GO:0032688	negative regulation of interferon-beta production	14	0.463765	1.76109	0.0143015	0.0325748	0.0159167	4303	tags=57%, list=24%, signal=44%	10859/197358/140885/5802/5971/9111/29108/5966
GO:1905874	regulation of postsynaptic density organization	15	0.463582	1.81145	0.0111012	0.0261965	0.0128001	6133	tags=73%, list=34%, signal=49%	10288/5802/1000/5789/9378/4916/869/26045/57622/3556/347730
GO:1904861	excitatory synapse assembly	24	0.463443	2.1668	0.00114237	0.00369862	0.00180721	6133	tags=75%, list=34%, signal=50%	64218/9379/5802/57555/5789/5728/9378/64101/22871/4916/50944/7474/869/26045/57622/3556/27020/347730
GO:1900046	regulation of hemostasis	79	0.463236	3.11418	4.11686e-10	4.67207e-09	2.28286e-09	2816	tags=47%, list=15%, signal=40%	5341/348/2207/710/6403/7099/7057/948/5588/2191/5054/10630/10019/5270/2149/857/947/5156/1311/84959/5592/2811/7056/5328/5329/1906/7035/6915/2152/4067/4846/196527/6850/308/5327/114897/10855
GO:0034375	high-density lipoprotein particle remodeling	18	0.463158	1.95105	0.00561988	0.0145071	0.00708843	1862	tags=39%, list=10%, signal=35%	348/341/5360/1071/4023/344/9619
GO:0071404	cellular response to low-density lipoprotein particle stimulus	18	0.462887	1.94992	0.00561988	0.0145071	0.00708843	6112	tags=67%, list=34%, signal=44%	3689/2207/948/19/4023/975/6850/3688/1012/4864/846/9655
GO:0007431	salivary gland development	36	0.462678	2.50394	6.20191e-05	0.000278973	0.000136311	2978	tags=47%, list=16%, signal=40%	2252/7052/7040/3082/7043/6591/8829/59277/2255/2260/7124/7042/23129/10371/4781/57045/10512
GO:1903317	regulation of protein maturation	115	0.46198	3.37372	1e-10	1.23e-09	6.01001e-10	4181	tags=53%, list=23%, signal=41%	713/712/714/718/719/730/8530/1380/11326/716/728/710/930/3075/715/2619/10418/7057/1378/330/2/120892/114769/720/721/5054/5270/3426/5199/5567/717/22900/3553/7123/101/1191/966/975/7850/147372/9532/1522/27202/3633/629/55848/5621/2934/922/4323/6900/1379/84236/5627/831/722/79444/729/731/329/727
GO:0019934	cGMP-mediated signaling	31	0.461739	2.39272	0.000352823	0.001313	0.000641557	3019	tags=48%, list=17%, signal=40%	348/7057/5577/948/358/4881/5139/5592/5138/10846/1910/2185/4880/3357/4882
GO:0090330	regulation of platelet aggregation	18	0.461721	1.945	0.00598539	0.015247	0.00744995	2807	tags=50%, list=15%, signal=42%	5588/10630/10019/5270/84959/5592/4067/6850/114897
GO:0002763	positive regulation of myeloid leukocyte differentiation	54	0.461655	2.81801	3.45295e-07	2.44353e-06	1.19396e-06	3303	tags=48%, list=18%, signal=40%	2124/7305/972/920/3059/1230/54209/3458/4920/7040/1435/146433/51176/7124/81501/2242/9398/677/8600/760/7071/3593/133308/51561/4254/861
GO:0072132	mesenchyme morphogenesis	52	0.461294	2.78345	1.65009e-06	1.02674e-05	5.01686e-06	4904	tags=63%, list=27%, signal=46%	72/59/55273/2294/6591/26508/51176/3670/94/2260/8642/70/2022/6091/7291/7042/140628/7048/3516/4846/2303/650/9241/4089/57057/23493/6615/6909/7474/4609/130497/90/7046
GO:0002381	immunoglobulin production involved in immunoglobulin mediated immune response	52	0.461288	2.78341	1.65009e-06	1.02674e-05	5.01686e-06	3178	tags=44%, list=17%, signal=37%	5788/10875/3119/695/202309/958/5452/940/959/50943/30009/7040/7292/9466/10538/3586/23075/604/57379/6375/10039/3558/1235
GO:0086019	cell-cell signaling involved in cardiac conduction	30	0.461172	2.34813	0.00018502	0.000745988	0.000364504	2146	tags=47%, list=12%, signal=41%	845/2316/287/3762/781/2702/6330/6262/6324/3741/783/10052/775/2697
GO:0001525	angiogenesis	467	0.460924	4.02696	1e-10	1.23e-09	6.01001e-10	2816	tags=46%, list=15%, signal=40%	10563/3627/6423/1536/7060/3689/718/1545/719/5579/126393/26585/6356/6347/84870/3687/10457/7852/2833/5294/728/26051/6422/5740/958/1116/729230/5168/1634/347/5176/7057/23166/23213/1295/11117/9353/356/7058/64094/2113/7128/5175/146850/3569/51738/1901/4327/187/6376/9464/4313/2247/1306/10268/10000/4804/1296/3082/2191/4223/1909/5054/8434/55273/91010/2335/10203/284340/5159/358/7424/7070/57381/8829/1890/140…
GO:0071604	transforming growth factor beta production	37	0.460886	2.50692	5.90788e-05	0.000267479	0.000130695	3345	tags=49%, list=18%, signal=40%	7305/375387/50943/7057/4060/4345/6376/2615/4052/947/3965/5743/7042/8710/6375/3091/3685/4089
GO:0070372	regulation of ERK1 and ERK2 cascade	273	0.460862	3.80314	1e-10	1.23e-09	6.01001e-10	3641	tags=49%, list=20%, signal=40%	6363/6366/5788/6352/6362/6351/1236/348/1880/972/6356/920/6347/388325/1230/1436/388372/10457/54209/84868/6367/728/6348/2633/152007/6357/6355/1116/3383/26191/6504/2192/414062/7099/6846/11117/7078/10125/948/6376/9464/6368/6361/2247/7040/2358/10268/8685/2335/5159/3815/8829/7010/9590/1843/140885/2149/5031/960/2322/2255/10385/7124/6354/5156/388121/116/5322/8482/50507/3965/3356/7074/10344/3553/78986/204…
GO:0030851	granulocyte differentiation	33	0.460853	2.41503	0.000101753	0.000433258	0.000211698	2742	tags=42%, list=15%, signal=36%	2124/714/6688/3059/863/3635/51176/1440/1437/6886/2624/140685/9370/1053
GO:0050995	negative regulation of lipid catabolic process	21	0.460326	2.05926	0.00401043	0.0108792	0.00531576	5445	tags=67%, list=30%, signal=47%	341/5294/1268/7124/150/3553/5140/338442/32/134/1149/2822/440503/64784
GO:0022408	negative regulation of cell-cell adhesion	167	0.460281	3.56471	1e-10	1.23e-09	6.01001e-10	3560	tags=48%, list=20%, signal=39%	6366/3620/26279/10875/972/11326/942/54900/10457/84868/6693/10859/3559/10288/3902/80380/79626/3718/26191/11314/201633/6387/2213/50943/1493/29126/30009/8651/941/7040/80709/864/2615/3717/6591/2737/1840/10019/5270/3659/7292/654/10385/3586/3142/3965/84959/5592/91663/55824/8654/5777/6370/23075/84695/28984/5962/339390/140706/604/282618/5420/6375/8764/9370/57045/84807/650/3557/114897/3558/5621/53827/135/…
GO:0051928	positive regulation of calcium ion transport	117	0.460222	3.37193	1e-10	1.23e-09	6.01001e-10	3036	tags=46%, list=17%, signal=39%	4283/6352/3627/6351/6373/920/6347/1230/6348/930/6387/5027/4638/353514/5336/187/6376/5026/10268/287/5159/57158/7070/2149/51393/857/5031/387129/781/6781/11027/9992/5311/9002/30845/246329/6622/6262/7220/3306/783/844/2259/6375/7225/6769/9472/2946/409/117/7222/22953/9446/2852
GO:0032637	interleukin-8 production	77	0.46001	3.0777	4.97924e-10	5.569e-09	2.72112e-09	3029	tags=47%, list=17%, signal=39%	5788/914/972/51311/64581/929/7096/1116/26191/51284/7099/2219/10333/5054/284297/7097/51744/945/2149/7098/7124/3586/11027/3965/3553/23586/64127/7114/2867/9370/27202/3929/6850/10392/7100/1991
GO:0060044	negative regulation of cardiac muscle cell proliferation	13	0.459973	1.70039	0.0230978	0.0488912	0.0238891	4138	tags=62%, list=23%, signal=48%	4211/5600/2697/7048/3776/5728/9241/60485
GO:0071380	cellular response to prostaglandin E stimulus	16	0.459964	1.84478	0.0106885	0.0252902	0.0123573	1475	tags=38%, list=8%, signal=34%	6422/54331/7292/5031/5732/5734
GO:0060401	cytosolic calcium ion transport	162	0.459841	3.54987	1e-10	1.23e-09	6.01001e-10	3117	tags=45%, list=17%, signal=38%	6363/6366/4283/931/5788/3627/1236/6373/920/11151/1234/5350/6348/930/1193/5027/5330/3932/356/845/5336/187/6376/596/2247/5026/7040/10268/3708/287/126306/57158/7070/4644/477/2534/2149/857/5031/387129/6546/781/493/255231/5144/3356/84959/5311/9002/22821/5777/6622/6262/7220/775/1756/2185/3709/5371/844/1535/6375/4067/9472/2946/117/7222/3357/22953/9446/2852/5621/84502
GO:0050731	positive regulation of peptidyl-tyrosine phosphorylation	186	0.459702	3.63036	1e-10	1.23e-09	6.01001e-10	4015	tags=54%, list=22%, signal=42%	5788/6352/7060/916/972/26585/920/3059/1436/653361/54209/26228/958/3383/5168/2252/2209/11009/3458/353514/5175/55024/948/3569/51738/941/57091/7040/5008/3082/3717/3815/8829/3572/2534/9021/654/3479/960/2322/3670/2255/7124/8784/2690/3570/50507/3690/3356/51704/3600/150/3678/1272/54625/1742/1440/2185/975/1437/5649/282618/59067/284/8995/6886/8764/9370/4067/2043/9244/6850/183/1464/83666/409/3593/3558/5621…
GO:0008045	motor neuron axon guidance	28	0.459655	2.27903	0.000459399	0.00165775	0.000810007	5112	tags=64%, list=28%, signal=46%	5880/9353/1959/8829/1123/9423/91584/84628/3800/10371/23077/2043/9241/494470/4917/214/22854/3199
GO:0050848	regulation of calcium-mediated signaling	93	0.459478	3.23275	1e-10	1.23e-09	6.01001e-10	3527	tags=48%, list=19%, signal=39%	5341/6351/916/920/933/54209/5350/6348/1240/50852/7535/2633/84174/1193/120892/845/10231/5026/3708/55273/126306/57158/4644/683/5031/3479/7124/493/5144/5311/29995/1827/1756/2185/100/9472/6850/2946/22953/9446/5621/84502/2274/3094/4137
GO:0035791	platelet-derived growth factor receptor-beta signaling pathway	14	0.458871	1.74251	0.0171017	0.0381443	0.018638	4859	tags=64%, list=27%, signal=47%	4015/5159/93649/5157/4035/5770/25/3092/5155
GO:0071634	regulation of transforming growth factor beta production	35	0.458713	2.46056	0.000129163	0.000537238	0.000262504	3345	tags=49%, list=18%, signal=40%	7305/50943/7057/4060/4345/6376/2615/4052/947/3965/5743/7042/8710/6375/3091/3685/4089
GO:0097091	synaptic vesicle clustering	16	0.458582	1.83924	0.0108811	0.0257164	0.0125655	4394	tags=62%, list=24%, signal=47%	79953/27253/1000/57555/6853/54413/5728/22871/9863/5864
GO:0010544	negative regulation of platelet activation	19	0.458542	1.96942	0.0052048	0.0136194	0.00665469	2807	tags=47%, list=15%, signal=40%	348/10019/5270/5156/84959/5592/7056/4846/114897
GO:0003158	endothelium development	117	0.458504	3.35934	1e-10	1.23e-09	6.01001e-10	5370	tags=65%, list=30%, signal=46%	3627/3687/7852/26051/3383/4478/57493/5175/1901/1903/6935/55273/10630/8829/9294/7122/654/2701/94/7124/1003/947/6781/2702/5144/64321/2022/81792/1286/91663/3553/5138/5802/5764/3791/54345/91522/5962/2876/81575/2697/694/80274/2889/9076/90627/5906/3516/2303/7026/26084/54567/4855/84913/388/4089/23493/30061/2947/9693/659/2246/5908/4233/64102/118/83605/80781/7132/90/10411/27086/283571/23462/7716/3084
GO:0010880	regulation of release of sequestered calcium ion into cytosol by sarcoplasmic reticulum	28	0.4585	2.2733	0.000486264	0.00174148	0.000850921	2967	tags=50%, list=16%, signal=42%	5350/1193/845/287/477/6546/5144/6262/775/1756/844/9472/2946/9446
GO:0043536	positive regulation of blood vessel endothelial cell migration	51	0.45847	2.75441	1.8677e-06	1.14943e-05	5.61631e-06	3093	tags=51%, list=17%, signal=42%	958/7057/2113/2247/7040/10000/7424/57381/8829/3162/9734/6776/27286/2260/5587/4215/10769/5743/3791/284/7114/2624/4846/2303/3091/51564
GO:0043062	extracellular structure organization	408	0.458414	3.9539	1e-10	1.23e-09	6.01001e-10	3557	tags=50%, list=20%, signal=41%	3936/6423/3683/3689/348/1545/26585/7941/25890/341/151887/4629/4318/3687/9806/1805/7412/3684/8076/3676/3383/7373/4321/1634/4239/2192/7177/6696/7057/4921/4060/2200/23213/1295/10631/8728/2/11117/3371/3695/3385/10516/58494/64094/1513/2113/5175/9509/1300/1281/3680/2331/948/3569/2199/4327/165/83716/1293/1462/64386/4313/1514/2247/1306/7040/3908/7148/19/1296/8516/2191/1520/1292/5054/4316/8434/2294/4015/1…
GO:0019722	calcium-mediated signaling	209	0.45837	3.66045	1e-10	1.23e-09	6.01001e-10	3965	tags=52%, list=22%, signal=41%	5788/5341/6351/916/1236/920/1230/695/1234/933/54209/7852/2833/5350/6348/1240/50852/1233/7535/2633/7412/6403/84174/729230/10663/1193/5027/7462/120892/845/5336/10231/5026/2829/2358/51554/64805/3708/1237/5737/287/55273/6444/6401/126306/57158/4644/477/683/1524/5031/79772/3479/83988/6546/7124/3577/493/3576/5144/552/10316/643/56923/5311/9034/4772/3791/29995/1827/185/6262/5533/1910/775/1756/1906/3579/88…
GO:0002040	sprouting angiogenesis	109	0.458364	3.32354	1e-10	1.23e-09	6.01001e-10	3225	tags=51%, list=18%, signal=43%	26585/84870/26051/7057/9353/51738/187/2247/10000/4804/4223/8434/7424/57381/8829/7010/10266/3162/9734/79812/161198/51176/94/27286/1960/3586/2752/6091/4215/3678/10769/5743/3791/185/57674/56999/2324/2185/2321/284/55742/4017/90627/2624/6915/147372/10365/2303/168667/9037/57556/3716/7423/51564/54567/3688
GO:0007171	activation of transmembrane receptor protein tyrosine kinase activity	13	0.4583	1.69421	0.0230978	0.0488912	0.0238891	5947	tags=69%, list=33%, signal=47%	26585/154/56034/284/1136/10718/1946/3084/51378
GO:0070168	negative regulation of biomineral tissue development	26	0.458001	2.20271	0.000499595	0.00178098	0.000870218	5315	tags=62%, list=29%, signal=44%	5552/26585/1230/6348/54829/7040/2185/4846/3091/2621/23493/4054/2623/5167/23462/5741
GO:0002888	positive regulation of myeloid leukocyte mediated immunity	31	0.457958	2.37313	0.000397983	0.00145825	0.000712528	3459	tags=45%, list=19%, signal=37%	3689/718/2207/695/2268/3684/5724/3133/23586/2624/6850/9846/57126/3566
GO:0010667	negative regulation of cardiac muscle cell apoptotic process	22	0.457782	2.08923	0.00299437	0.00847584	0.00414145	2383	tags=41%, list=13%, signal=36%	6423/126393/9464/3717/93649/26471/2626/3611/8837
GO:0030335	positive regulation of cell migration	473	0.457602	4.00242	1e-10	1.23e-09	6.01001e-10	3357	tags=47%, list=18%, signal=40%	10563/6363/6366/5788/6352/3627/7060/6351/1236/719/199/3071/972/6356/7941/11151/1230/1436/4318/3687/10457/54209/7852/6693/81704/728/6348/1240/64581/2268/152007/6355/83706/958/6403/5880/3676/3383/729230/5168/2252/63940/6387/5293/57580/7057/4638/4921/6846/10631/29126/5919/5724/3488/3458/64094/2113/5175/9510/3569/2625/1901/596/57091/7130/8740/2247/2316/4920/7040/2358/10000/3082/11170/117581/64805/801…
GO:0042509	regulation of tyrosine phosphorylation of STAT protein	78	0.457597	3.0712	1.80987e-09	1.85332e-08	9.05566e-09	4015	tags=55%, list=22%, signal=43%	6352/3059/1436/958/11009/3458/5175/8651/3569/5008/3717/3815/10019/3572/2534/857/9021/3479/2322/3670/7124/8784/2690/3570/3600/54625/116379/1437/282618/59067/8995/4067/9244/83666/3593/3558/51561/133396/23568/3606/3952/149233/3592
GO:0050860	negative regulation of T cell receptor signaling pathway	20	0.457577	2.00539	0.00647004	0.0163469	0.00798739	4177	tags=55%, list=23%, signal=42%	11006/2633/26191/53347/7070/10385/5777/5621/11126/5795/56940
GO:0006959	humoral immune response	238	0.457542	3.71664	1e-10	1.23e-09	6.01001e-10	3205	tags=42%, list=18%, signal=35%	10563/100423062/4283/931/5788/713/3627/712/4057/714/3119/718/1236/6373/6039/719/5450/730/1880/1380/11326/6347/4068/54209/716/728/710/10148/6357/10578/930/3075/729230/715/5452/5133/940/92747/3543/2213/4208/2208/2219/1378/1675/5079/2/6374/9308/4049/5919/3458/3569/2625/596/720/721/54210/683/3426/5199/1511/717/5699/4069/6480/7124/6556/3576/51435/3133/51279/29760/3553/5777/1191/5225/966/5968/28984/357…
GO:0030193	regulation of blood coagulation	78	0.457527	3.07073	1.84248e-09	1.88359e-08	9.20359e-09	2816	tags=46%, list=15%, signal=39%	5341/348/2207/710/6403/7099/7057/948/5588/2191/5054/10630/10019/5270/2149/857/947/5156/84959/5592/2811/7056/5328/5329/1906/7035/6915/2152/4067/4846/196527/6850/308/5327/114897/10855
GO:1901889	negative regulation of cell junction assembly	23	0.457344	2.13644	0.00333895	0.00932764	0.00455766	3338	tags=52%, list=18%, signal=43%	347/7057/11170/90102/10395/94/7124/395/23603/4323/5728/4035
GO:0030949	positive regulation of vascular endothelial growth factor receptor signaling pathway	15	0.457311	1.78694	0.0135014	0.031101	0.0151965	2788	tags=47%, list=15%, signal=40%	5579/2255/3690/3678/3553/2321/3091
GO:0030500	regulation of bone mineralization	70	0.457254	2.99394	1.79504e-08	1.57257e-07	7.68387e-08	2806	tags=44%, list=15%, signal=38%	5552/4057/26585/1230/4256/6348/338773/4208/5027/4958/4921/1901/7040/7043/654/6546/1311/154/162466/7291/56975/5764/2824/2697/2185/55589/9365/196527/650/3091/9636
GO:0021952	central nervous system projection neuron axonogenesis	25	0.457199	2.18044	0.00092853	0.00307247	0.00150127	3221	tags=52%, list=18%, signal=43%	9839/9353/1009/9201/51199/104/6324/91584/2736/23077/2043/4781/113246
GO:0048771	tissue remodeling	164	0.457162	3.53196	1e-10	1.23e-09	6.01001e-10	3288	tags=49%, list=18%, signal=41%	7060/26585/952/1436/84870/10457/9770/6422/5880/729230/338773/7052/54/4208/6696/5027/51208/558/3488/1513/7128/3569/1901/9464/29887/4313/7040/7043/7076/633/3635/2149/3988/857/2255/94/9607/115908/4286/154/2702/50507/81501/5166/3690/3600/84959/101/5764/10461/3953/3574/2324/2697/2185/8600/1200/59067/5745/1621/3516/760/9290/4853/4846/2303/3552/3351/6850/183/1464/3091/3593/10512/3558/54567/51561/2034/79…
GO:0044062	regulation of excretion	24	0.457034	2.13683	0.00159478	0.00488944	0.00238907	4260	tags=62%, list=23%, signal=48%	4881/6781/552/185/2771/1910/1906/183/6863/135/134/554/4868/10699/80763
GO:0030168	platelet activation	151	0.456882	3.49637	1e-10	1.23e-09	6.01001e-10	3107	tags=48%, list=17%, signal=40%	5341/348/5579/2207/3937/5294/23533/83706/958/6403/7409/959/54331/7099/3932/558/10398/1281/146850/5336/3569/5588/2316/64805/3708/10630/1278/10019/5270/6288/2534/1277/2149/5023/5583/5156/1311/7450/340205/2151/3690/84959/5592/10077/150/2811/9002/5295/10461/5777/7094/7056/1465/3043/5582/3611/3709/2769/2157/5359/4067/4846/7225/6850/375033/114897/409/7222/10672/9630/1607/2621
GO:0001954	positive regulation of cell-matrix adhesion	51	0.456527	2.74274	2.13683e-06	1.29826e-05	6.34353e-06	2273	tags=39%, list=12%, signal=34%	6366/916/1236/6422/948/6376/1435/7070/8829/7010/7402/4653/8631/4814/1307/3791/6370/2185/3611/59339
GO:0032352	positive regulation of hormone metabolic process	15	0.456325	1.78309	0.0139015	0.0318245	0.01555	2788	tags=47%, list=15%, signal=40%	3458/2625/654/7124/3553/1958/3091
GO:0030224	monocyte differentiation	34	0.455894	2.4249	0.000237245	0.000924612	0.000451783	2438	tags=41%, list=13%, signal=36%	972/920/1436/4208/3428/1435/3635/146433/5153/81501/2242/677/1437/140685
GO:1903131	mononuclear cell differentiation	34	0.455894	2.4249	0.000237245	0.000924612	0.000451783	2438	tags=41%, list=13%, signal=36%	972/920/1436/4208/3428/1435/3635/146433/5153/81501/2242/677/1437/140685
GO:0016525	negative regulation of angiogenesis	95	0.455816	3.21609	1e-10	1.23e-09	6.01001e-10	2792	tags=46%, list=15%, signal=39%	3627/7060/729230/1634/5176/7057/23166/23213/11117/356/7058/51738/4804/4223/5054/140862/7010/1524/641700/79812/6678/4881/5797/7075/64218/22846/6772/10769/5764/56999/1285/1284/5140/28984/7042/5371/90627/6915/2828/10365/3339/57556/183/3087
GO:0042402	cellular biogenic amine catabolic process	20	0.455608	1.99676	0.0070627	0.0176425	0.00862045	3500	tags=50%, list=19%, signal=40%	3620/6999/8564/1757/8942/3176/23498/6303/169355/29958
GO:0009187	cyclic nucleotide metabolic process	38	0.455581	2.49184	4.46873e-05	0.000209217	0.000102227	3019	tags=53%, list=17%, signal=44%	5142/5136/111/4881/27115/5144/6095/5138/8654/10846/4880/113/115/196883/2977/108/5744/107/8622/4882
GO:0006953	acute-phase response	47	0.455205	2.66133	3.55844e-06	2.07045e-05	1.01166e-05	5211	tags=66%, list=29%, signal=47%	9332/3569/2335/6288/1268/5733/7124/23780/3570/57817/3553/6289/5743/5265/1910/8600/2157/5359/3552/3929/5068/12/130120/3240/1051/6291/6774/50616/5345/8792/3077
GO:1904035	regulation of epithelial cell apoptotic process	75	0.454845	3.03721	1.13485e-08	1.02768e-07	5.02144e-08	3664	tags=52%, list=20%, signal=42%	6347/6424/958/3676/3383/959/7057/356/7128/3569/2625/5054/3717/7010/10266/3162/641700/7124/26471/57124/3791/677/28984/7857/284/8837/2624/79625/196527/9037/7538/409/2852/51129/2621/2934/3135/831/11126
GO:0060343	trabecula formation	23	0.45467	2.12395	0.00396349	0.0107613	0.00525816	6821	tags=74%, list=37%, signal=46%	26585/6422/9510/4313/7010/1277/7049/23493/30061/133522/7480/23462/7059/27302/859/1482/2201
GO:0022617	extracellular matrix disassembly	75	0.454464	3.03466	1.22886e-08	1.11119e-07	5.42946e-08	3432	tags=49%, list=19%, signal=40%	3936/4318/4321/7177/4921/2/1513/2113/3569/4327/4313/1514/7040/2191/1520/4316/10630/7076/7077/960/1511/9507/11096/7092/101/1215/80274/5654/285590/4325/1991/222663/4323/4317/4035/4322/4312
GO:0003209	cardiac atrium morphogenesis	28	0.454448	2.25322	0.000545367	0.00192199	0.000939121	7038	tags=79%, list=39%, signal=48%	57493/3670/2702/7472/2022/6608/7042/140706/2626/4853/54567/9241/57057/23493/659/7474/6654/90/27302/4624/1482/6474
GO:0048661	positive regulation of smooth muscle cell proliferation	84	0.454322	3.08187	7.45847e-10	8.22293e-09	4.01788e-09	5168	tags=62%, list=28%, signal=45%	6352/199/4318/7052/7057/5724/3488/9510/3569/1901/6376/4313/2247/8013/3717/10203/5159/231/3162/5031/3479/348093/7124/3586/6772/3570/5743/2771/1906/80310/7048/1535/3351/183/10135/1991/4217/10257/1839/3606/3673/7189/3248/4209/5155/4854/2081/27086/2263/5345/1012/4889
GO:0060841	venous blood vessel development	15	0.454225	1.77488	0.0141015	0.0322125	0.0157396	4581	tags=60%, list=25%, signal=45%	57493/2294/94/2022/147372/10512/57057/659/83605
GO:0045638	negative regulation of myeloid cell differentiation	75	0.45415	3.03257	1.26915e-08	1.14095e-07	5.57487e-08	2521	tags=43%, list=14%, signal=37%	4057/714/11006/29909/10859/6348/6422/9935/7099/2200/51208/11025/3635/7098/3624/9607/7704/4792/84959/4211/3707/5295/677/10234/2185/10272/6886/2624/140685/9370/4067/9290
GO:0014812	muscle cell migration	78	0.453866	3.04616	3.30991e-09	3.27026e-08	1.59791e-08	2777	tags=45%, list=15%, signal=38%	6352/7060/199/51177/4208/10631/9353/3488/9510/596/8013/5054/5159/93649/8829/1902/5031/3037/3479/9732/3486/50507/3690/5592/80031/7168/6608/5328/80310/3611/55742/9370/54434/5327/183
GO:0042359	vitamin D metabolic process	22	0.453766	2.0709	0.00330489	0.00924085	0.00451525	6350	tags=73%, list=35%, signal=47%	3458/2672/6591/2260/1593/7124/3553/5641/2638/4790/6615/8029/1583/7421/1543/8074
GO:0045907	positive regulation of vasoconstriction	31	0.453763	2.35139	0.000460079	0.00165924	0.000810733	2439	tags=45%, list=13%, signal=39%	952/3383/5724/3274/2149/857/2702/552/3356/5743/219537/2697/6915/1621
GO:2000010	positive regulation of protein localization to cell surface	17	0.453679	1.87725	0.0120269	0.028081	0.0137209	1296	tags=29%, list=7%, signal=27%	7305/2207/919/4130/7124
GO:0035987	endodermal cell differentiation	45	0.453612	2.62685	1.14293e-05	6.08351e-05	2.97252e-05	1998	tags=40%, list=11%, signal=36%	3689/4318/3676/8320/1295/4313/2335/1289/3624/1290/1291/1301/64321/83881/3679/3678/1303/1284
GO:1901223	negative regulation of NIK/NF-kappaB signaling	20	0.45356	1.98779	0.00765537	0.0188714	0.00922094	4933	tags=60%, list=27%, signal=44%	9770/197358/114548/1540/9516/7114/51564/91662/114899/23291/5494/135644
GO:0090075	relaxation of muscle	28	0.453179	2.24692	0.000599363	0.00208848	0.00102047	3326	tags=50%, list=18%, signal=41%	5350/5142/3778/5997/477/6546/5144/497189/5592/8654/3759/1113/2946/134
GO:0045830	positive regulation of isotype switching	21	0.452927	2.02616	0.0052048	0.0136194	0.00665469	972	tags=29%, list=5%, signal=27%	5788/958/940/30009/7040/7292
GO:0034103	regulation of tissue remodeling	73	0.452811	3.01254	1.64872e-08	1.45676e-07	7.11799e-08	3098	tags=47%, list=17%, signal=39%	7060/26585/952/1436/10457/6422/338773/6696/5027/51208/7128/3569/1901/9464/7040/3635/9607/81501/5166/3690/3600/84959/101/3953/2324/2697/8600/59067/760/6850/183/3593/3558/51561
GO:0045822	negative regulation of heart contraction	22	0.452721	2.06613	0.00339361	0.00942925	0.00460731	4735	tags=59%, list=26%, signal=44%	5294/5350/3717/477/5144/55328/8654/6863/3558/134/148/80763/57731
GO:0050655	dermatan sulfate proteoglycan metabolic process	16	0.45242	1.81453	0.0135773	0.0312408	0.0152648	2991	tags=50%, list=16%, signal=42%	1634/1462/633/29940/55454/92126/1464/55790
GO:1903670	regulation of sprouting angiogenesis	65	0.451903	2.90369	7.98115e-08	6.35308e-07	3.10423e-07	3095	tags=51%, list=17%, signal=42%	26051/7057/51738/187/2247/10000/4804/4223/57381/8829/3162/9734/79812/27286/3586/2752/4215/3678/10769/5743/3791/185/56999/90627/2624/6915/10365/2303/168667/57556/3716/51564/54567
GO:0099084	postsynaptic specialization organization	32	0.451887	2.37259	0.000242546	0.000941714	0.000460139	5554	tags=69%, list=31%, signal=48%	10288/9379/5802/1000/57555/2596/5649/84628/5789/66000/5728/9378/64101/22871/1740/4916/50944/8831/869/26045/57622/3556
GO:0048660	regulation of smooth muscle cell proliferation	131	0.45176	3.37653	1e-10	1.23e-09	6.01001e-10	3300	tags=49%, list=18%, signal=40%	6352/199/4318/1264/4969/7052/347/4208/7057/5724/3488/3458/7128/9510/3569/1901/6376/4313/2247/7043/8013/5136/3717/10203/5159/7432/93649/231/6648/3162/5031/3479/5739/348093/4881/2006/7124/3586/3486/6772/3570/7434/3600/5592/5743/7168/2771/1906/80310/7048/4880/3611/1535/9370/3351/183/3593/10135/4883/1991/2852/4217/5728/10257
GO:1901021	positive regulation of calcium ion transmembrane transporter activity	36	0.451525	2.44358	0.000125891	0.00052525	0.000256647	3200	tags=53%, list=18%, signal=44%	5336/287/57158/5031/781/9992/5311/30845/246329/6262/3306/783/844/2259/6769/9472/2946/9446/57620
GO:0045807	positive regulation of endocytosis	149	0.451435	3.44865	1e-10	1.23e-09	6.01001e-10	3107	tags=44%, list=17%, signal=36%	6363/6366/5788/718/348/2207/3071/26585/6347/3560/1794/54209/55423/6424/26228/64581/929/146722/3561/2213/558/120892/3458/10326/11031/25999/5336/948/2358/720/721/5054/6401/1601/140885/567/57118/717/7124/6556/3600/4240/3553/84251/10461/1191/5873/7275/6622/5533/5806/2889/284/3601/729238/1535/2624/5906/196527/6850/409/3685/5538/961/2621
GO:2000249	regulation of actin cytoskeleton reorganization	37	0.451367	2.45514	9.07306e-05	0.000392725	0.000191893	4470	tags=54%, list=25%, signal=41%	3059/1436/3055/9535/397/26228/7040/8829/7010/5156/2242/1440/2185/4853/4916/4908/1613/9723/25/27
GO:0035813	regulation of renal sodium excretion	21	0.451317	2.01896	0.00538903	0.0139871	0.00683434	5750	tags=71%, list=32%, signal=49%	4881/552/185/2771/1910/1906/183/6863/135/134/554/10699/80763/1814/186
GO:0050849	negative regulation of calcium-mediated signaling	29	0.450808	2.26652	0.000402245	0.00147212	0.000719306	4506	tags=55%, list=25%, signal=42%	5341/933/84174/1193/845/3708/493/5311/1827/2946/9446/5621/2274/89/9454/51778
GO:0034755	iron ion transmembrane transport	18	0.450695	1.89856	0.00826986	0.020249	0.00989405	3767	tags=56%, list=21%, signal=44%	3458/286133/6556/57817/79689/261729/23479/57192/30061/81894
GO:0001953	negative regulation of cell-matrix adhesion	37	0.450548	2.45069	9.80377e-05	0.000419919	0.00020518	4642	tags=59%, list=26%, signal=44%	4321/347/7057/10631/11170/5054/90102/10395/4653/94/395/5295/604/340485/23603/4323/5728/4035/5921/56940/9723/9448
GO:0006939	smooth muscle contraction	104	0.450368	3.23096	1e-10	1.23e-09	6.01001e-10	4468	tags=58%, list=25%, signal=44%	952/4629/1264/3778/4638/59/23213/5724/51738/1909/5997/10203/3815/6865/93649/477/2149/857/5023/9732/5733/6546/493/1311/154/5144/1129/10316/56923/497189/3356/60675/5592/150/5743/6752/6869/1910/3363/1906/8877/100/6915/1136/4295/183/3357/22953/143872/2852/134/6525/55959/80852/148/1613/3673/80763/9312/2668
GO:0002115	store-operated calcium entry	19	0.450001	1.93273	0.00695504	0.0174158	0.00850966	4858	tags=58%, list=27%, signal=42%	931/8832/6690/844/80228/84502/57620/51669/9454/8614/84876
GO:0032634	interleukin-5 production	22	0.449763	2.05263	0.00370414	0.0101777	0.00497303	7803	tags=82%, list=43%, signal=47%	50943/90865/2625/114548/51176/5144/282618/9173/64109/3568/23765/7356/85480/3556/3440/8288/64806/3578
GO:0070593	dendrite self-avoidance	16	0.449751	1.80382	0.0143476	0.0326489	0.0159529	5833	tags=69%, list=32%, signal=47%	91624/23022/133418/152330/57453/54538/63923/6900/84665/27020/1826
GO:0003170	heart valve development	60	0.449515	2.82458	2.88475e-07	2.06746e-06	1.0102e-06	3792	tags=55%, list=21%, signal=44%	4208/11117/9353/2625/7040/6591/639/6586/26508/10439/2006/8642/2702/7133/6091/7291/5138/4772/56999/7042/140628/2626/7048/3516/4853/4846/650/54567/4089/57057/23493/6615/659
GO:0030728	ovulation	21	0.449142	2.00923	0.00584962	0.0149875	0.00732319	4790	tags=62%, list=26%, signal=46%	9510/4327/7130/5997/3624/5743/5241/4846/8204/3566/3952/3248/23411
GO:0030336	negative regulation of cell migration	245	0.448982	3.65845	1e-10	1.23e-09	6.01001e-10	3462	tags=47%, list=19%, signal=39%	10563/6366/6423/348/1545/199/56833/972/26585/6347/397/26228/6422/11314/6387/1634/51466/347/127435/5176/4208/7057/23213/11117/90865/9353/1809/3488/11009/4345/1281/140/6376/596/684/2247/2841/7040/4223/5054/8434/7070/7076/93649/8519/247/1843/1524/9466/3162/90102/753/79772/79812/10395/131450/25932/94/114757/5797/4286/7075/3486/6781/22846/94241/4163/5734/393/2022/6091/89795/5592/8646/80031/5764/3036/5…
GO:0001936	regulation of endothelial cell proliferation	120	0.448936	3.30088	1e-10	1.23e-09	6.01001e-10	4904	tags=60%, list=27%, signal=44%	7060/348/6356/6347/26051/3676/6387/4208/7057/23213/51738/187/2247/10000/4804/7424/7432/8829/7010/8828/857/654/3162/8742/8291/6776/94/6678/5797/2260/1960/7124/3586/22846/5587/6772/7472/3690/10344/3791/185/6369/28984/2324/2697/7857/2321/1535/2624/2152/7026/9037/650/3091/7423/3357/54567/84913/79805/1232/858/659/3952/5228/51162/7474/6774/64102/383/23411/5155/7046
GO:0048659	smooth muscle cell proliferation	132	0.44863	3.35756	1e-10	1.23e-09	6.01001e-10	3300	tags=48%, list=18%, signal=40%	6352/199/4318/1264/4969/7052/347/4208/7057/5724/3488/3458/7128/9510/3569/1901/6376/4313/2247/7043/8013/5136/3717/10203/5159/7432/93649/231/6648/3162/5031/3479/5739/348093/4881/2006/7124/3586/3486/6772/3570/7434/3600/5592/5743/7168/2771/1906/80310/7048/4880/3611/1535/9370/3351/183/3593/10135/4883/1991/2852/4217/5728/10257
GO:0046596	regulation of viral entry into host cell	29	0.448541	2.25512	0.000439539	0.00159633	0.000779996	3123	tags=48%, list=17%, signal=40%	972/920/2219/3956/8519/10581/3965/10475/10410/5806/6737/11043/85363/2934
GO:0050907	detection of chemical stimulus involved in sensory perception	422	0.448279	3.87571	1e-10	1.23e-09	6.01001e-10	8823	tags=92%, list=48%, signal=48%	5284/1470/64108/390072/1472/285093/9033/8989/1469/162998/5304/219968/81285/387748/284521/4993/127623/338675/340980/392392/143503/341568/343171/125962/402135/390077/259293/341799/8388/4994/120775/26189/390197/390431/391211/284383/158131/219982/219956/442184/390067/81466/259287/391196/122740/390174/4995/219986/26245/138881/80835/390181/391114/26686/390157/81469/338755/390429/392391/283092/135948/81…
GO:0007520	myoblast fusion	36	0.448253	2.42587	0.000153312	0.000627139	0.000306432	2690	tags=42%, list=15%, signal=36%	4283/963/3627/51177/8740/8038/30846/2323/8912/975/4773/8837/26509/10938/50937
GO:0070371	ERK1 and ERK2 cascade	290	0.448221	3.73007	1e-10	1.23e-09	6.01001e-10	3107	tags=45%, list=17%, signal=38%	6363/6366/5788/6352/6362/6351/1236/348/1880/972/6356/920/6347/388325/1230/1436/388372/10457/54209/84868/6367/728/6348/2633/152007/6357/6355/1116/3383/26191/6504/2192/414062/7099/6846/11117/7078/10125/948/6376/9464/6368/6361/2247/7040/2358/10268/8685/2335/5159/3815/8829/7010/9590/1843/140885/2149/5031/3479/960/2322/2255/10385/7124/6354/5156/388121/116/5322/8482/5734/50507/3965/3356/7074/10344/3553…
GO:0010002	cardioblast differentiation	18	0.448101	1.88763	0.00890951	0.0215423	0.010526	2470	tags=44%, list=14%, signal=38%	26585/8320/93649/3670/144165/7042/2626/3516
GO:2000251	positive regulation of actin cytoskeleton reorganization	19	0.44805	1.92435	0.00741563	0.0184043	0.00899266	4421	tags=53%, list=24%, signal=40%	3059/3055/26228/8829/7010/2242/1440/4916/4908/25
GO:1902993	positive regulation of amyloid precursor protein catabolic process	19	0.447921	1.9238	0.00741563	0.0184043	0.00899266	2641	tags=47%, list=15%, signal=41%	10418/3458/7124/1191/9619/54103/4067/2043/3459
GO:0033141	positive regulation of peptidyl-serine phosphorylation of STAT protein	21	0.44784	2.0034	0.00594174	0.0151733	0.00741394	7770	tags=86%, list=43%, signal=49%	3458/56832/3456/5979/3452/3447/3440/3444/3467/3443/3442/3446/3445/3449/3451/3448/3441/338376
GO:0099509	regulation of presynaptic cytosolic calcium ion concentration	16	0.447804	1.79601	0.0151179	0.0341575	0.01669	6321	tags=75%, list=35%, signal=49%	1268/5023/783/23413/3351/10590/134/793/491/5028/492/794
GO:0043302	positive regulation of leukocyte degranulation	24	0.44763	2.09287	0.00238695	0.00696382	0.00340265	3459	tags=46%, list=19%, signal=37%	3689/2207/2268/3684/5724/3134/2624/6850/9846/57126/3566
GO:0055094	response to lipoprotein particle	28	0.447563	2.21908	0.000718152	0.00246082	0.0012024	3225	tags=43%, list=18%, signal=35%	3689/348/2207/7099/948/10333/19/4023/968/975/6850/3688
GO:2000147	positive regulation of cell motility	495	0.447536	3.93017	1e-10	1.23e-09	6.01001e-10	3357	tags=46%, list=18%, signal=39%	10563/6363/6366/5788/6352/3627/7060/6351/1236/719/199/3071/972/6356/7941/11151/1230/1436/4318/3687/10457/54209/7852/6693/81704/728/9806/6348/1240/64581/2268/152007/6355/83706/958/6403/5880/3676/3383/729230/5168/2252/63940/6387/5293/57580/7057/4638/4921/6846/10631/29126/5919/5724/3488/3458/64094/2113/5175/9510/3569/2625/1901/596/57091/7130/8740/2247/2316/4920/7040/2358/10000/3082/11170/117581/6480…
GO:0003044	regulation of systemic arterial blood pressure mediated by a chemical signal	48	0.447414	2.63328	9.85333e-06	5.27644e-05	2.57816e-05	5750	tags=69%, list=32%, signal=47%	1359/56670/6518/2149/6648/1511/154/2702/5144/552/1215/185/7168/1906/1535/1522/4846/2028/155/183/4311/554/148/10699/1066/81285/5345/5021/59272/1816/1814/387/186
GO:0071402	cellular response to lipoprotein particle stimulus	30	0.447082	2.27639	0.00041043	0.00149853	0.000732209	2689	tags=40%, list=15%, signal=34%	3689/348/2207/7099/948/10333/19/4023/968/9619/975/6850
GO:0022010	central nervous system myelination	19	0.44702	1.91993	0.00750775	0.018589	0.00908295	3291	tags=53%, list=18%, signal=43%	7097/443/8506/5354/26011/1191/3766/3400/5728/6900
GO:0032291	axon ensheathment in central nervous system	19	0.44702	1.91993	0.00750775	0.018589	0.00908295	3291	tags=53%, list=18%, signal=43%	7097/443/8506/5354/26011/1191/3766/3400/5728/6900
GO:2000181	negative regulation of blood vessel morphogenesis	97	0.446973	3.15481	1e-10	1.23e-09	6.01001e-10	2792	tags=45%, list=15%, signal=39%	3627/7060/729230/1634/5176/7057/23166/23213/11117/356/7058/51738/4804/4223/5054/140862/7010/1524/641700/79812/6678/4881/5797/7075/64218/22846/6772/10769/5764/56999/1285/1284/5140/28984/7042/5371/90627/6915/2828/10365/3339/57556/183/3087
GO:0032965	regulation of collagen biosynthetic process	34	0.446934	2.37724	0.000402245	0.00147212	0.000719306	4521	tags=56%, list=25%, signal=42%	4261/7431/11117/3569/7040/7043/5159/2149/114757/2022/28984/8710/4880/5906/409/54206/3673/265/55323
GO:0001961	positive regulation of cytokine-mediated signaling pathway	49	0.446708	2.64969	6.75411e-06	3.76683e-05	1.84054e-05	4594	tags=57%, list=25%, signal=43%	972/54209/7852/146722/4321/558/834/2672/81030/3554/1435/84166/153222/54625/837/3574/7294/1906/3091/83666/114900/2621/8767/3665/353376/117854/7474/345611
GO:0044849	estrous cycle	16	0.44613	1.7893	0.0160808	0.0360493	0.0176143	1900	tags=44%, list=10%, signal=39%	2113/4316/3037/5764/1958/3036/4987
GO:0007608	sensory perception of smell	400	0.446105	3.84802	1e-10	1.23e-09	6.01001e-10	8823	tags=92%, list=48%, signal=48%	390072/4685/2774/2535/123041/162998/79846/219968/81285/387748/54831/284521/4993/158046/127623/338675/109/340980/392392/143503/341568/343171/125962/402135/89797/390077/341799/8388/4994/120775/26189/390197/390431/391211/284383/158131/219982/219956/442184/390067/81466/391196/122740/390174/4995/219986/26245/138881/390181/1258/391114/26686/390157/81469/338755/390429/392391/283092/135948/81797/8390/838…
GO:0034162	toll-like receptor 9 signaling pathway	24	0.446048	2.08547	0.00243242	0.00707311	0.00345605	6061	tags=67%, list=33%, signal=45%	84868/51311/115352/51284/118788/91543/23547/5802/338382/3656/5289/7189/57142/4615/54106/51135
GO:0001696	gastric acid secretion	19	0.445972	1.91543	0.00769199	0.0189466	0.00925767	5267	tags=63%, list=29%, signal=45%	51738/29887/3274/7032/5733/4987/389015/6446/6343/115111/5021/887
GO:0045187	regulation of circadian sleep/wake cycle, sleep	17	0.445846	1.84484	0.0151558	0.0341988	0.0167102	4579	tags=59%, list=25%, signal=44%	5730/51738/1437/100/2691/135/134/3737/2692/8863
GO:1904707	positive regulation of vascular smooth muscle cell proliferation	33	0.445765	2.33597	0.000193818	0.000776304	0.000379317	4930	tags=61%, list=27%, signal=44%	4318/3488/9510/4313/2247/8013/3717/5031/3479/7124/3586/2771/1906/3351/183/4217/3248/4209/5155/2081
GO:0042311	vasodilation	29	0.445556	2.24012	0.000492816	0.00176189	0.000860891	4101	tags=55%, list=23%, signal=43%	348/3778/5997/6648/3672/154/5592/1910/2876/4846/155/183/135/134/4842/2643
GO:0045992	negative regulation of embryonic development	26	0.445385	2.14203	0.000867973	0.00289558	0.00141484	4299	tags=54%, list=24%, signal=41%	6423/23213/2625/1289/5567/1290/64321/8324/27330/6615/23432/51684/6909/7474
GO:2000352	negative regulation of endothelial cell apoptotic process	28	0.445063	2.20668	0.000772148	0.00262259	0.00128144	3107	tags=50%, list=17%, signal=42%	3383/7128/2625/5054/7010/10266/3791/7857/284/2624/79625/9037/51129/2621
GO:0060231	mesenchymal to epithelial transition	19	0.444629	1.90966	0.00842894	0.0205653	0.0100486	4868	tags=63%, list=27%, signal=46%	10409/2625/6772/6608/7490/8324/53918/10736/6939/2668/7484/6299
GO:0008360	regulation of cell shape	145	0.444308	3.37951	1e-10	1.23e-09	6.01001e-10	2426	tags=41%, list=13%, signal=36%	3689/6356/11151/6347/1436/7940/3055/399/6348/2268/6357/752/3383/10154/55843/51177/6285/221472/23136/4478/89846/10979/91010/10630/2335/3815/57381/1902/2534/10395/57194/11149/10602/6354/64218/10810/54873/2242/3679/4628/5064/56990/161176/5764/3791/29780/55785/152273/7168/6369/5962/23433/91584/57471/2185/23129/55742/391/148170
GO:0060384	innervation	27	0.4441	2.16476	0.000831702	0.00279874	0.00136751	4087	tags=56%, list=22%, signal=43%	7412/3676/23213/5270/8829/3670/104/5582/10371/4884/4914/26018/2558/55959/494470
GO:0097755	positive regulation of blood vessel diameter	56	0.44373	2.73146	1.25123e-06	7.98643e-06	3.90232e-06	4101	tags=55%, list=23%, signal=43%	348/3778/5724/3779/5997/7432/6648/3162/9732/5797/3672/154/2702/116/5592/59342/1910/2876/2697/4880/4846/155/183/143872/2852/135/134/659/3952/4842/2643
GO:0010922	positive regulation of phosphatase activity	33	0.443682	2.32505	0.000215204	0.000849418	0.000415041	1336	tags=30%, list=7%, signal=28%	5788/5341/115352/11314/4208/3458/3717/5159/945/3672
GO:0006801	superoxide metabolic process	67	0.4434	2.85543	1.23606e-07	9.55626e-07	4.66936e-07	2777	tags=40%, list=15%, signal=34%	1536/3689/7305/653361/4689/64581/3684/4688/375387/54/57580/10516/6649/948/7040/2358/6648/683/7124/50507/2771/1906/1535/285590/4846/6850/183
GO:0050728	negative regulation of inflammatory response	131	0.443369	3.31382	1e-10	1.23e-09	6.01001e-10	3623	tags=49%, list=20%, signal=39%	5788/348/89790/8530/56833/3559/5740/79626/197358/2213/50943/347/54/5176/2113/7128/4345/51738/2625/114548/6376/7130/2358/3082/2294/10203/284340/6288/1269/7010/140885/4210/9021/3479/225/131450/3670/1003/3586/116/7133/5734/6095/10062/58189/116379/2876/11221/100/7850/113/9370/8993/145581/4790/3593/3558/1991/2852/135/134/91662/29108/114899
GO:1903053	regulation of extracellular matrix organization	36	0.442519	2.39484	0.000203169	0.000808101	0.000394853	3516	tags=50%, list=19%, signal=40%	4921/11117/2113/3569/165/7040/2191/10630/84168/90102/3037/7133/28984/23187/8837/183/4035/6939
GO:0018158	protein oxidation	15	0.44206	1.72735	0.019902	0.0434653	0.021238	3310	tags=53%, list=18%, signal=44%	4015/388630/84171/84695/4016/2876/4017/54495
GO:0035584	calcium-mediated signaling using intracellular calcium source	20	0.441884	1.93662	0.0102246	0.0243789	0.011912	5730	tags=60%, list=31%, signal=41%	5788/7412/6403/5737/3791/6262/5621/6364/5795/566/5566/7226
GO:0030947	regulation of vascular endothelial growth factor receptor signaling pathway	30	0.441391	2.24741	0.000570247	0.00199715	0.000975847	2792	tags=47%, list=15%, signal=40%	5579/11117/7424/79812/2255/3690/3678/3553/79652/8322/2321/26509/3091/3087
GO:0002042	cell migration involved in sprouting angiogenesis	53	0.441066	2.67189	3.43472e-06	2.00602e-05	9.80179e-06	3225	tags=49%, list=18%, signal=40%	26585/7057/9353/2247/10000/4223/57381/8829/3162/9734/79812/161198/27286/1960/6091/4215/10769/5743/3791/90627/2624/6915/2303/51564/54567/3688
GO:0014002	astrocyte development	40	0.441026	2.43868	7.80471e-05	0.000343819	0.000167996	3856	tags=50%, list=21%, signal=39%	712/54209/728/7099/7431/3458/10100/3569/4920/2358/7124/5354/3553/6608/4919/3459/135/4035/4137/3913
GO:0014066	regulation of phosphatidylinositol 3-kinase signaling	117	0.440841	3.22993	1e-10	1.23e-09	6.01001e-10	3858	tags=50%, list=21%, signal=40%	6352/10870/3059/653361/5294/26051/23533/2268/6403/940/197358/1634/5293/10125/118788/5008/3082/3717/5159/3815/5270/7010/2534/2149/3479/4653/2322/10385/113791/2260/7124/5156/5305/7291/5295/5777/3791/56034/2324/7042/1440/80310/79899/2321/5649/284/4067/4914/183/2852/10507/5783/5728/2549/3606/4916/23396/4908/3952
GO:0009593	detection of chemical stimulus	457	0.440818	3.84242	1e-10	1.23e-09	6.01001e-10	8823	tags=90%, list=48%, signal=48%	23643/54209/64581/7096/7099/845/3779/5284/10333/721/7043/284297/7097/1470/64108/9619/6262/390072/64127/3929/1472/22953/285093/9033/8989/1469/51167/4825/162998/5304/219968/81285/387748/284521/4993/127623/338675/340980/392392/143503/341568/343171/2645/125962/402135/390077/259293/341799/8388/4994/120775/26189/390197/390431/391211/284383/158131/846/219982/219956/442184/390067/81466/259287/391196/1227…
GO:0003215	cardiac right ventricle morphogenesis	19	0.440562	1.89219	0.00935012	0.0224934	0.0109907	3417	tags=53%, list=19%, signal=43%	2625/9464/3670/23414/7042/2626/6604/10512/57057/23493
GO:0003171	atrioventricular valve development	25	0.440261	2.09966	0.00186623	0.00558965	0.00273121	3792	tags=56%, list=21%, signal=44%	6586/26508/10439/8642/2702/7291/7042/2626/7048/650/4089/57057/23493/659
GO:0032727	positive regulation of interferon-alpha production	22	0.440225	2.00911	0.00503757	0.0132346	0.00646667	3609	tags=50%, list=20%, signal=40%	51311/51284/4321/7099/7098/6772/23586/64135/3663/8767/3665
GO:0045603	positive regulation of endothelial cell differentiation	16	0.440181	1.76544	0.0189696	0.0416791	0.0203652	3264	tags=50%, list=18%, signal=41%	55273/9294/7122/654/94/1003/694/84913
GO:1905809	negative regulation of synapse organization	24	0.439796	2.05624	0.00293253	0.00832004	0.00406532	4299	tags=54%, list=24%, signal=41%	348/10288/7097/2534/22899/2045/5764/54413/4776/5621/5728/22871/7474
GO:0032288	myelin assembly	19	0.439709	1.88853	0.00935012	0.0224934	0.0109907	2214	tags=42%, list=12%, signal=37%	23136/287/7097/5376/23114/8506/26011/3611
GO:0050818	regulation of coagulation	81	0.439585	2.95941	2.47296e-08	2.1273e-07	1.03944e-07	2816	tags=44%, list=15%, signal=38%	5341/348/2207/710/6403/7099/7057/948/5588/2191/5054/10630/10019/5270/2149/857/947/5156/84959/5592/2811/7056/5328/5329/1906/7035/6915/2152/4067/4846/196527/6850/308/5327/114897/10855
GO:0050961	detection of temperature stimulus involved in sensory perception	15	0.439286	1.71651	0.0215081	0.0460621	0.0225068	3326	tags=47%, list=18%, signal=38%	7852/6387/56925/3356/4914/409/134
GO:0050965	detection of temperature stimulus involved in sensory perception of pain	15	0.439286	1.71651	0.0215081	0.0460621	0.0225068	3326	tags=47%, list=18%, signal=38%	7852/6387/56925/3356/4914/409/134
GO:0010718	positive regulation of epithelial to mesenchymal transition	47	0.43921	2.56781	1.30745e-05	6.90568e-05	3.37424e-05	3687	tags=51%, list=20%, signal=41%	152007/3569/7040/7043/10630/1601/1277/10439/51176/3670/7041/2022/7074/7291/3553/25937/28984/7042/7048/4017/650/6386/4089/6615
GO:0071711	basement membrane organization	26	0.438997	2.11131	0.00110624	0.00359731	0.00175771	3856	tags=54%, list=21%, signal=42%	1520/10266/59277/90102/22795/23768/1215/4811/1282/23187/7837/3688/3912/3913
GO:0048557	embryonic digestive tract morphogenesis	18	0.43882	1.84853	0.0111116	0.0262028	0.0128032	1437	tags=39%, list=8%, signal=36%	2294/2737/6943/348093/2255/5156/3142
GO:0055074	calcium ion homeostasis	454	0.437967	3.81545	1e-10	1.23e-09	6.01001e-10	3338	tags=45%, list=18%, signal=38%	10563/6363/6366/4283/1043/931/5788/6352/3627/27334/2359/1236/348/6373/719/5579/952/6356/920/11151/1230/1234/7852/2833/5294/5350/728/6348/1240/84636/2357/1233/286530/6357/8477/8698/6355/958/930/729230/10663/6387/7052/1193/5027/5330/3932/356/54757/10800/845/5336/948/51738/1901/1903/187/6376/596/6368/29887/2247/5026/2841/2829/7040/2358/10268/309/51554/3708/1237/1909/5737/287/6444/3717/111/126306/571…
GO:0006874	cellular calcium ion homeostasis	441	0.437965	3.80403	1e-10	1.23e-09	6.01001e-10	3338	tags=45%, list=18%, signal=38%	10563/6363/6366/4283/1043/931/5788/6352/3627/27334/2359/1236/348/6373/719/5579/952/6356/920/11151/1230/1234/7852/2833/5294/5350/728/6348/1240/84636/2357/1233/286530/6357/8477/8698/6355/958/930/729230/10663/6387/7052/1193/5027/5330/3932/356/10800/845/5336/948/51738/1901/1903/187/6376/596/6368/2247/5026/2841/2829/7040/2358/10268/309/51554/3708/1237/1909/5737/287/3717/111/126306/57158/7070/6288/4644…
GO:0000768	syncytium formation by plasma membrane fusion	51	0.437686	2.62954	8.94298e-06	4.84771e-05	2.36868e-05	4873	tags=57%, list=27%, signal=42%	4283/963/3627/7305/54209/51177/8740/8038/30846/2323/8912/81501/8536/975/135228/4773/8837/26509/10938/50937/79805/3566/4842/4868/22904/8521/7471/4627/10411
GO:0140253	cell-cell fusion	51	0.437686	2.62954	8.94298e-06	4.84771e-05	2.36868e-05	4873	tags=57%, list=27%, signal=42%	4283/963/3627/7305/54209/51177/8740/8038/30846/2323/8912/81501/8536/975/135228/4773/8837/26509/10938/50937/79805/3566/4842/4868/22904/8521/7471/4627/10411
GO:0031348	negative regulation of defense response	197	0.437616	3.48	1e-10	1.23e-09	6.01001e-10	3061	tags=44%, list=17%, signal=37%	5788/10875/348/89790/8530/56833/11326/10225/84868/10859/3559/710/5740/79626/4321/197358/2213/50943/347/54/5176/3428/1378/2/2113/7128/4345/51738/2625/114548/6376/7130/25939/2358/3082/5272/2294/10203/284340/6288/1269/7010/140885/4210/9021/3479/225/131450/3670/3805/1003/3586/11213/116/4277/7133/5734/84166/3965/3133/6095/3134/54625/10062/10475/58189/116379/10906/2876/11221/100/6397/5654/7850/114132/1…
GO:0097067	cellular response to thyroid hormone stimulus	16	0.437607	1.75512	0.0214826	0.0460621	0.0225068	4251	tags=56%, list=23%, signal=43%	1514/1520/3815/4005/687/5962/1508/1512/2623
GO:1900015	regulation of cytokine production involved in inflammatory response	39	0.437558	2.41147	0.00012341	0.000516786	0.000252511	4033	tags=51%, list=22%, signal=40%	115362/64581/923/197358/63940/347/7099/10333/140885/4210/225/5187/64127/7850/113/27190/29108/4843/3952/3605
GO:0045446	endothelial cell differentiation	99	0.437322	3.10313	1.92842e-10	2.29812e-09	1.1229e-09	5370	tags=63%, list=30%, signal=44%	7852/26051/3383/4478/57493/5175/1901/1903/6935/55273/10630/8829/9294/7122/654/94/7124/1003/6781/5144/64321/2022/1286/91663/3553/5138/5802/5764/3791/54345/91522/5962/2876/81575/694/80274/2889/9076/5906/3516/7026/26084/4855/84913/4089/23493/2947/9693/659/5908/4233/64102/118/83605/80781/7132/90/10411/283571/23462/7716/3084
GO:0086012	membrane depolarization during cardiac muscle cell action potential	22	0.437182	1.99522	0.00521589	0.0136407	0.0066651	6417	tags=73%, list=35%, signal=47%	287/477/6546/781/2702/6330/6324/783/775/3759/6327/7871/55800/10021/8913/859
GO:0015671	oxygen transport	15	0.436801	1.7068	0.0215081	0.0460621	0.0225068	8231	tags=87%, list=45%, signal=47%	26034/114757/3043/3040/3039/4609/4151/3045/58157/3047/3042/3050/3048
GO:0050852	T cell receptor signaling pathway	188	0.436538	3.44637	1e-10	1.23e-09	6.01001e-10	2202	tags=35%, list=12%, signal=31%	3117/5788/3113/915/3127/3115/3119/916/3122/3118/1236/7454/3123/11006/920/695/3937/3120/917/3702/50852/5142/7535/2633/26191/11314/940/387357/5293/9473/9840/50943/919/1493/53347/23180/3932/9402/5336/5588/2625/84106/5698/7070/3635/10384/2534/1540/8631/11119/10385/10666/5699/5144/55824/5295/5777/11118/5720/5721/7294/5063/84433/975/100
GO:0050654	chondroitin sulfate proteoglycan metabolic process	44	0.43653	2.5016	3.36298e-05	0.00016301	7.96495e-05	5284	tags=64%, list=29%, signal=45%	9806/1634/50515/1462/633/29940/51363/411/54360/55454/92126/337876/56548/79625/1464/55790/133584/3423/9469/22856/27087/3074/23553/55501/64131/54480/3073/50859
GO:0015732	prostaglandin transport	16	0.436357	1.7501	0.0218697	0.0466911	0.0228141	3858	tags=56%, list=21%, signal=44%	5027/3553/6578/1906/8600/28232/10257/4843/3952
GO:0030206	chondroitin sulfate biosynthetic process	26	0.4363	2.09834	0.00124284	0.00396847	0.00193907	5070	tags=62%, list=28%, signal=44%	1634/50515/1462/633/29940/51363/55454/337876/56548/1464/55790/9469/22856/55501/64131/54480
GO:1902668	negative regulation of axon guidance	28	0.436292	2.1632	0.00118294	0.0038067	0.00186003	4323	tags=57%, list=24%, signal=44%	9353/8829/56920/64218/8482/10501/80031/5800/10371/54437/9037/57556/10512/10507/7474/9723
GO:1990000	amyloid fibril formation	16	0.435738	1.74762	0.0226438	0.0481113	0.0235081	3583	tags=50%, list=20%, signal=40%	348/948/1410/567/1191/2934/4137/1139
GO:2000146	negative regulation of cell motility	260	0.43544	3.57375	1e-10	1.23e-09	6.01001e-10	3462	tags=46%, list=19%, signal=38%	10563/6366/6423/348/1545/199/7454/56833/972/26585/6347/397/26228/6422/11314/6387/1634/51466/347/127435/2192/5176/4208/7057/23213/11117/90865/9353/1809/3488/11009/4345/1281/140/2625/6376/596/684/2247/2841/7040/4223/5054/8434/7070/7076/93649/8519/247/1843/1524/9466/3162/90102/753/79772/79812/10395/131450/25932/94/114757/5797/4286/7075/3486/6781/22846/94241/4163/5734/393/2022/6091/89795/5592/8646/80…
GO:1903426	regulation of reactive oxygen species biosynthetic process	83	0.435314	2.95587	1.54888e-08	1.37839e-07	6.73508e-08	3090	tags=46%, list=17%, signal=38%	3689/199/64581/5740/3383/54/7099/3458/948/10333/3717/2534/140885/1524/857/225/7124/947/493/3586/3553/5311/5743/1191/5873/6622/6571/5806/3043/1906/2185/22914/1535/8837/10365/183/100528032/961
GO:0003197	endocardial cushion development	44	0.434645	2.49079	3.72653e-05	0.000178533	8.72345e-05	4904	tags=61%, list=27%, signal=45%	55273/2294/6591/26508/3670/94/8642/2022/6091/7291/7042/140628/2626/7048/3516/4846/650/221662/9241/4089/57057/23493/6615/659/6909/90/7046
GO:0051924	regulation of calcium ion transport	238	0.434636	3.53058	1e-10	1.23e-09	6.01001e-10	3200	tags=45%, list=18%, signal=38%	4283/6352/3627/6351/6373/8832/920/11151/6347/1230/7852/5294/5350/10859/6348/10288/5142/3603/930/3383/115352/6387/1193/5027/4638/845/6690/353514/2775/5336/187/6376/596/5026/7040/10268/64805/287/126306/5159/57158/28954/7070/945/4644/477/2534/2149/51393/857/5023/5031/8291/2669/5999/387129/6546/781/6781/8787/5144/11027/9992/84959/150/5311/9002/30845/5743/5777/246329/6622/6262/4987/2771/7220/3306/783/…
GO:0035850	epithelial cell differentiation involved in kidney development	44	0.434507	2.49	3.72653e-05	0.000178533	8.72345e-05	6001	tags=68%, list=33%, signal=46%	4318/10409/4208/59/2625/79633/947/6772/5800/25937/6608/5420/2828/9370/2303/7490/10736/9863/3913/4868/9788/2668/7484/130497/5155/6299/5613/28999/5076/182
GO:0034368	protein-lipid complex remodeling	28	0.434361	2.15362	0.00129146	0.00410038	0.00200352	2777	tags=43%, list=15%, signal=36%	348/7941/341/5360/1071/4023/344/9619/185/338328/5320/183
GO:0034369	plasma lipoprotein particle remodeling	28	0.434361	2.15362	0.00129146	0.00410038	0.00200352	2777	tags=43%, list=15%, signal=36%	348/7941/341/5360/1071/4023/344/9619/185/338328/5320/183
GO:0014009	glial cell proliferation	44	0.434143	2.48791	3.72653e-05	0.000178533	8.72345e-05	2757	tags=43%, list=15%, signal=37%	1436/54209/90865/4049/3569/6376/1435/146433/5583/7124/116/163175/3553/5764/1191/3953/2185/4067/5179
GO:0001569	branching involved in blood vessel morphogenesis	32	0.433917	2.27824	0.000524782	0.00185579	0.000906773	4843	tags=59%, list=27%, signal=44%	6423/1909/8829/51176/2022/1906/1282/7048/23129/2303/4776/10672/54567/4855/57057/6789/9723/25/90
GO:0060330	regulation of response to interferon-gamma	25	0.43376	2.06866	0.00252335	0.00729294	0.00356347	4730	tags=60%, list=26%, signal=44%	3458/8651/3717/9021/6772/84166/54625/10062/7294/3459/3716/83666/345611/383/3460
GO:0060334	regulation of interferon-gamma-mediated signaling pathway	25	0.43376	2.06866	0.00252335	0.00729294	0.00356347	4730	tags=60%, list=26%, signal=44%	3458/8651/3717/9021/6772/84166/54625/10062/7294/3459/3716/83666/345611/383/3460
GO:1900181	negative regulation of protein localization to nucleus	28	0.433754	2.15061	0.00135658	0.0042656	0.00208425	4933	tags=57%, list=27%, signal=42%	11006/347/51208/29969/948/9201/11142/166614/51715/5569/284/51684/85443/9258/26022/135644
GO:0006509	membrane protein ectodomain proteolysis	41	0.433639	2.41824	7.83502e-05	0.000344493	0.000168326	1671	tags=37%, list=9%, signal=33%	348/5027/8728/7078/3458/5588/7076/7077/7124/3586/7133/51752/150/3553/101
GO:0043691	reverse cholesterol transport	16	0.433608	1.73908	0.023418	0.0493829	0.0241294	1862	tags=38%, list=10%, signal=34%	348/19/1071/344/1191/9619
GO:0097106	postsynaptic density organization	30	0.433438	2.20691	0.000802768	0.00271615	0.00132716	5554	tags=67%, list=31%, signal=46%	10288/9379/5802/1000/57555/5649/5789/66000/5728/9378/64101/22871/1740/4916/50944/8831/869/26045/57622/3556
GO:0060314	regulation of ryanodine-sensitive calcium-release channel activity	25	0.433038	2.06522	0.00265974	0.00762302	0.00372475	3117	tags=48%, list=17%, signal=40%	5350/1193/845/126306/57158/5144/5311/1756/9472/2946/9446/84502
GO:1902004	positive regulation of amyloid-beta formation	15	0.432973	1.69184	0.0223121	0.0475214	0.0232198	3583	tags=53%, list=20%, signal=43%	3458/7124/1191/9619/54103/2043/3459/1139
GO:0003382	epithelial cell morphogenesis	33	0.432312	2.26547	0.00044328	0.00160897	0.000786173	4610	tags=55%, list=25%, signal=41%	57493/5175/3274/23022/122786/6781/340547/1286/196383/367/91522/64919/26084/4855/353116/4233/64102/80781
GO:1903523	negative regulation of blood circulation	31	0.432277	2.24005	0.00140246	0.00438242	0.00214133	4735	tags=58%, list=26%, signal=43%	5294/5350/3717/477/2149/9732/5144/55328/8654/6863/143872/3558/134/659/3952/148/80763/57731
GO:0010888	negative regulation of lipid storage	19	0.432214	1.85634	0.0115719	0.0271209	0.0132518	4452	tags=58%, list=24%, signal=44%	3569/19/7124/4792/3690/10062/9619/3685/114882/3952/158219
GO:0043113	receptor clustering	53	0.43211	2.61764	7.20189e-06	3.99137e-05	1.95026e-05	3797	tags=49%, list=21%, signal=39%	3683/3689/348/3676/3695/5284/2316/7040/7070/8174/9379/4593/5764/2901/1000/1742/975/5649/54434/8292/2934/9378/22871/1740/2743/9863
GO:0140115	export across plasma membrane	32	0.431965	2.26799	0.000572889	0.00200527	0.000979813	4462	tags=56%, list=25%, signal=43%	3738/23704/477/496/6546/495/3752/9992/482/343450/3741/5348/196527/478/30061/3753/486/480
GO:0045920	negative regulation of exocytosis	30	0.431792	2.19854	0.000880275	0.00292715	0.00143026	3116	tags=47%, list=17%, signal=39%	8832/729230/11314/2213/2294/3162/3965/150/3134/6622/2771/5906/114088/6860
GO:0034109	homotypic cell-cell adhesion	80	0.431368	2.91041	2.82103e-08	2.39343e-07	1.16947e-07	3323	tags=46%, list=18%, signal=38%	6352/5341/5294/83706/10398/5588/2316/64805/3956/10630/10019/5270/5156/1311/3690/84959/5592/10077/2811/5777/7094/1465/3043/5962/140706/8600/3611/83692/4067/6850/375033/29119/114897/2621/4267/7414/7499
GO:0050919	negative chemotaxis	46	0.431348	2.51313	1.84953e-05	9.4306e-05	4.60796e-05	4528	tags=59%, list=25%, signal=44%	9353/8828/6586/56920/64218/23768/8482/10501/6091/3690/80031/2045/23767/9423/8633/91584/10371/54437/9037/57556/10512/3685/10507/10718/7474/9723/1946
GO:0045191	regulation of isotype switching	29	0.431305	2.16847	0.00106546	0.00347932	0.00170006	2995	tags=41%, list=16%, signal=35%	5788/958/940/50943/30009/7040/7292/9466/3586/604/10039/3558
GO:0071356	cellular response to tumor necrosis factor	271	0.431156	3.55251	1e-10	1.23e-09	6.01001e-10	3036	tags=42%, list=17%, signal=36%	6363/6366/6352/6362/939/6351/9447/6356/6347/4050/388372/6367/10673/608/6348/2633/6422/6357/7412/6355/958/944/1116/3383/115650/959/8115/414062/7057/330/6846/10631/51208/2167/4049/2634/7293/7185/7128/3604/23495/834/25999/2625/6376/6368/8740/6361/114769/3717/5698/7292/9590/1277/8742/3037/1540/55022/5699/7124/8784/6354/3576/943/6772/7133/970/22900/4792/81501/81792/6095/57817/83483/10344/83643/6358/83…
GO:0001935	endothelial cell proliferation	134	0.430895	3.23703	1e-10	1.23e-09	6.01001e-10	5582	tags=63%, list=31%, signal=44%	7060/348/6356/6347/26051/3676/6387/4208/7057/23213/51738/187/2247/10000/4804/7424/7432/8829/7010/8828/857/654/3162/8742/8291/6776/94/6678/5797/2260/1960/7124/947/3586/22846/5587/6772/7472/3690/10344/3791/185/6369/28984/2324/2697/7857/2321/4017/1535/2624/2152/7026/168667/9037/650/3091/7423/3357/54567/4323/84913/79805/1232/858/659/3952/5228/51162/7474/6774/64102/383/23411/5155/7046/2081/1012/5613/2…
GO:0051897	positive regulation of protein kinase B signaling	162	0.43083	3.32592	1e-10	1.23e-09	6.01001e-10	4985	tags=56%, list=27%, signal=41%	6363/6366/1236/3059/942/5294/6348/50852/23533/5880/7409/1116/930/2252/29851/940/5293/7057/3932/558/3488/2625/6376/941/118788/2247/7040/10268/5008/3082/64805/5159/3815/7010/2534/1524/4653/2255/2260/7124/5156/388121/85453/2022/50507/101/5295/2099/2876/1440/56917/8600/3611/284/9365/23551/391/2152/9037/114897/10855/409/55801/114882/2621/4254/3688/9542/685/3481/1839/2549/3606/3952/2246/3667/3643/5795/…
GO:0001706	endoderm formation	50	0.43076	2.56707	1.52e-05	7.88031e-05	3.85046e-05	3557	tags=48%, list=20%, signal=39%	3689/4318/3676/8320/1295/4313/2335/1289/3624/1290/1291/1301/64321/83881/3679/3678/1303/1284/3685/4323/9241/4317/57057/3912
GO:0006949	syncytium formation	52	0.430677	2.5987	1.65822e-05	8.55388e-05	4.17958e-05	6619	tags=69%, list=36%, signal=44%	4283/963/3627/7305/54209/51177/8740/8038/30846/2323/8912/81501/8536/975/135228/4773/8837/26509/10938/50937/79805/3566/4842/4868/22904/8521/7471/4627/10411/4656/2067/8754/3756/859/128506/405754
GO:0090303	positive regulation of wound healing	51	0.430567	2.58677	1.79743e-05	9.21816e-05	4.50416e-05	2816	tags=41%, list=15%, signal=35%	5341/7852/64581/6403/7099/7057/4638/64094/948/5054/10630/2149/150/7056/7048/6915/2152/2303/196527/5068/10855
GO:0032480	negative regulation of type I interferon production	42	0.430163	2.41135	9.07363e-05	0.000392725	0.000191893	3553	tags=50%, list=20%, signal=40%	84868/10859/197358/7128/9246/23547/140885/1540/3586/7318/51191/84166/23586/5802/5971/64135/9636/54941/79132/9111/29108
GO:0048010	vascular endothelial growth factor receptor signaling pathway	89	0.430095	2.97811	2.62511e-09	2.62299e-08	1.28164e-08	2792	tags=43%, list=15%, signal=36%	1536/5579/3071/653361/4689/7409/4688/23213/11117/558/9844/26999/7424/8829/2534/8828/79812/2255/5587/3690/9047/3678/3553/5295/3791/5600/79652/8322/2324/2185/2321/1535/26509/4690/2303/3091/7423/3087
GO:0002576	platelet degranulation	125	0.429816	3.18868	1e-10	1.23e-09	6.01001e-10	3850	tags=50%, list=21%, signal=39%	5341/5552/2207/1521/2162/710/83706/6403/7057/3671/1675/2/5919/7078/5175/948/22915/2316/7040/3082/7043/5054/2335/7424/7076/10184/5023/3479/6678/5099/7450/3690/7123/1191/7094/5265/7042/5660/135228/88/3699/7114/2157/4067/87/6850/308/7423/12/5473/2621/7044/10257/54495/7414/5627/3481/5874/94121/22927/967/51571
GO:0090279	regulation of calcium ion import	38	0.429787	2.35076	0.000165156	0.000673361	0.000329017	1675	tags=34%, list=9%, signal=31%	6347/5350/6348/115352/6387/6690/10268/5159/2534/51393/8291/6781/5311
GO:0010812	negative regulation of cell-substrate adhesion	60	0.42961	2.6995	1.50093e-06	9.39603e-06	4.59107e-06	4701	tags=57%, list=26%, signal=42%	2633/4321/347/2192/7057/10631/6376/6695/11170/5054/3956/1277/90102/10395/4653/94/395/5800/5295/8322/10391/604/340485/23603/8324/4323/5728/4035/5921/56940/9723/1946/9448/7471
GO:1900745	positive regulation of p38MAPK cascade	26	0.429583	2.06603	0.00167611	0.00510424	0.00249403	3897	tags=54%, list=21%, signal=42%	653361/9464/4616/4215/3553/9867/768211/8877/392255/650/4217/10912/3952/23328
GO:0042136	neurotransmitter biosynthetic process	96	0.429419	3.03096	9.91189e-10	1.05881e-08	5.17353e-09	4101	tags=51%, list=23%, signal=40%	3689/1545/199/64581/5740/3383/54/1806/7099/6507/3458/948/26002/10333/3717/140885/1524/857/3067/7124/947/493/3586/6095/3553/5311/5743/1191/5806/3043/1906/2185/22914/1621/10365/4846/183/100528032/961/43/4317/4843/60482/4842/51733/6542/2717/3643/2643
GO:0060191	regulation of lipase activity	94	0.429161	3.02066	1.06274e-09	1.12745e-08	5.50891e-09	4470	tags=55%, list=25%, signal=42%	6352/341/728/3702/8698/5330/5724/2247/64805/115727/1909/5997/6401/5159/3815/1902/5031/9734/2260/5156/5322/552/10316/56923/395/4023/3356/344/10062/6622/185/2099/7294/338328/2321/2769/9290/183/117/3357/10672/5538/51129/4035/5406/4916/4908/148/64788/636/25/27
GO:0042268	regulation of cytolysis	17	0.428871	1.7746	0.0233866	0.0493335	0.0241053	6000	tags=65%, list=33%, signal=43%	10859/5027/7040/1437/8993/3929/10670/57824/2822/3078/5076
GO:0043517	positive regulation of DNA damage response, signal transduction by p53 class mediator	15	0.428312	1.67363	0.0226667	0.0481433	0.0235237	4766	tags=60%, list=26%, signal=44%	149628/3090/25946/27063/472/6154/5366/161742/1655
GO:0050906	detection of stimulus involved in sensory perception	473	0.42828	3.74596	1e-10	1.23e-09	6.01001e-10	8823	tags=89%, list=48%, signal=47%	7852/6387/5284/3815/5270/2534/56925/1470/1301/3356/64108/390072/63895/54437/4914/409/1472/7439/285093/9033/51761/23621/134/8989/1469/3736/162998/5304/93589/5475/3673/778/219968/55584/81285/387748/284521/4993/127623/338675/6121/340980/392392/143503/341568/343171/125962/402135/390077/259293/341799/8388/4994/120775/26189/390197/390431/391211/284383/158131/219982/219956/442184/390067/81466/259287/391…
GO:1900744	regulation of p38MAPK cascade	38	0.427925	2.34057	0.000183079	0.000739612	0.000361388	3897	tags=53%, list=21%, signal=41%	653361/26191/9464/3082/1843/1540/4616/4215/3553/9867/768211/5187/8877/11221/392255/650/4217/10912/3952/23328
GO:0010954	positive regulation of protein processing	25	0.427825	2.04036	0.00311439	0.00876762	0.00428402	3976	tags=52%, list=22%, signal=41%	718/10418/3553/7123/101/147372/9532/55848/2934/4323/6900/84236/729
GO:0035924	cellular response to vascular endothelial growth factor stimulus	51	0.427437	2.56797	2.64142e-05	0.000131539	6.42726e-05	3922	tags=53%, list=22%, signal=42%	7412/2619/1634/64094/5159/7424/8829/10266/8828/2322/1960/5156/5587/6091/81792/3791/2324/8877/2321/9508/147372/57556/7423/54567/2549/967/5228
GO:0050688	regulation of defense response to virus	66	0.427191	2.75465	2.28685e-07	1.67739e-06	8.19603e-07	4174	tags=52%, list=23%, signal=40%	10875/9447/10859/3559/60489/3594/4321/330/7128/4277/3434/51191/6772/3600/10077/3553/23586/200316/10475/55601/6397/5654/246778/83666/3593/54941/79132/51561/151636/29108/7187/149233/117854/329
GO:0014065	phosphatidylinositol 3-kinase signaling	141	0.42672	3.2261	1e-10	1.23e-09	6.01001e-10	4136	tags=51%, list=23%, signal=40%	6352/10870/3059/653361/5294/26051/23533/2268/6403/940/197358/1634/5293/10125/146850/2625/118788/5008/3082/3717/5159/3815/5270/7010/2534/2149/3479/4653/2322/10385/113791/2260/7124/5156/80243/5305/5288/3356/7291/5295/5777/3791/56034/677/2324/7042/1906/1440/80310/79899/2321/5649/284/4067/4914/375033/183/3357/2852/10507/5783/5728/11126/2549/3606/4916/23396/4908/3952/3667/3643/867
GO:0003230	cardiac atrium development	33	0.426491	2.23496	0.000620961	0.00215645	0.00105368	7038	tags=76%, list=39%, signal=47%	57493/287/3670/2702/7472/2022/6608/7042/140706/2626/4853/54567/9241/57057/23493/659/7474/6654/90/27031/27302/199699/4624/1482/6474
GO:0001938	positive regulation of endothelial cell proliferation	91	0.426443	2.97203	6.375e-09	6.04745e-08	2.9549e-08	5582	tags=63%, list=31%, signal=44%	7060/6356/26051/3676/6387/51738/187/2247/10000/7424/7432/8829/7010/8828/654/3162/8742/8291/6776/94/2260/1960/3586/5587/7472/3690/10344/3791/185/6369/2324/7857/1535/2624/2152/9037/650/3091/7423/3357/79805/1232/858/659/5228/51162/7474/6774/383/23411/5155/7046/1012/2693/253260/25865/100506013
GO:0033005	positive regulation of mast cell activation	19	0.426283	1.83086	0.0132382	0.0306316	0.0149672	3459	tags=47%, list=19%, signal=38%	2207/2268/8013/10666/64109/2624/6850/9846/3566
GO:0070527	platelet aggregation	59	0.42628	2.67954	2.81734e-06	1.67712e-05	8.19471e-06	3320	tags=47%, list=18%, signal=39%	5341/5294/83706/10398/5588/2316/64805/10630/10019/5270/5156/1311/3690/84959/5592/10077/2811/5777/7094/1465/3043/3611/4067/6850/375033/114897/2621/7414
GO:1903707	negative regulation of hemopoiesis	134	0.426268	3.20227	1e-10	1.23e-09	6.01001e-10	2521	tags=40%, list=14%, signal=34%	4057/714/10875/972/11006/29909/10859/6348/3902/6422/3718/9935/2213/50943/1493/7099/2200/51208/30009/11025/8651/864/2737/1840/3659/3635/7292/7098/3624/9607/7704/3142/83881/4792/84959/4211/3707/5295/677/84695/10234/604/2185/282618/10272/28959/6886/2624/140685/9370/8993/4067/9290
GO:0110111	negative regulation of animal organ morphogenesis	34	0.425852	2.26511	0.000979791	0.00322512	0.00157586	4299	tags=53%, list=24%, signal=41%	26585/54829/23213/2625/596/55679/7124/6772/340419/7042/2303/4781/9241/659/1735/55294/6909/7474
GO:0001990	regulation of systemic arterial blood pressure by hormone	39	0.425806	2.3467	0.00021314	0.000842345	0.000411585	5750	tags=67%, list=32%, signal=46%	1359/56670/2149/1511/2702/552/1215/185/1906/1535/1522/4846/2028/183/4311/554/10699/1066/81285/5345/5021/59272/1816/1814/387/186
GO:0003283	atrial septum development	19	0.425728	1.82848	0.0132382	0.0306316	0.0149672	6650	tags=74%, list=37%, signal=47%	287/3670/2702/6608/7042/2626/4853/57057/23493/659/90/27031/199699/1482
GO:1901343	negative regulation of vasculature development	108	0.42545	3.07624	2.16763e-10	2.56835e-09	1.25495e-09	2792	tags=44%, list=15%, signal=37%	3627/7060/729230/1634/5176/7057/23166/23213/11117/356/7058/51738/4804/4223/5054/140862/7010/1524/641700/79812/6678/4881/5797/7075/64218/22846/6772/10769/5764/4772/56999/1285/1284/5140/28984/7042/4773/5371/90627/6915/2828/10365/3339/7490/57556/183/3087
GO:0007190	activation of adenylate cyclase activity	37	0.425416	2.31398	0.000307481	0.00116599	0.000569724	6979	tags=76%, list=38%, signal=47%	140/1909/111/154/116/7434/113/7253/115/196883/155/108/107/10486/554/59350/2692/10487/49/109/1816/122042/3973/2492/1394/114/2696/808
GO:0030501	positive regulation of bone mineralization	37	0.424917	2.31127	0.00031732	0.00119965	0.00058617	2806	tags=43%, list=15%, signal=37%	4057/338773/4208/5027/7040/7043/654/6546/154/56975/5764/2824/9365/196527/650/9636
GO:0014821	phasic smooth muscle contraction	21	0.42489	1.90074	0.0102759	0.0244635	0.0119533	2931	tags=48%, list=16%, signal=40%	51738/3815/6865/5733/497189/6752/1910/1906/3357/22953
GO:0010811	positive regulation of cell-substrate adhesion	119	0.424401	3.11954	1e-10	1.23e-09	6.01001e-10	2273	tags=38%, list=12%, signal=33%	6366/916/1236/25890/151887/9806/6422/57580/1295/11117/64094/948/22915/2199/6376/57091/2316/3717/2294/2335/1435/7070/8829/7010/1842/3037/7402/79812/4653/8631/55679/4814/91663/84034/3678/5764/1307/3791/4811/10562/6370/10085/2185/3611/59339
GO:0034612	response to tumor necrosis factor	290	0.424084	3.52921	1e-10	1.23e-09	6.01001e-10	3036	tags=41%, list=17%, signal=35%	6363/6366/6352/6362/939/6351/9447/6356/10537/6347/4050/388372/6367/10673/608/6348/2633/6422/6357/929/7412/6355/958/944/1116/3383/115650/959/8115/414062/7057/330/6846/10631/51208/2167/4049/2634/7293/7185/7128/3604/23495/834/25999/2625/6376/6368/8740/6361/114769/3717/6401/5698/7292/9590/1277/8742/3037/3899/1540/55022/5699/7124/8784/6354/3576/943/6772/7133/970/22900/4792/81501/81792/6095/57817/83483…
GO:0030101	natural killer cell activation	85	0.423615	2.88776	2.84699e-08	2.41088e-07	1.178e-07	3107	tags=41%, list=17%, signal=34%	5788/57823/914/3689/7305/11151/84868/257101/26191/50615/5293/9760/558/10125/259197/51744/639/8809/4277/2323/3570/3133/3600/9437/3134/10461/5873/22914/8993/3593/22890/3558/100528032/51561/2621
GO:0003417	growth plate cartilage development	35	0.423536	2.27187	0.000589566	0.00205782	0.00100549	3370	tags=49%, list=19%, signal=40%	7373/1293/309/1292/1311/6781/1291/51435/1303/5915/7048/4880/4148/4147/81578/5212/4322
GO:0071526	semaphorin-plexin signaling pathway	40	0.423506	2.34181	0.000238384	0.000927883	0.000453381	3131	tags=48%, list=17%, signal=39%	10154/9464/2316/8829/8828/56920/64218/4684/8482/10501/80031/91584/23129/10371/54437/9037/57556/10512/10507
GO:0060412	ventricular septum morphogenesis	40	0.423378	2.3411	0.000238384	0.000927883	0.000453381	5292	tags=62%, list=29%, signal=44%	9353/6586/26508/2702/6091/23414/7049/7042/7048/10370/3516/4846/9241/4089/23493/2535/4092/659/8321/60485/7474/90/7046/2263/23462
GO:0002792	negative regulation of peptide secretion	133	0.42304	3.17275	1e-10	1.23e-09	6.01001e-10	3116	tags=44%, list=17%, signal=36%	5552/348/972/933/10859/51311/2633/6422/26191/2213/50943/90865/7293/7128/353514/4345/55024/51738/23208/114548/10333/6376/114769/2615/2335/284297/91543/2149/9466/9734/131450/9607/10385/7124/947/3586/5734/22900/440068/150/3553/55691/10062/353500/28984/1393/284/5371/7114/7850/8609/27202/1113/308/3745/79651/2621/6860
GO:0007606	sensory perception of chemical stimulus	470	0.422983	3.69873	1e-10	1.23e-09	6.01001e-10	8823	tags=89%, list=48%, signal=47%	728/5330/948/5284/1470/51176/64108/51308/390072/4685/1472/22953/285093/9033/2774/2535/6338/8989/1469/123041/162998/5304/3933/79846/219968/81285/387748/54831/284521/4993/158046/7480/127623/338675/109/340980/392392/143503/341568/343171/125962/402135/89797/255022/390077/259293/341799/8388/4994/120775/26189/390197/390431/391211/284383/158131/219982/219956/442184/390067/81466/259287/391196/122740/3901…
GO:0050709	negative regulation of protein secretion	126	0.422509	3.14034	1e-10	1.23e-09	6.01001e-10	3116	tags=44%, list=17%, signal=36%	5552/348/933/10859/51311/2633/6422/26191/2213/50943/90865/7293/7128/353514/4345/55024/51738/23208/114548/10333/6376/114769/2615/2335/284297/91543/2149/9466/9734/131450/10385/7124/947/3586/5734/22900/440068/150/3553/55691/10062/353500/28984/284/5371/7114/7850/8609/27202/1113/308/3745/79651/2621/6860
GO:0010656	negative regulation of muscle cell apoptotic process	36	0.42249	2.28645	0.000498529	0.0017782	0.000868862	2851	tags=42%, list=16%, signal=35%	6423/126393/9464/3717/93649/3162/3479/26471/116/1906/2626/2185/3611/8837/409
GO:0099625	ventricular cardiac muscle cell membrane repolarization	26	0.42241	2.03154	0.00206377	0.00610446	0.00298275	2146	tags=42%, list=12%, signal=37%	3764/287/23704/3762/781/2702/3752/9992/6330/6324/2697
GO:1903169	regulation of calcium ion transmembrane transport	139	0.422353	3.18823	1e-10	1.23e-09	6.01001e-10	3200	tags=45%, list=18%, signal=38%	4283/3627/6373/11151/5294/5350/5142/930/1193/845/5336/187/6376/7040/10268/287/126306/57158/28954/7070/4644/477/2534/2149/5031/8291/2669/387129/6546/781/5144/9992/84959/150/5311/9002/30845/5777/246329/6622/6262/4987/7220/3306/783/775/1756/2185/844/1535/2259/6375/4067/6769/9472/2946/9446/2852/5621/79026/84502/6236/57620
GO:0010761	fibroblast migration	37	0.42233	2.2972	0.000351757	0.00130982	0.000640004	2956	tags=46%, list=16%, signal=39%	7057/4921/7145/2247/7040/9590/114757/6546/84159/393/3036/5063/79899/3611/5371/2241/23603
GO:0010882	regulation of cardiac muscle contraction by calcium ion signaling	25	0.421774	2.0115	0.00343264	0.00952057	0.00465193	2967	tags=44%, list=16%, signal=37%	5350/1193/845/287/477/6546/6262/775/1756/2946/9446
GO:0048846	axon extension involved in axon guidance	37	0.421722	2.29389	0.000351757	0.00130982	0.000640004	5028	tags=59%, list=28%, signal=43%	6387/9353/8829/8828/6586/56920/64218/8482/10501/80031/91584/10371/54437/9037/57556/10512/10507/659/7474/9723/214/223117
GO:1902284	neuron projection extension involved in neuron projection guidance	37	0.421722	2.29389	0.000351757	0.00130982	0.000640004	5028	tags=59%, list=28%, signal=43%	6387/9353/8829/8828/6586/56920/64218/8482/10501/80031/91584/10371/54437/9037/57556/10512/10507/659/7474/9723/214/223117
GO:0051271	negative regulation of cellular component movement	294	0.421491	3.51436	1e-10	1.23e-09	6.01001e-10	3462	tags=45%, list=19%, signal=37%	10563/6366/6423/348/1545/199/7454/56833/972/26585/6347/397/26228/6422/11314/6387/1634/51466/347/127435/2192/5176/4208/7057/23213/11117/90865/9353/1809/3488/11009/4345/1281/140/2625/6376/596/684/2247/2841/7040/4223/5054/8434/7070/7076/93649/8829/8519/247/1843/1524/9466/3162/90102/753/79772/79812/10395/131450/25932/94/114757/56920/5797/4286/7075/64218/3486/6781/22846/94241/8482/4163/5734/393/2022/1…
GO:0070570	regulation of neuron projection regeneration	28	0.421377	2.08924	0.00213795	0.00630579	0.00308112	3757	tags=50%, list=21%, signal=40%	5396/6696/3082/56963/7070/8578/5802/5764/2043/5728/146760/4035/7143/4916
GO:0086003	cardiac muscle cell contraction	63	0.420882	2.66768	1.53822e-06	9.61973e-06	4.70038e-06	2884	tags=44%, list=16%, signal=38%	5350/5142/2316/3764/287/23704/6444/477/3762/857/781/6781/2702/3752/5144/9992/6330/6262/6324/3741/783/10052/775/2626/2697/3759/29119/6327
GO:0019882	antigen processing and presentation	222	0.42073	3.38437	1e-10	1.23e-09	6.01001e-10	1818	tags=30%, list=10%, signal=27%	6363/6366/3117/3111/3113/1536/3127/3115/10875/925/3119/3122/3118/1236/2207/7454/3109/3123/972/3120/653361/54209/4689/30835/911/10288/3902/50856/3108/3383/4688/3112/2213/912/2209/7057/23180/64167/948/913/1514/9363/1520/5698/567/1510/51762/5699/6556/10437/55080/8722/968/3133/51752/3140/909/6890/910/2210/6891/3134/8905/5873/5971/5641/50489
GO:0030282	bone mineralization	108	0.420584	3.04106	3.87784e-10	4.42517e-09	2.16222e-09	2943	tags=42%, list=16%, signal=35%	5552/4057/26585/1230/10457/4256/6348/2268/338773/4208/5027/4958/4921/54829/1901/29887/4920/7040/7043/4015/1278/654/3479/6546/1311/154/340419/162466/7291/56975/7123/5743/5764/2824/2697/2185/55589/9365/5745/196527/650/3091/9636/7071/5744
GO:0038066	p38MAPK cascade	44	0.420546	2.41	0.000105345	0.000447498	0.000218656	3897	tags=52%, list=21%, signal=41%	653361/26191/9464/3082/1843/1540/4616/3965/4215/3553/9867/677/768211/5187/8877/11221/392255/650/7538/4217/10912/3952/23328
GO:0001974	blood vessel remodeling	40	0.420209	2.32358	0.000290455	0.0011062	0.000540508	3792	tags=50%, list=21%, signal=40%	84870/729230/7052/4208/558/7040/633/2255/94/2324/1621/3516/4846/2303/183/10512/54567/2034/581/659
GO:2001024	negative regulation of response to drug	25	0.420108	2.00355	0.0036145	0.00996242	0.00486782	2151	tags=40%, list=12%, signal=35%	120892/3082/8013/5997/1268/5999/3586/6622/5660/10550
GO:0045778	positive regulation of ossification	81	0.419683	2.82542	1.5737e-07	1.18844e-06	5.80695e-07	2882	tags=43%, list=16%, signal=37%	6423/4057/338773/4208/5027/4921/3569/7040/3082/7043/2737/3572/8519/654/3479/115908/6546/154/7704/5587/3570/9260/56975/5764/860/2824/7042/4880/3611/9365/196527/1052/650/9636/6863
GO:0040013	negative regulation of locomotion	307	0.419675	3.51671	1e-10	1.23e-09	6.01001e-10	3462	tags=45%, list=19%, signal=37%	10563/6366/6423/348/1545/199/7454/56833/972/26585/6347/397/26228/6422/11314/6387/1634/51466/347/127435/2192/5176/4208/7057/23213/11117/90865/9353/1809/3488/11009/4345/1281/51738/140/2625/6376/596/684/2247/2841/7040/4223/5054/8434/7070/7076/93649/8829/8519/247/1843/1524/9466/3162/90102/753/79772/79812/10395/131450/25932/94/114757/56920/5797/4286/7075/64218/3486/6781/22846/94241/8482/4163/5734/393/…
GO:0038094	Fc-gamma receptor signaling pathway	80	0.419619	2.83114	1.48688e-07	1.12562e-06	5.50001e-07	649	tags=24%, list=4%, signal=23%	5788/2207/7454/2214/3071/7456/3055/2212/917/26253/2268/64005/7409/2213/919/2209/9844/26999/5336
GO:0050730	regulation of peptidyl-tyrosine phosphorylation	247	0.418821	3.41956	1e-10	1.23e-09	6.01001e-10	4177	tags=50%, list=23%, signal=39%	5788/6352/6423/7060/3689/916/64092/972/26585/920/3059/1436/653361/54209/26228/6422/958/3383/5168/11314/2252/2209/11009/3458/6690/353514/5175/8651/55024/948/3569/51738/941/57091/7040/5008/3082/3717/7070/3815/10019/8829/3572/2534/683/857/9021/654/3479/960/2322/3670/2255/7124/8784/9467/2690/3570/50507/3690/3356/51704/3600/150/3678/1272/2045/54625/5777/116379/56034/3574/1742/1440/80310/2185/975/1437/…
GO:0001783	B cell apoptotic process	23	0.41881	1.95643	0.013294	0.0307147	0.0150078	4065	tags=52%, list=22%, signal=41%	972/695/3586/604/100/4067/3558/5728/5585/581/96459/10018
GO:0034367	protein-containing complex remodeling	29	0.418684	2.10501	0.00179709	0.00542988	0.00265314	2777	tags=41%, list=15%, signal=35%	348/7941/341/5360/1071/4023/344/9619/185/338328/5320/183
GO:0010664	negative regulation of striated muscle cell apoptotic process	25	0.417861	1.99284	0.00406915	0.0110191	0.00538414	2383	tags=36%, list=13%, signal=31%	6423/126393/9464/3717/93649/26471/2626/3611/8837
GO:1905331	negative regulation of morphogenesis of an epithelium	16	0.417395	1.67405	0.0223684	0.0476243	0.0232701	4299	tags=50%, list=24%, signal=38%	23213/2625/90102/7124/6772/5728/6909/7474
GO:1903409	reactive oxygen species biosynthetic process	103	0.417182	2.99471	7.79004e-10	8.51691e-09	4.16152e-09	4101	tags=50%, list=23%, signal=39%	1536/3689/1545/199/64581/5740/3383/54/7099/3458/948/10333/3717/2534/140885/1524/857/225/7124/947/493/3586/50507/6095/3553/5311/5743/1191/5873/6622/6571/5806/3043/1906/2185/22914/1535/8837/10365/4846/183/100528032/961/4129/4317/4843/4842/6542/2717/3643/2643
GO:0018146	keratan sulfate biosynthetic process	28	0.417071	2.0679	0.00237756	0.0069397	0.00339087	3282	tags=43%, list=18%, signal=35%	4969/5549/4958/4060/2331/9435/10402/8534/6482/6487/11081/6483
GO:0070296	sarcoplasmic reticulum calcium ion transport	37	0.416519	2.26559	0.000445229	0.00161321	0.000788243	2967	tags=43%, list=16%, signal=36%	1234/5350/6348/1193/845/287/477/6546/5144/6262/775/1756/844/9472/2946/9446
GO:0007413	axonal fasciculation	23	0.416181	1.94415	0.0142643	0.0325073	0.0158837	3291	tags=48%, list=18%, signal=39%	2042/4692/8829/1268/152330/55118/4685/10371/2043/9037/6900
GO:0106030	neuron projection fasciculation	23	0.416181	1.94415	0.0142643	0.0325073	0.0158837	3291	tags=48%, list=18%, signal=39%	2042/4692/8829/1268/152330/55118/4685/10371/2043/9037/6900
GO:0006636	unsaturated fatty acid biosynthetic process	49	0.415665	2.46556	5.78669e-05	0.000262395	0.000128211	4790	tags=53%, list=26%, signal=39%	5730/972/241/5740/240/60481/27306/247/5742/225/6916/552/3553/5743/54898/1906/9415/9536/8560/3995/79966/3992/6785/3248/4056/23411
GO:0071731	response to nitric oxide	18	0.415453	1.7501	0.019749	0.0431465	0.0210822	2383	tags=28%, list=13%, signal=24%	6363/1236/358/2308/8837
GO:0010665	regulation of cardiac muscle cell apoptotic process	34	0.415197	2.20843	0.00166795	0.00508944	0.0024868	3529	tags=47%, list=19%, signal=38%	6423/126393/9464/3717/93649/26471/664/2626/3579/3611/8837/183/4217/5728/23493/815
GO:0048566	embryonic digestive tract development	34	0.415018	2.20748	0.00168948	0.00513651	0.0025098	2531	tags=44%, list=14%, signal=38%	5919/2294/2737/6943/348093/2255/7124/5156/3576/3142/5915/7042/100/2736/2295
GO:0003416	endochondral bone growth	43	0.414672	2.34743	0.000189915	0.000762742	0.00037269	3370	tags=47%, list=19%, signal=38%	7373/4921/1293/309/1292/2121/54796/1311/6781/1291/51435/1303/5915/7048/4880/4148/4147/81578/5212/4322
GO:0032232	negative regulation of actin filament bundle assembly	22	0.414487	1.89164	0.0117377	0.0274679	0.0134213	4486	tags=55%, list=25%, signal=41%	7454/1901/90102/10395/4653/395/10391/79822/116985/5216/50944/4233
GO:0045661	regulation of myoblast differentiation	52	0.414295	2.49985	4.43354e-05	0.000208054	0.000101659	4325	tags=52%, list=24%, signal=40%	4283/3627/4208/91653/8740/6361/7040/93649/7124/3486/2323/150572/144165/677/3611/694/202151/3399/50937/221662/4217/126272/3606/10324/9573/116173/10011
GO:0007160	cell-matrix adhesion	217	0.41414	3.32372	1e-10	1.23e-09	6.01001e-10	4183	tags=50%, list=23%, signal=39%	6366/3683/3689/916/1236/10225/6614/6422/7412/3676/64098/4321/347/7057/4921/10631/11117/3695/10516/5175/2042/1281/948/6376/596/9358/8516/11170/10979/5054/10894/2335/1435/7070/22801/8829/8174/7010/683/1842/90102/7402/22795/10395/10580/83700/4653/960/8631/94/947/3672/8910/4814/395/3690/7074/81792/3679/5295/1307/3791/4811/56999/10391/6370/2824/7791/5328/604/2185/3611/88/59339/54749/87/50509/25992/639…
GO:0010559	regulation of glycoprotein biosynthetic process	40	0.414054	2.28954	0.000449333	0.00162522	0.000794112	1944	tags=28%, list=11%, signal=25%	6363/6366/1236/9452/3718/596/3479/6646/3600/10267/64168
GO:0086064	cell communication by electrical coupling involved in cardiac conduction	24	0.41368	1.93413	0.00662504	0.0166908	0.00815543	2741	tags=46%, list=15%, signal=39%	477/857/6546/2702/5144/482/6262/10052/775/2697/478
GO:1903427	negative regulation of reactive oxygen species biosynthetic process	27	0.413456	2.01538	0.00259311	0.00747361	0.00365174	2383	tags=41%, list=13%, signal=35%	5740/54/2534/140885/857/225/947/493/3586/6571/8837
GO:0002504	antigen processing and presentation of peptide or polysaccharide antigen via MHC class II	99	0.41328	2.93253	6.91597e-09	6.50933e-08	3.18058e-08	797	tags=21%, list=4%, signal=20%	3117/3111/3113/3127/3115/3119/3122/3118/2207/3109/3123/972/3120/54209/3902/3108/3112/2213/7057/1514/1520
GO:0072503	cellular divalent inorganic cation homeostasis	475	0.413165	3.61505	1e-10	1.23e-09	6.01001e-10	3338	tags=43%, list=18%, signal=36%	10563/6363/6366/4283/1043/931/5788/6352/3627/27334/2359/1236/348/6373/719/5579/952/6356/920/11151/1230/1234/7852/2833/5294/5350/728/6348/1240/84636/2357/1233/286530/6357/8477/8698/6355/958/930/729230/10663/6387/7052/1193/5027/5330/3932/356/10800/845/5336/948/51738/1901/1903/187/6376/596/6368/2247/5026/2841/2829/7040/2358/10268/309/51554/3708/1237/1909/5737/287/3717/111/126306/57158/7070/6288/4644…
GO:0071498	cellular response to fluid shear stress	18	0.41314	1.74035	0.0208564	0.0452621	0.0221159	2515	tags=44%, list=14%, signal=38%	4208/3037/5311/7980/5743/2185/760/10365
GO:0046135	pyrimidine nucleoside catabolic process	24	0.413123	1.93153	0.00671642	0.0168729	0.00824441	5225	tags=58%, list=29%, signal=42%	60489/1806/164668/27350/140564/1890/200315/200316/57379/10930/51733/84618/1807/4907
GO:0003071	renal system process involved in regulation of systemic arterial blood pressure	25	0.413107	1.97016	0.0047061	0.0124763	0.00609616	5750	tags=64%, list=32%, signal=44%	56670/2149/2702/5800/185/10391/2697/1535/183/2621/134/81285/5155/5345/387/186
GO:0046823	negative regulation of nucleocytoplasmic transport	20	0.412727	1.80883	0.0205501	0.0447071	0.0218447	2307	tags=40%, list=13%, signal=35%	347/29969/948/11142/6672/51715/5569/284
GO:0035929	steroid hormone secretion	21	0.41271	1.84625	0.0136085	0.0312894	0.0152886	2882	tags=48%, list=16%, signal=40%	51738/654/3624/5443/56729/185/8322/183/114897/6863
GO:0035809	regulation of urine volume	22	0.412598	1.88302	0.0120961	0.0282318	0.0137946	6728	tags=73%, list=37%, signal=46%	231/3037/4881/4987/2771/1910/1906/4883/135/685/554/8692/6521/56302/133/51763
GO:0072010	glomerular epithelium development	21	0.412426	1.84498	0.0137936	0.0316328	0.0154564	4006	tags=52%, list=22%, signal=41%	10409/5175/947/5800/5420/9370/2303/7490/9863/3913/4868
GO:0002831	regulation of response to biotic stimulus	126	0.412292	3.06439	1e-10	1.23e-09	6.01001e-10	4174	tags=49%, list=23%, signal=38%	4057/10875/9447/9450/4064/23643/84868/10859/3559/60489/3594/4321/330/56253/29126/7128/948/23208/6376/114769/654/10666/4277/3434/51191/11027/6772/22900/3600/10077/3553/23586/200316/10475/55601/5225/6397/5654/1535/246778/114132/10133/85363/83666/3593/10392/6372/54941/79132/51561/151636/29108/8767/11126/55012/81545/7187/23328/149233/3592/117854/329
GO:0010737	protein kinase A signaling	31	0.41215	2.13575	0.00286461	0.00814227	0.00397847	5980	tags=65%, list=33%, signal=43%	3936/120892/10268/9590/5567/154/9495/9867/10846/5962/9370/9472/9465/9049/2641/8736/133558/5566/2492/7273
GO:0003433	chondrocyte development involved in endochondral bone morphogenesis	24	0.411955	1.92607	0.00717331	0.0178755	0.00873429	3218	tags=46%, list=18%, signal=38%	7373/1293/1292/1291/51435/1303/7048/4148/4147/81578/5212
GO:0008038	neuron recognition	48	0.411538	2.42213	9.86045e-05	0.000422055	0.000206224	2670	tags=44%, list=15%, signal=37%	7852/91624/2042/4692/8829/1268/23022/133418/6091/152330/55118/2596/50863/51294/4685/10371/57453/54538/2043/63923/9037
GO:0035666	TRIF-dependent toll-like receptor signaling pathway	29	0.411421	2.0685	0.00270354	0.00773782	0.00378084	5573	tags=62%, list=31%, signal=43%	23643/929/146722/7099/330/10333/7098/7321/3665/7187/10010/7311/353376/329/7323/7322/9641/3661
GO:0048008	platelet-derived growth factor receptor signaling pathway	54	0.411139	2.50965	1.9747e-05	0.000100029	4.88759e-05	4859	tags=57%, list=27%, signal=42%	347/10628/8013/3717/4015/5159/93649/8829/5739/5156/84159/5157/6622/56034/80310/2889/2152/9370/2241/10636/5327/64651/868/5728/4035/5770/867/5795/25/3092/5155
GO:0002224	toll-like receptor signaling pathway	141	0.411075	3.10782	1e-10	1.23e-09	6.01001e-10	4454	tags=51%, list=24%, signal=39%	3689/4057/3662/695/23643/84868/51311/81793/929/3684/7096/115352/146722/26191/11314/51284/92747/7099/23180/330/81035/1513/7128/2672/948/10333/118788/1514/1520/7097/91543/3659/23547/857/79931/7098/11213/11027/4792/9867/5802/10062/5641/2099/338382/1508/729238/1535/4214/4067/3929/409/10318/7100/9865/130120/7321/8767/3665/7187/10010/7311/353376/6280/3656/285852/171389/329/5289/7323/7189/57590
GO:0009190	cyclic nucleotide biosynthetic process	20	0.410991	1.80122	0.0213481	0.0459646	0.0224592	3019	tags=50%, list=17%, signal=42%	111/4881/4880/113/115/196883/2977/108/107/4882
GO:0052652	cyclic purine nucleotide metabolic process	20	0.410991	1.80122	0.0213481	0.0459646	0.0224592	3019	tags=50%, list=17%, signal=42%	111/4881/4880/113/115/196883/2977/108/107/4882
GO:0072507	divalent inorganic cation homeostasis	494	0.410922	3.60871	1e-10	1.23e-09	6.01001e-10	3047	tags=41%, list=17%, signal=35%	10563/6363/6366/4283/1043/931/5788/6352/3627/27334/2359/1236/348/6373/719/5579/952/6356/920/11151/1230/1234/7852/2833/5294/5350/728/6348/1240/84636/2357/1233/286530/6357/8477/8698/6355/958/930/729230/10663/6387/7052/1193/147138/5027/5330/3932/356/54757/10800/845/5336/948/51738/1901/1903/187/6376/596/6368/29887/2247/5026/2841/2829/7040/2358/10268/309/51554/3708/1237/1909/5737/287/6444/3717/111/126…
GO:0031529	ruffle organization	49	0.410826	2.43685	8.22057e-05	0.000359832	0.000175821	1046	tags=22%, list=6%, signal=21%	6366/5341/1236/199/1436/26228/3383/51466/29887/64805/857
GO:0003016	respiratory system process	29	0.410605	2.0644	0.0027468	0.00784347	0.00383247	4566	tags=59%, list=25%, signal=44%	4692/57616/477/5090/57555/2324/2548/147372/9427/54413/134/6939/22871/128/79068/5864/8929
GO:0061844	antimicrobial humoral immune response mediated by antimicrobial peptide	63	0.410226	2.60014	4.0296e-06	2.32491e-05	1.13599e-05	3903	tags=41%, list=21%, signal=33%	10563/4283/3627/4057/6373/6039/6357/10578/6374/3576/5225/5968/6283/5967/820/8993/2921/2920/5068/6372/5473/1991/2919/130120/6037/6280
GO:0086009	membrane repolarization	44	0.409556	2.34702	0.000199491	0.000794497	0.000388206	2669	tags=43%, list=15%, signal=37%	845/2316/3764/287/23704/477/3762/857/781/2702/3752/9992/482/6330/6324/3741/2697/3759/9472
GO:0002833	positive regulation of response to biotic stimulus	42	0.408897	2.29214	0.000351372	0.00130982	0.000640004	4694	tags=52%, list=26%, signal=39%	9450/4064/23643/84868/56253/29126/654/10666/55601/5225/1535/10133/3593/10392/79132/8767/11126/81545/23328/3592/7189/383
GO:0048265	response to pain	30	0.40841	2.07948	0.00188052	0.00562972	0.00275078	4101	tags=53%, list=23%, signal=41%	7060/7057/2701/56923/6869/1910/5582/5649/1621/4914/6863/22953/6335/644139/8989/2643
GO:0044342	type B pancreatic cell proliferation	20	0.408408	1.7899	0.0217472	0.0464455	0.0226941	3878	tags=50%, list=21%, signal=39%	6422/3488/8013/26471/3487/3486/5967/5798/54206/4825
GO:0060390	regulation of SMAD protein signal transduction	21	0.408258	1.82634	0.0154599	0.0347961	0.017002	3506	tags=48%, list=19%, signal=38%	8483/7040/7043/1601/654/25937/11030/64081/4089/23625
GO:1905207	regulation of cardiocyte differentiation	49	0.408123	2.42082	9.92555e-05	0.000424547	0.000207442	3417	tags=47%, list=19%, signal=38%	26585/4208/221476/7040/5997/93649/3479/5999/64321/57817/144165/7042/1906/2626/3516/9472/650/409/10512/8324/2852/4089/23493
GO:0072378	blood coagulation, fibrin clot formation	26	0.40789	1.9617	0.0038271	0.0104414	0.00510185	2474	tags=38%, list=14%, signal=33%	2162/710/2192/2/7450/2811/5547/2157/7035/2152
GO:0051953	negative regulation of amine transport	27	0.407767	1.98765	0.00335975	0.00936882	0.00457778	6041	tags=67%, list=33%, signal=45%	64805/5997/1268/5999/150/6622/10550/1113/6860/134/3952/130497/4889/2693/2917/186/5028/1394
GO:0086010	membrane depolarization during action potential	36	0.407136	2.20336	0.00124476	0.003972	0.00194079	6417	tags=69%, list=35%, signal=45%	287/477/6332/6546/781/2702/8912/6330/6324/783/775/3759/6327/6328/6335/7533/11280/7871/6329/55800/10021/8913/6336/6323/859
GO:0032330	regulation of chondrocyte differentiation	45	0.406878	2.35621	0.000188979	0.000759475	0.000371094	4086	tags=51%, list=22%, signal=40%	26585/2202/4094/6591/2737/654/94/7704/81792/7227/860/5915/4017/6660/2736/392255/579/7483/5744/10736/4054/11173/658
GO:1900271	regulation of long-term synaptic potentiation	42	0.406673	2.27967	0.000386761	0.00141881	0.000693258	6321	tags=67%, list=35%, signal=44%	7305/348/10288/11170/1524/5764/5641/5649/2043/54413/107/5621/135/10590/4900/134/4311/1139/793/25/10858/1385/55607/152404/27020/729956/114/794
GO:0003148	outflow tract septum morphogenesis	27	0.406659	1.98225	0.00344994	0.00956334	0.00467282	4278	tags=56%, list=24%, signal=43%	8829/8828/3670/2022/6091/23414/5915/7042/7048/55742/10512/4089/57057/659/6909
GO:0035024	negative regulation of Rho protein signal transduction	21	0.406629	1.81905	0.0162005	0.0362913	0.0177326	4486	tags=57%, list=25%, signal=43%	57493/10395/4653/604/54922/143872/83892/3688/202243/148/27/4233
GO:0051926	negative regulation of calcium ion transport	57	0.406423	2.52024	1.84953e-05	9.4306e-05	4.60796e-05	1900	tags=35%, list=10%, signal=32%	5350/10859/10288/3383/1193/845/6690/2775/596/7040/28954/945/477/8291/2669/6781/150/5311/5743/4987
GO:0050650	chondroitin sulfate proteoglycan biosynthetic process	31	0.406168	2.10475	0.00336877	0.00938128	0.00458387	3434	tags=48%, list=19%, signal=39%	1634/50515/1462/633/29940/51363/54360/55454/337876/56548/1464/55790/9469/22856/27087
GO:0045639	positive regulation of myeloid cell differentiation	88	0.406123	2.80819	1.373e-07	1.05017e-06	5.13135e-07	3303	tags=43%, list=18%, signal=36%	2124/7305/3071/972/920/3059/1230/54209/3458/2113/4920/7040/1435/3635/146433/51176/3624/7124/6772/81501/2242/9398/338382/677/1440/8600/6886/2624/760/6777/3091/9636/7071/3593/133308/51561/4254/861
GO:0045669	positive regulation of osteoblast differentiation	56	0.405819	2.4981	2.25673e-05	0.000113202	5.53128e-05	2784	tags=39%, list=15%, signal=33%	6423/4057/338773/4208/4921/3569/3082/2737/3572/8519/654/3479/115908/5587/3570/9260/56975/860/4880/3611/1052/650
GO:1904019	epithelial cell apoptotic process	98	0.405497	2.86563	1.99897e-08	1.74381e-07	8.5206e-08	3807	tags=48%, list=21%, signal=38%	6347/5294/6424/958/3676/3383/959/7057/356/7128/3569/2625/5054/3717/7010/10266/3162/641700/7124/26471/3586/57124/3791/6262/1285/677/28984/7857/7048/284/8837/2624/79625/196527/9037/7538/409/2852/51129/2621/2934/4217/3135/831/11126/659/6789
GO:0010717	regulation of epithelial to mesenchymal transition	81	0.405292	2.72854	7.14628e-07	4.75778e-06	2.32474e-06	3462	tags=44%, list=19%, signal=36%	6423/26585/152007/6422/2042/3569/7040/7043/10630/1601/1277/147906/90102/753/10439/51176/3670/7041/2022/7074/7291/3553/25937/28984/7042/7048/23187/4017/114990/650/6386/64081/5728/9241/4089/4092
GO:0003181	atrioventricular valve morphogenesis	23	0.405254	1.8931	0.0196983	0.043066	0.0210428	3792	tags=52%, list=21%, signal=41%	6586/26508/10439/8642/7291/7042/2626/7048/650/4089/23493/659
GO:0036119	response to platelet-derived growth factor	19	0.405087	1.73983	0.0206532	0.0448847	0.0219315	4136	tags=53%, list=23%, signal=41%	5159/2534/3037/5764/3036/5962/80310/2241/54206/867
GO:0002495	antigen processing and presentation of peptide antigen via MHC class II	98	0.404952	2.86178	2.0784e-08	1.808e-07	8.83424e-08	797	tags=20%, list=4%, signal=20%	3117/3111/3113/3127/3115/3119/3122/3118/2207/3109/3123/972/3120/54209/3902/3108/3112/2213/1514/1520
GO:0098815	modulation of excitatory postsynaptic potential	39	0.404425	2.22887	0.000619319	0.00215196	0.00105149	4481	tags=56%, list=25%, signal=43%	120892/9294/5999/154/57502/57555/1742/2185/5649/54434/54413/66000/5728/9378/112755/22999/1139/22871/50944/81832/23316/869
GO:0098868	bone growth	46	0.404283	2.35545	0.000101012	0.000431464	0.000210821	3370	tags=46%, list=19%, signal=37%	7373/4921/1293/309/1292/2121/54796/1311/6781/1291/51435/1303/3953/5915/7048/4880/4148/4147/81578/5212/4322
GO:0006026	aminoglycan catabolic process	64	0.404217	2.58321	1.4383e-05	7.51975e-05	3.67429e-05	3859	tags=48%, list=21%, signal=38%	4969/5549/1634/4958/4060/2331/10082/1462/2247/7040/1118/10894/633/960/411/6383/60495/9672/8993/3339/1486/1464/10855/11081/3423/114770/2517/2239/27159/3074/23553
GO:0072074	kidney mesenchyme development	19	0.404043	1.73534	0.0213974	0.0459646	0.0224592	4471	tags=53%, list=25%, signal=40%	10409/5159/6943/6772/5311/7490/4089/10736/4609/130497
GO:0097696	STAT cascade	152	0.403982	3.09892	1e-10	1.23e-09	6.01001e-10	7354	tags=72%, list=40%, signal=43%	5788/6352/3587/1545/3575/6347/3059/1436/958/3718/729230/11314/6775/11009/3458/5175/8651/3569/5008/3717/3815/10019/3572/2534/2149/231/857/9021/3479/6776/2322/3670/7124/8784/3586/2690/6772/3570/3600/5311/54625/116379/3455/1437/282618/6773/59067/8835/1600/8995/64109/4067/2241/9244/6777/183/83666/3593/282617/55801/3558/282616/51561/11122/9111/133396/23568/3606/5770/3952/149233/3454/3592/51379/6774/47…
GO:0050974	detection of mechanical stimulus involved in sensory perception	26	0.403827	1.94216	0.00465209	0.0123649	0.00604173	4584	tags=54%, list=25%, signal=40%	7852/6387/3815/5270/2534/1301/3356/63895/4914/23621/8989/3736/3673/55584
GO:1903901	negative regulation of viral life cycle	77	0.403196	2.69758	2.66494e-07	1.93458e-06	9.45272e-07	3276	tags=44%, list=18%, signal=36%	6352/4057/60489/6355/3428/2219/164668/27350/684/140564/91543/8519/10581/200315/7124/3434/200316/10410/5806/8638/24138/5371/6737/4599/57379/3669/5359/11043/85363/9636/282617/10318/2934/84875
GO:0002063	chondrocyte development	45	0.403145	2.3346	0.000228503	0.00089532	0.00043747	4086	tags=49%, list=22%, signal=38%	6423/7373/50515/23213/1293/1292/1311/1291/1301/51435/1303/860/7048/4148/4147/5744/81578/5212/22856/55959/659/658
GO:1901186	positive regulation of ERBB signaling pathway	32	0.402846	2.1151	0.00186165	0.00557864	0.00272583	4946	tags=56%, list=27%, signal=41%	653361/4318/356/5148/150/5329/3516/183/2852/134/116985/55294/867/6654/3092/5149/1796/57142
GO:0002323	natural killer cell activation involved in immune response	32	0.402828	2.11501	0.00186165	0.00557864	0.00272583	7770	tags=78%, list=43%, signal=45%	11151/257101/51744/3134/5873/8993/3593/114770/56832/100431172/3456/3452/3447/3440/3444/3467/3443/3442/3446/3445/3449/3451/3448/3441/338376
GO:0031589	cell-substrate adhesion	341	0.40278	3.40997	1e-10	1.23e-09	6.01001e-10	4183	tags=48%, list=23%, signal=38%	6366/3683/3689/916/1236/11151/25890/151887/10225/6614/9806/2633/6422/7412/83706/64005/5880/3676/64098/4321/347/2192/57580/7057/4921/1295/10631/11117/558/3695/10516/64094/5175/2042/1281/948/22915/2199/6376/596/57091/2316/6695/9358/8516/11170/10979/5054/3956/10894/3717/2294/10630/2335/1435/84168/7070/22801/8829/8174/7010/1277/683/59277/1842/90102/3037/7402/22795/79812/10395/10580/83700/4653/960/863…
GO:0072215	regulation of metanephros development	23	0.402725	1.88129	0.0216485	0.0462828	0.0226146	6000	tags=65%, list=33%, signal=44%	10409/5159/79633/6772/25937/1958/9370/7490/4609/2668/7484/5155/186/5979/5076
GO:0034199	activation of protein kinase A activity	18	0.402275	1.69458	0.0227848	0.0483776	0.0236382	6219	tags=67%, list=34%, signal=44%	5577/111/5567/113/115/196883/108/107/5573/109/5566/114
GO:0072574	hepatocyte proliferation	17	0.401893	1.66297	0.0230179	0.0487888	0.0238391	4139	tags=53%, list=23%, signal=41%	7128/55679/2735/5764/8837/55959/55294/1051/2267
GO:0072575	epithelial cell proliferation involved in liver morphogenesis	17	0.401893	1.66297	0.0230179	0.0487888	0.0238391	4139	tags=53%, list=23%, signal=41%	7128/55679/2735/5764/8837/55959/55294/1051/2267
GO:0033002	muscle cell proliferation	185	0.401725	3.17027	1e-10	1.23e-09	6.01001e-10	4995	tags=56%, list=27%, signal=41%	6352/199/4318/1264/4969/7052/347/4208/7057/5724/3488/3458/7128/9510/3569/1901/6376/4313/2247/7043/8013/5136/3717/10203/5159/7432/93649/231/6648/3162/5031/3479/5739/348093/4881/2260/2006/7124/3586/3486/2735/6772/7472/3570/7434/3600/5592/23414/26011/4211/5743/5600/7049/7168/2771/7042/1906/2697/80310/7048/4880/3611/284/3776/1535/8837/3516/9370/2303/3351/183/3593/10135/4883/1991/2852/4217/5728/9241/1…
GO:0010594	regulation of endothelial cell migration	148	0.401361	3.05939	1e-10	1.23e-09	6.01001e-10	2788	tags=41%, list=15%, signal=35%	10563/348/958/1634/5176/4208/7057/9353/64094/2113/2625/2247/7040/10000/4223/7424/57381/8829/7010/8828/3162/9734/79812/6776/94/6678/27286/5797/2260/64218/6781/22846/5587/2752/3690/4215/10769/5743/5764/3791/5641/56999/6672/28984/2324/1906/2185/5547/284/7114/90627/2624/6915/147372/4846/2303/7026/168667/9037/183/3091
GO:0032102	negative regulation of response to external stimulus	318	0.401003	3.371	1e-10	1.23e-09	6.01001e-10	3342	tags=43%, list=18%, signal=36%	10563/5788/4057/10875/348/89790/199/8530/56833/26585/6347/84868/3559/710/26228/5740/79626/197358/2213/50943/347/54/5176/6696/7057/9353/2113/7128/4345/51738/2625/114548/6376/7130/114769/2247/2841/2358/3082/56963/2191/5054/2294/6591/10203/284340/10019/5270/8829/6288/1269/7010/1843/140885/4210/9021/90102/3479/225/131450/3670/9607/56920/1003/947/5156/3586/64218/116/4277/8482/11027/7133/5734/22900/105…
GO:0071320	cellular response to cAMP	52	0.40091	2.41909	0.000112461	0.000475442	0.00023231	5085	tags=58%, list=28%, signal=42%	5294/366/5724/3488/358/6546/6781/50507/5138/5311/677/3709/1393/2889/5906/9370/7490/9472/5179/15/3753/9693/6528/6547/5908/10411/196/6770/10021/7480
GO:0086011	membrane repolarization during action potential	25	0.400908	1.91199	0.00635091	0.0160787	0.00785637	3736	tags=48%, list=21%, signal=38%	2316/3764/23704/3762/857/781/3752/9992/3741/3759/3753/3781
GO:0007259	JAK-STAT cascade	147	0.400698	3.05098	1e-10	1.23e-09	6.01001e-10	7354	tags=71%, list=40%, signal=43%	5788/6352/3587/1545/6347/3059/1436/958/3718/729230/11314/6775/11009/3458/5175/8651/3569/5008/3717/3815/10019/3572/2534/2149/231/857/9021/3479/6776/2322/3670/7124/8784/3586/2690/6772/3570/3600/5311/54625/116379/3455/1437/282618/6773/59067/8835/1600/8995/4067/2241/9244/6777/183/83666/3593/282617/55801/3558/282616/51561/9111/133396/23568/3606/5770/3952/149233/3454/3592/51379/6774/4760/2688/7132/5474…
GO:0031349	positive regulation of defense response	484	0.400638	3.51312	1e-10	1.23e-09	6.01001e-10	3098	tags=40%, list=17%, signal=34%	3620/6352/6362/115362/3689/4057/718/114836/1236/2207/9447/4332/7941/3662/695/10462/4068/23643/3055/54209/84868/5294/30835/6348/51311/3902/26228/64581/26253/149628/81793/50856/929/3684/7096/7409/729230/115352/923/146722/26191/11314/940/51284/4321/92747/63940/7052/912/414062/56670/4208/7099/3428/23180/2219/330/56253/2167/90865/81035/4049/3385/120892/1513/2113/7128/353514/10125/2672/5336/948/3569/25…
GO:0045987	positive regulation of smooth muscle contraction	31	0.400552	2.07565	0.00423959	0.0114008	0.00557065	5656	tags=61%, list=31%, signal=42%	5724/51738/3815/6865/93649/2149/60675/5743/1906/8877/100/6915/2852/148/3673/80763/5021/2693/387
GO:0061383	trabecula morphogenesis	46	0.400508	2.33346	0.000123736	0.000517451	0.000252836	6821	tags=67%, list=37%, signal=42%	26585/6422/57493/9510/1901/4313/7010/1277/2022/7049/7042/140706/3516/54567/10507/9241/23493/30061/22904/6654/7046/133522/7480/23462/3084/7059/387/27302/859/1482/2201
GO:0035812	renal sodium excretion	23	0.400485	1.87083	0.0224286	0.0477361	0.0233247	4260	tags=57%, list=23%, signal=43%	4881/552/185/2771/1910/1906/183/6863/135/134/554/10699/80763
GO:0048741	skeletal muscle fiber development	28	0.400456	1.98551	0.00477861	0.0126468	0.00617948	9858	tags=93%, list=54%, signal=43%	596/9734/246329/6608/2876/3792/22953/858/10324/92737/7504/7480/6497/4656/56203/58/131377/4618/6474/4617/4654/6261/55909/9456/5530/6495
GO:0051497	negative regulation of stress fiber assembly	21	0.400301	1.79074	0.0202811	0.0441996	0.0215967	4486	tags=52%, list=25%, signal=40%	7454/1901/90102/10395/4653/395/10391/79822/116985/5216/4233
GO:1903706	regulation of hemopoiesis	432	0.400208	3.46904	1e-10	1.23e-09	6.01001e-10	3135	tags=39%, list=17%, signal=33%	6363/5788/2124/3111/54440/914/939/4057/714/10875/7305/5579/6688/56833/3071/972/11006/3575/920/3662/3059/1230/942/695/22806/54209/29909/10859/3559/6348/10288/3902/9770/257101/7535/6422/3718/9935/729230/115352/3594/150372/1441/940/2213/9840/50943/4208/1493/7099/7057/9760/1378/2200/51208/9308/558/3458/10398/2113/30009/11025/10125/8651/146850/5588/2625/114548/6935/941/4920/7040/5008/8013/864/4015/569…
GO:2000725	regulation of cardiac muscle cell differentiation	36	0.399694	2.16308	0.00171027	0.00519293	0.00253736	3345	tags=44%, list=18%, signal=36%	26585/4208/221476/7040/5997/93649/3479/5999/57817/1906/3516/9472/650/409/8324/4089
GO:0010595	positive regulation of endothelial cell migration	92	0.399489	2.79698	9.44979e-08	7.44547e-07	3.638e-07	5108	tags=58%, list=28%, signal=42%	958/7057/64094/2113/2625/2247/7040/10000/7424/57381/8829/7010/8828/3162/9734/6776/6678/27286/2260/5587/3690/4215/10769/5743/3791/5641/2324/1906/2185/284/7114/2624/147372/4846/2303/9037/183/3091/51564/84913/388/154810/659/23328/2246/7474/25/4233/23411/2822/5155/27086/8823
GO:0071709	membrane assembly	33	0.399032	2.09107	0.00224669	0.00660132	0.00322553	4630	tags=55%, list=25%, signal=41%	23180/857/9379/1000/57502/57555/5660/5789/54413/2054/5728/9378/7357/22871/858/9863/22829/11141
GO:0002431	Fc receptor mediated stimulatory signaling pathway	83	0.39861	2.70664	4.64583e-07	3.23586e-06	1.5811e-06	991	tags=24%, list=5%, signal=23%	5788/2207/7454/2214/3071/7456/3055/2212/917/2268/64005/7409/2213/919/2209/9844/26999/5336/8013/2534
GO:0070167	regulation of biomineral tissue development	87	0.398423	2.74447	3.72208e-07	2.62498e-06	1.28261e-06	4537	tags=51%, list=25%, signal=38%	5552/4057/26585/1230/4256/6348/338773/4208/5027/4958/4921/54829/1901/7040/7043/654/6546/1311/154/162466/7291/56975/5764/2824/2697/2185/55589/9365/4846/196527/650/3091/9636/2621/10117/23493/659/4054/658/1051/2623/265/130497/5167
GO:0015874	norepinephrine transport	21	0.398257	1.7816	0.0210253	0.0455168	0.0222404	5965	tags=67%, list=33%, signal=45%	64805/150/6622/183/3745/135/11188/60/2865/5021/2693/6530/186/5028
GO:0071295	cellular response to vitamin	30	0.39779	2.02541	0.00351123	0.00970652	0.00474278	3879	tags=47%, list=21%, signal=37%	2350/6422/10631/3371/6591/1277/3600/2242/25959/5764/5179/2621/3952/5292
GO:0032373	positive regulation of sterol transport	22	0.397772	1.81536	0.0192693	0.0422177	0.0206284	3401	tags=45%, list=19%, signal=37%	348/19/5360/4792/10062/9619/9370/5244/4035/5727
GO:0032376	positive regulation of cholesterol transport	22	0.397772	1.81536	0.0192693	0.0422177	0.0206284	3401	tags=45%, list=19%, signal=37%	348/19/5360/4792/10062/9619/9370/5244/4035/5727
GO:0043537	negative regulation of blood vessel endothelial cell migration	32	0.397648	2.08781	0.00240075	0.00700079	0.00342071	2437	tags=38%, list=13%, signal=33%	348/4208/7057/2247/7040/4223/79812/94/22846/28984/90627/6915
GO:0048843	negative regulation of axon extension involved in axon guidance	26	0.397585	1.91214	0.00594174	0.0151733	0.00741394	4323	tags=54%, list=24%, signal=41%	8829/56920/64218/8482/10501/80031/10371/54437/9037/57556/10512/10507/7474/9723
GO:0048015	phosphatidylinositol-mediated signaling	172	0.397536	3.09092	1e-10	1.23e-09	6.01001e-10	4230	tags=49%, list=23%, signal=38%	6352/10870/3059/1436/653361/5294/26051/23533/2268/6403/940/197358/1634/5293/5330/5724/10125/146850/5336/2625/118788/5008/3082/3717/5159/3815/5270/7010/2534/2149/3479/4653/2322/10385/113791/2260/7124/5156/80243/5305/5288/3356/7291/5295/5777/3791/56034/677/2324/7042/1906/1440/80310/79899/2321/5649/284/23413/4067/4914/375033/9846/183/4803/3357/4883/2852/2934/10507/5783/5728/11126/644139/2549/3606/49…
GO:0086091	regulation of heart rate by cardiac conduction	37	0.397456	2.1619	0.00114273	0.00369862	0.00180721	2884	tags=43%, list=16%, signal=36%	287/23704/3762/857/781/2702/3752/9992/6330/6324/3741/783/775/3759/29119/6327
GO:0019886	antigen processing and presentation of exogenous peptide antigen via MHC class II	96	0.397267	2.80402	4.70168e-08	3.85675e-07	1.88448e-07	797	tags=20%, list=4%, signal=19%	3117/3111/3113/3127/3115/3119/3122/3118/2207/3109/3123/972/3120/3902/3108/3112/2213/1514/1520
GO:0051150	regulation of smooth muscle cell differentiation	31	0.397153	2.05804	0.00437709	0.0117185	0.00572587	4985	tags=58%, list=27%, signal=42%	6935/7040/3815/93649/6648/348093/2022/93145/4772/93166/6604/4773/2852/23493/23411/5155/4775/2263
GO:0008037	cell recognition	146	0.397045	3.02108	1e-10	1.23e-09	6.01001e-10	2750	tags=36%, list=15%, signal=30%	6363/6366/100423062/1236/2350/1794/7852/84868/81704/30835/5551/64581/921/923/84329/3543/91624/2219/56253/81035/4478/5175/2042/4692/948/259197/1462/8829/1268/23022/133418/10666/6091/4240/152330/30815/7275/55118/2596/50863/975/51294/4685/23705/10371/57453/54538/2043/63923/9037/375033/5047
GO:0001958	endochondral ossification	28	0.396895	1.96786	0.00574307	0.014739	0.00720173	5495	tags=57%, list=30%, signal=40%	338773/4208/249/7010/1277/654/162466/860/55790/4325/4323/4322/1305/4209/4665/1280
GO:0036075	replacement ossification	28	0.396895	1.96786	0.00574307	0.014739	0.00720173	5495	tags=57%, list=30%, signal=40%	338773/4208/249/7010/1277/654/162466/860/55790/4325/4323/4322/1305/4209/4665/1280
GO:0031646	positive regulation of neurological system process	60	0.396528	2.49162	2.84481e-05	0.000140761	6.87786e-05	4197	tags=50%, list=23%, signal=39%	8530/3687/6285/5724/3082/9607/5999/154/10810/7133/26011/4987/57555/1742/2185/5649/54434/54413/5728/9378/112755/22999/7143/8604/1139/22871/50944/81832/3673/23316
GO:0001952	regulation of cell-matrix adhesion	113	0.396443	2.88624	6.78425e-09	6.40619e-08	3.13018e-08	4642	tags=50%, list=26%, signal=38%	6366/916/1236/6422/4321/347/7057/4921/10631/2042/948/6376/596/11170/5054/1435/7070/8829/7010/683/90102/7402/10395/4653/8631/94/4814/395/5295/1307/3791/6370/2824/5328/604/2185/3611/59339/27185/23499/340485/3987/23603/4323/5728/4035/22998/79834/5921/9647/5795/1613/56940/9723/25/1946/9448
GO:2000379	positive regulation of reactive oxygen species metabolic process	93	0.396387	2.78886	1.26017e-07	9.73056e-07	4.75453e-07	2777	tags=40%, list=15%, signal=34%	3689/7305/199/64581/3684/3383/7099/7057/3458/948/10333/7040/2358/3717/5159/55022/7124/50507/113277/3553/5311/5743/1191/5873/6622/185/5806/2771/3043/1906/7048/2185/22914/1535/10365/6850/183
GO:0030431	sleep	31	0.396133	2.05275	0.00451459	0.0120357	0.00588085	6502	tags=68%, list=36%, signal=44%	5730/51738/5729/3356/1437/100/2691/135/134/3737/3606/2903/2692/8863/6770/5021/2353/1814/3060/117194/4887
GO:0060306	regulation of membrane repolarization	33	0.395954	2.07494	0.00263931	0.00757851	0.003703	2669	tags=42%, list=15%, signal=36%	845/2316/287/23704/857/781/2702/9992/6330/6324/3741/2697/3759/9472
[truncated: 1,486 more rows]

## Sheet: KEGG
ID	Description	setSize	enrichmentScore	NES	pvalue	p.adjust	qvalues	rank	leading_edge	core_enrichment
[truncated: 159 more rows]
