# Supplementary material for: Immune Infiltration Subtypes Characterization and Identification of Prognosis-Related lncRNAs in Adenocarcinoma of the Esophagogastric Junction
Source: Front Immunol. 2021 May 28;12:651056. doi: 10.3389/fimmu.2021.651056 (PMC8195339; doi:10.3389/fimmu.2021.651056)
Supplement: Supplementary file 3 [file Table_3.xlsx]

## Sheet: Sheet1
id	log2FC	logCPM	LR	PValue	FDR
AC144450.2	-1.06741	4.13745	6.07327	0.0137243	0.0499662
RP11-309M7.1	1.00111	2.12015	6.07448	0.0137148	0.0499648
PCAT14	-1.15227	6.51541	6.0777	0.0136899	0.0499265
AL133247.2	1.29084	1.38467	6.10366	0.0134902	0.049367
CTC-493L21.2	1.41117	1.36489	6.10822	0.0134554	0.0492786
AC062032.1	1.14274	1.4117	6.11548	0.0134003	0.0491156
RP11-98J9.1	1.06338	1.35448	6.13589	0.0132465	0.0486934
LINC01257	-1.50848	4.50928	6.1395	0.0132195	0.0486326
RP11-616L12.1	2.1254	1.51517	6.13953	0.0132192	0.0486326
RP11-16D22.2	-1.0075	2.71305	6.14385	0.013187	0.0485517
RP11-554D13.1	-1.33345	2.18288	6.14495	0.0131788	0.0485345
RP11-626I20.3	1.11592	1.60173	6.14722	0.0131619	0.0485089
CTD-2139B15.5	1.34797	2.79031	6.14868	0.013151	0.0485089
RP11-656A15.1	1.18675	1.33365	6.16321	0.0130434	0.0481766
CTD-2050N2.1	1.19511	1.66862	6.16843	0.013005	0.0480604
RP11-312J18.6	-1.00027	1.92855	6.17208	0.0129782	0.0479853
CTA-109P11.1	1.40264	1.36675	6.2133	0.0126794	0.0470954
CTA-992D9.10	1.01417	1.49747	6.21469	0.0126695	0.0470711
CTC-255N20.1	-1.04101	3.93087	6.22062	0.0126271	0.0469262
RP11-407A16.7	1.04647	1.45863	6.24085	0.0124836	0.0464802
RP11-344G13.1	1.49562	1.51805	6.24238	0.0124729	0.0464651
RP11-553P9.3	-1.2848	2.9692	6.26013	0.0123485	0.0460762
C15orf32	1.15816	1.60069	6.26932	0.0122846	0.0459366
CTD-2200A16.1	1.65661	1.58505	6.28516	0.0121753	0.0456015
RP11-1J7.1	1.00984	1.33928	6.2872	0.0121613	0.0455964
RP11-180C1.1	-1.55805	3.40658	6.29259	0.0121244	0.0455214
RP11-625L16.1	-1.70123	2.35668	6.29574	0.0121029	0.0454563
CTD-3046C4.1	1.15943	1.92628	6.30588	0.0120338	0.0452672
RP11-445P19.3	-1.24347	2.30025	6.32197	0.0119251	0.0449557
RP11-48F14.2	1.01513	1.60053	6.32212	0.0119241	0.0449557
RP11-91J3.3	1.08793	1.97233	6.33354	0.0118476	0.0447364
CTD-2034I21.2	-1.15446	3.44305	6.34329	0.0117826	0.0445517
LINC00290	1.32416	1.31011	6.34505	0.0117709	0.0445197
RP11-331K15.1	1.75429	1.35912	6.35343	0.0117154	0.044355
CTD-2309H9.3	1.24315	1.44258	6.35407	0.0117112	0.0443543
CTC-480C2.1	-1.14927	4.56381	6.35656	0.0116948	0.0443164
RP11-386P4.1	1.10156	1.74801	6.35723	0.0116904	0.0443116
RP11-1109M24.5	-1.18948	3.05278	6.35868	0.0116809	0.0442955
RP11-203B7.1	1.239	1.37042	6.35985	0.0116731	0.0442852
RP11-375D13.4	1.82455	1.47737	6.37766	0.0115565	0.0439364
RP11-100N20.1	-1.02653	3.13346	6.37934	0.0115456	0.043913
RP11-397A16.1	-1.29935	4.74926	6.40336	0.0113905	0.0434599
RP11-520D19.1	1.45178	1.36348	6.41109	0.011341	0.0433068
RP11-384F7.1	1.04742	1.80909	6.41262	0.0113312	0.0432813
RP11-594C13.1	1.15769	1.65682	6.41819	0.0112957	0.0432171
CTD-2124B20.3	1.2582	1.35604	6.42178	0.0112729	0.0431776
LINC01079	1.02133	2.89376	6.42664	0.0112421	0.0430833
AC006019.3	1.0176	1.82005	6.45158	0.0110854	0.0425886
CTD-2194D22.3	-1.26049	2.85167	6.45643	0.0110551	0.0425195
LL22NC03-27C5.1	1.02482	2.10379	6.46737	0.0109873	0.0422821
RP11-343D2.11	1.22536	1.40245	6.47573	0.0109357	0.0421186
RP11-478H13.1	-1.26163	2.20472	6.49151	0.0108391	0.0418224
RP1-27K12.2	-1.06358	5.93581	6.49075	0.0108437	0.0418224
KIRREL3-AS3	1.05178	1.48733	6.5011	0.0107808	0.0416375
AC002463.3	-1.14982	2.59503	6.51321	0.0107076	0.041401
RP1-137H15.2	1.06766	1.40671	6.51743	0.0106823	0.041349
RP11-24P4.1	1.21183	1.62365	6.52754	0.0106217	0.041171
RP11-466I1.1	1.11484	1.60525	6.54282	0.0105309	0.0408885
RP11-541G9.1	-1.24629	1.62455	6.54513	0.0105172	0.0408582
RP11-360A18.2	1.40739	1.48479	6.55068	0.0104844	0.0407884
RP11-408B11.2	-1.15225	4.74879	6.55454	0.0104617	0.0407339
RP11-430L3.1	1.33463	1.35699	6.55493	0.0104594	0.0407339
RP11-615J4.3	-1.68894	1.78093	6.55606	0.0104528	0.0407335
RP11-831A10.2	1.17003	1.60676	6.56492	0.0104008	0.0405881
RP4-639J15.1	1.00776	1.2719	6.57107	0.010365	0.0404823
RP11-421P23.1	1.28331	1.85263	6.57193	0.0103599	0.0404823
RP11-272K23.3	1.20923	1.40751	6.5789	0.0103195	0.0403614
RP11-72L22.1	1.1746	1.99613	6.59747	0.0102124	0.0400102
CTA-992D9.7	1.26144	1.44477	6.61176	0.0101308	0.0398255
AC104777.2	1.18663	2.40811	6.62152	0.0100754	0.0396639
RP11-393K12.2	1.06359	1.37772	6.62878	0.0100344	0.0395363
RP11-61O11.1	1.41608	4.24847	6.63005	0.0100273	0.0395306
AC068535.3	-2.00767	2.13938	6.63477	0.0100007	0.0394595
NEGR1-IT1	1.29197	1.44941	6.63504	0.00999919	0.0394595
NTRK3-AS1	1.19103	1.8152	6.65521	0.00988661	0.0391318
RP11-239A17.1	-1.02896	2.21927	6.65778	0.00987241	0.0390979
RP11-12M5.1	1.37865	1.6081	6.66525	0.00983108	0.0389787
TTTY11	1.28406	1.34664	6.68696	0.00971208	0.038562
AP001043.1	-1.32275	1.62505	6.68936	0.00969899	0.0385431
RP11-58O15.1	1.17364	1.40559	6.69538	0.00966633	0.0384464
RP11-208N20.1	1.13218	1.33264	6.69705	0.00965725	0.0384323
RP11-317O24.1	1.33367	1.38204	6.69818	0.00965115	0.0384191
RP11-185P18.2	1.37841	1.34404	6.70678	0.0096047	0.0382781
RP5-955M13.4	1.13854	1.56341	6.71212	0.009576	0.0381856
RP11-80F22.14	-1.63594	1.65459	6.71464	0.00956245	0.0381645
RP11-429E11.2	-1.28619	2.92959	6.72349	0.00951512	0.0380194
RP11-362A9.3	1.01274	1.46115	6.72538	0.00950506	0.0380011
RP11-476M19.2	-1.25845	1.67449	6.74739	0.00938848	0.0376389
CTD-2247C11.2	1.50399	1.27128	6.75078	0.00937069	0.0376025
RP11-195B3.1	-1.36671	2.14931	6.75405	0.00935349	0.0375575
RP11-48F14.1	1.1156	1.84831	6.7608	0.00931821	0.03747
RP11-497G19.2	-1.24698	3.71791	6.7662	0.00929003	0.0373784
CTD-2008P7.8	-1.423	4.3297	6.78514	0.00919199	0.0370807
LINC00332	-1.1614	2.18286	6.79194	0.00915703	0.0369917
RP11-432J9.6	1.21951	1.40607	6.80215	0.00910482	0.0368254
RP4-799P18.3	1.05936	1.62231	6.81598	0.00903458	0.0365947
RP11-413G15.1	1.13249	1.36798	6.81875	0.00902057	0.0365592
AC007131.1	-1.51871	3.44454	6.82088	0.00900981	0.0365263
AC100848.1	1.49765	1.37753	6.83725	0.0089276	0.036246
RP11-314N14.1	-1.72638	3.35813	6.83833	0.00892224	0.0362409
CTA-125H2.2	1.02361	2.33292	6.8451	0.00888847	0.0361824
RP11-259K15.2	-1.0779	3.26312	6.85698	0.00882956	0.036006
LINC00448	1.47128	1.41978	6.86121	0.00880868	0.0359314
RP11-167B3.1	1.09306	1.39006	6.86249	0.00880239	0.0359216
RP11-958F21.3	1.11686	1.44266	6.86223	0.00880368	0.0359216
LINC01194	-1.6306	5.13494	6.88233	0.00870518	0.035656
RP11-481J2.1	1.1186	1.44734	6.88535	0.00869052	0.0356319
RP11-149B9.2	1.12985	1.71431	6.88692	0.00868289	0.0356253
AC006458.3	1.15587	1.42774	6.88652	0.00868484	0.0356253
RP11-760D2.5	-1.23065	3.51291	6.90841	0.00857914	0.0353066
RP11-531H8.2	1.01813	1.90165	6.93602	0.00844768	0.0348586
AC011525.2	1.48959	1.83338	6.97503	0.00826548	0.0342392
RP11-428L21.1	1.50915	1.31498	6.99514	0.00817315	0.0339479
LINC00160	1.01093	2.1094	7.01723	0.00807292	0.0336063
RP11-379P15.1	1.07533	1.9945	7.017	0.00807393	0.0336063
CTC-339D2.1	1.2762	1.46799	7.02624	0.0080324	0.0335138
LINC01214	-1.20283	2.98892	7.02971	0.00801685	0.0334716
RP11-13N12.2	1.09638	2.13548	7.03697	0.00798439	0.0333637
RP11-405K6.1	1.47778	2.04015	7.04604	0.00794407	0.0332152
AC004485.3	-1.22665	2.24283	7.04684	0.00794053	0.0332104
RP11-407A16.3	1.05911	1.80644	7.05268	0.00791469	0.0331123
RP11-124O11.1	-1.05822	2.33188	7.06038	0.00788073	0.0329901
RP11-344B23.2	-1.54093	2.65803	7.06893	0.00784321	0.0329125
RP11-150O12.2	-1.52884	1.6301	7.07472	0.00781789	0.0328361
LINC00499	1.19352	1.59093	7.07683	0.00780868	0.0328074
RP11-451L19.1	1.67645	1.35739	7.08052	0.00779265	0.0327698
RP5-1024C24.1	1.08165	2.39335	7.08315	0.0077812	0.0327415
CTA-397C4.2	1.05668	1.5006	7.08389	0.00777799	0.0327379
RP1-240B8.3	1.27473	1.49214	7.09076	0.00774823	0.0326522
RP11-501C14.6	-1.07137	2.30993	7.09476	0.00773095	0.0325893
CTD-2591A6.2	-1.23684	4.27909	7.10133	0.00770267	0.0325037
LINC00202-2	-1.1167	5.1764	7.10099	0.00770415	0.0325037
RP11-279F6.2	-1.12796	2.51168	7.10398	0.00769128	0.0324714
RP11-115J23.1	1.00785	2.88922	7.11631	0.00763858	0.0322686
RP11-215P8.4	-1.20905	5.13208	7.13958	0.00754008	0.0319303
RP11-238K6.1	1.01675	2.63103	7.14153	0.00753188	0.0319053
GS1-39E22.1	1.55339	1.35032	7.14456	0.00751919	0.0318661
RP11-561I11.3	1.14121	1.86535	7.16457	0.00743574	0.0315462
LINC00841	1.03677	1.6573	7.17516	0.00739199	0.0313894
RP1-293L8.2	1.1004	1.55317	7.18009	0.0073717	0.0313416
RP11-799D4.3	1.37091	1.58982	7.18019	0.00737128	0.0313416
MIR124-2HG	1.92411	1.45494	7.19635	0.0073052	0.0311065
AC012501.2	-1.11692	2.66921	7.20648	0.00726408	0.0309695
GPR123-AS1	1.05534	1.81521	7.221	0.00720554	0.0307388
CTD-2147F2.1	-1.00625	7.39331	7.23546	0.00714775	0.030558
RP3-333B15.4	1.88792	1.44719	7.24899	0.00709409	0.0303754
FRMPD4-AS1	-3.84503	1.85443	7.26502	0.00703103	0.0301416
RP11-4O3.2	1.33334	1.67159	7.26453	0.00703296	0.0301416
AC116035.2	1.27802	1.43633	7.27866	0.00697788	0.0299425
RP11-413B19.2	1.06031	1.81042	7.2883	0.00694052	0.0298573
RP4-809F18.2	1.21047	2.92423	7.2989	0.00689967	0.0297224
RP11-807H17.1	1.04974	1.44218	7.30296	0.0068841	0.0296686
RP11-768G7.2	1.27705	1.52895	7.30664	0.00687003	0.029628
CSMD2-AS1	1.14694	1.58243	7.3238	0.00680475	0.0293813
LL22NC03-23C6.13	1.35686	1.3327	7.35555	0.0066856	0.0289445
RP11-484P15.1	1.25069	1.56396	7.35992	0.00666937	0.0289138
LINC01584	1.30673	1.98398	7.38549	0.00657522	0.0285503
RP11-978I15.10	1.2387	1.62004	7.40478	0.00650508	0.0283611
LINC00904	1.06234	1.48661	7.41459	0.00646972	0.0282335
RP11-420K14.8	1.08475	1.5604	7.42428	0.00643496	0.0280907
RP11-556I14.1	1.06012	2.14256	7.42599	0.00642884	0.0280728
RP11-328K4.1	-1.06894	4.87336	7.43372	0.0064013	0.0279966
RP11-136I14.5	-1.25761	2.55489	7.45378	0.00633033	0.027765
RP11-159N11.3	-1.07572	1.89469	7.47044	0.00627201	0.0275615
RP11-67M9.1	1.40721	2.1201	7.48787	0.00621161	0.0273359
RP11-141E13.1	1.47312	1.48838	7.49409	0.00619019	0.0272624
RP11-594C13.2	1.37207	1.29584	7.49576	0.00618443	0.0272543
CTD-2292M14.1	-1.36624	3.74697	7.49847	0.00617513	0.0272306
CTC-493L21.1	1.40508	1.58181	7.51532	0.00611766	0.027046
RP11-90C4.2	1.2859	1.29335	7.5209	0.00609871	0.0269794
DSCR10	-1.51869	2.18668	7.5321	0.00606094	0.0268723
AP000282.3	1.05874	1.42427	7.55706	0.00597754	0.0265875
RP11-194G10.3	1.06007	1.32349	7.57871	0.00590618	0.0263292
AC005703.3	1.13218	1.43613	7.60343	0.00582573	0.0260375
LINC00210	1.46968	1.52644	7.62386	0.00576009	0.0258023
AC064865.1	1.39814	1.35698	7.63	0.00574052	0.0257229
LINGO1-AS2	1.21792	1.33827	7.64829	0.00568261	0.0255212
RP11-282C5.1	1.34651	1.2582	7.6528	0.00566843	0.0254888
RP11-474D1.4	-1.60235	2.80018	7.66536	0.0056291	0.0253465
C9orf62	1.65876	1.4733	7.67732	0.00559191	0.0252281
AC114814.3	1.11616	1.35772	7.6883	0.00555798	0.0251077
LINC01143	-1.19276	2.63211	7.69352	0.00554194	0.0250516
RP11-133L14.5	1.09693	1.35701	7.7032	0.00551229	0.0249501
LINC00601	-1.43892	2.90367	7.70537	0.00550569	0.0249283
LINC00879	-1.42284	2.67933	7.72874	0.00543485	0.024672
LINC01497	1.32715	2.15007	7.74279	0.00539273	0.024529
RP11-272L13.3	1.50226	1.48797	7.751	0.00536829	0.0244418
RP11-63B19.1	1.599	1.54254	7.76058	0.00533987	0.0243341
RP11-403N16.2	1.12049	1.36087	7.76866	0.00531604	0.0242677
RP1-40E16.9	-1.39778	4.25971	7.77662	0.00529266	0.0242097
RP11-171N4.4	1.43984	1.53355	7.78844	0.00525815	0.0240826
AC004862.6	1.05057	2.30598	7.79213	0.00524743	0.0240653
RP11-384P7.5	-1.11729	2.3101	7.80109	0.00522148	0.023978
LINC00898	-1.02065	3.26617	7.80999	0.00519583	0.0239077
RP11-374M1.3	1.15876	1.41156	7.81901	0.00516996	0.0237965
LINC01297	-1.22575	4.32553	7.84088	0.00510778	0.0235729
LINC00502	1.23962	1.36319	7.85157	0.00507766	0.0234574
RP11-700H13.1	-2.51646	2.47494	7.85289	0.00507396	0.0234559
RP11-248N22.1	1.66438	1.89279	7.86793	0.00503193	0.0232891
RP11-503G7.2	1.01993	1.70485	7.87942	0.00500006	0.0231838
RP11-530I17.1	1.00779	1.57799	7.89394	0.00496007	0.0230369
RP11-305F18.1	-1.39798	2.90311	7.89626	0.0049537	0.023015
RP11-795J1.1	1.04646	1.99879	7.90114	0.00494037	0.0229838
RP11-235G24.3	-1.55828	2.63736	7.90981	0.00491673	0.0228892
RP11-643G5.6	1.25267	1.44179	7.92225	0.00488304	0.0227742
RP11-222N13.1	1.65828	1.37738	7.92154	0.00488497	0.0227742
RP11-457D13.4	1.43492	1.27551	7.95404	0.00479801	0.0224937
AC005772.2	1.43271	1.57768	7.95627	0.0047921	0.0224901
AC012363.13	-1.00071	2.81856	7.97086	0.00475364	0.0223474
LINC00708	1.67074	1.5377	7.99515	0.00469028	0.022087
AC010145.4	-2.1321	2.3457	8.00527	0.00466415	0.022003
RP11-107D24.2	1.53499	1.35711	8.00451	0.0046661	0.022003
RP11-80F22.15	-1.95164	1.71567	8.01644	0.00463545	0.0218808
RP11-33M22.2	1.1612	1.4817	8.02779	0.0046065	0.021796
RP11-345F18.1	1.1639	2.36646	8.03773	0.00458129	0.0216841
CTD-2532D12.5	-1.55856	2.29782	8.0422	0.00457001	0.0216603
AC007126.1	1.09488	2.26132	8.04567	0.00456126	0.021641
RP11-501C14.5	-1.94018	2.56969	8.07332	0.00449217	0.0213864
RP11-123O1.1	1.18858	1.4542	8.08927	0.00445281	0.0212566
CTC-436K13.2	1.597	1.35018	8.09189	0.00444637	0.0212412
LINC00599	1.01405	2.3012	8.0969	0.00443411	0.0212119
LINC01284	1.20191	1.79885	8.10017	0.0044261	0.0211882
MKRN3-AS1	-1.21231	3.11193	8.11182	0.00439775	0.0210961
RP11-282A11.3	-1.3155	3.42998	8.11517	0.00438963	0.0210718
AC093326.2	1.62873	1.37946	8.12387	0.00436861	0.0209956
LINC01430	-1.0845	1.69835	8.13125	0.00435088	0.0209292
RP11-147C23.1	1.63232	1.55609	8.15266	0.0042998	0.0207266
AC104024.2	1.02364	1.79593	8.15477	0.00429481	0.0207097
RP11-397C12.1	1.30681	1.44148	8.1645	0.00427183	0.0206204
RP11-278H7.4	-1.07452	2.65694	8.18631	0.00422076	0.0203952
AC010096.1	1.12269	2.39257	8.21458	0.00415551	0.0201009
RP11-328K22.1	1.30951	1.47635	8.23263	0.00411439	0.0199507
AP000282.2	-1.99603	1.83942	8.2448	0.0040869	0.0198382
RP11-255M2.2	1.04746	1.73788	8.24961	0.00407609	0.0198065
RP1-81D8.3	1.17787	1.47778	8.26235	0.00404756	0.0196955
RP5-1121H13.4	1.45112	1.4155	8.27519	0.00401905	0.0195911
RP11-495P10.8	-1.08878	6.90486	8.2776	0.00401371	0.0195719
LINC01255	1.68713	1.54181	8.27894	0.00401075	0.0195644
RP11-424M21.1	1.31115	1.86372	8.28124	0.00400569	0.0195466
RP1-249F5.3	1.17185	1.4186	8.29028	0.00398578	0.0194905
RP11-116O18.1	1.22772	5.97467	8.29305	0.00397971	0.0194677
LINC01324	1.11191	1.62094	8.30655	0.00395023	0.019344
CTD-2131I18.1	1.30965	1.57705	8.33061	0.00389826	0.01913
ZNF385D-AS2	1.4423	1.49558	8.3385	0.00388137	0.0190539
RP13-977J11.9	1.01754	1.29101	8.33985	0.00387848	0.0190464
CACNA1C-IT2	1.13844	1.64879	8.34113	0.00387574	0.0190397
RP11-644C3.1	-1.15447	2.27277	8.34745	0.00386228	0.0189872
RP11-448P19.1	1.16247	1.54966	8.34744	0.00386231	0.0189872
RP1-124C6.1	1.10561	2.41198	8.35611	0.00384393	0.0189392
RP11-314P15.2	1.44442	1.54074	8.35785	0.00384024	0.0189324
RP11-338O1.2	1.02032	1.50597	8.36461	0.003826	0.0188688
CTD-2526M8.3	-2.58806	1.6899	8.37238	0.00380966	0.0188083
AC015933.2	-1.48511	2.94279	8.38069	0.00379229	0.0187538
LINC01103	1.41473	1.69227	8.38326	0.00378693	0.0187451
RP11-62L18.3	1.0404	1.80025	8.39299	0.00376671	0.0186694
RP11-574H6.1	1.06047	1.57392	8.39913	0.00375401	0.0186253
RP11-542G1.3	1.71958	1.43957	8.40828	0.00373515	0.0185527
RP11-168E17.1	1.27413	2.11807	8.43344	0.00368383	0.0183635
AC064834.1	1.08076	3.79445	8.44369	0.00366312	0.0182998
AY269186.2	-2.43303	1.87972	8.46145	0.00362752	0.0181843
KCNIP4-IT1	1.25741	2.11596	8.47421	0.00360217	0.018093
RP1-209A6.1	-1.72108	2.83018	8.47576	0.0035991	0.0180841
RP11-445J9.1	1.11462	1.24509	8.47746	0.00359574	0.0180738
RP11-361D14.2	2.02763	1.49862	8.54489	0.00346494	0.0175179
RP11-675F6.4	-1.01974	3.92386	8.55408	0.00344749	0.0174551
RP11-277J6.3	1.1507	1.30102	8.56214	0.00343226	0.0173907
AF121898.3	-1.16892	3.31077	8.5796	0.00339949	0.0172452
RP11-438F14.3	1.6798	1.60007	8.58376	0.00339174	0.017223
RP11-286N3.2	1.04501	1.71615	8.59168	0.00337702	0.0171735
RP11-527L4.2	-1.24459	2.34215	8.59909	0.00336331	0.0171164
AC012668.2	-1.18696	3.62724	8.60735	0.00334809	0.0170592
MKX-AS1	1.23574	2.21262	8.61216	0.00333926	0.017044
RP1-276E15.1	1.3624	1.66013	8.62096	0.00332317	0.0169994
RP11-19E11.1	-1.85894	2.57733	8.63543	0.00329687	0.0168835
RP11-673E1.4	1.21386	1.47863	8.64232	0.00328443	0.0168385
AC010907.2	-1.34174	2.02974	8.66308	0.00324722	0.0166662
AP001607.1	1.37213	1.39563	8.67719	0.00322217	0.0165744
RP11-661C8.2	1.29034	1.79562	8.72396	0.00314054	0.0162328
LINC00967	-1.6268	4.78795	8.73471	0.00312209	0.0161675
RP11-87P13.2	1.20378	1.54352	8.73677	0.00311856	0.0161581
AC087430.1	1.12794	2.4408	8.75477	0.00308794	0.0160429
RP11-2O17.2	1.11908	2.13533	8.76715	0.00306704	0.0159659
RP11-532N4.2	1.00052	2.64507	8.76882	0.00306424	0.0159633
AC008163.4	1.88263	1.38397	8.78028	0.00304504	0.015878
AC007349.5	1.00212	1.5902	8.78262	0.00304114	0.0158667
RP11-436F21.1	1.63272	1.38077	8.79739	0.00301662	0.0157626
NOVA1-AS1	-1.36997	4.72222	8.79987	0.00301253	0.0157471
RP11-474D1.2	-1.19348	2.5427	8.81251	0.00299171	0.0156737
HAO2-IT1	-2.11543	1.59838	8.82829	0.00296596	0.01558
RP11-445L6.3	-1.19181	2.09927	8.83874	0.00294902	0.0155086
RP11-574O16.1	1.4532	1.31478	8.84092	0.00294551	0.0155078
AP001626.1	-1.06846	6.10882	8.85281	0.00292638	0.0154305
RP11-268F1.3	1.30778	1.38111	8.86994	0.00289905	0.0153155
LINC01097	1.58805	1.85072	8.87905	0.00288462	0.0152625
SLC16A12-AS1	1.36233	1.46863	8.88939	0.00286833	0.0151937
CTD-2244C20.2	1.36342	1.27703	8.90567	0.00284286	0.0150761
AC006296.1	1.24086	1.38836	8.9217	0.00281802	0.0149558
RP11-734K21.4	1.43921	1.62634	8.94118	0.00278812	0.0148084
RP11-883G14.1	-1.44428	2.6369	8.94677	0.0027796	0.0147745
RP11-519M16.1	-1.39746	3.40177	8.94749	0.00277851	0.0147744
AC009158.1	1.13987	1.90281	8.95551	0.00276633	0.0147209
RP11-177F11.1	1.0516	1.64796	8.97639	0.00273491	0.014576
LINC01493	1.45088	1.59834	8.9815	0.00272726	0.0145576
AC114877.3	1.21122	1.69101	9.00697	0.00268952	0.0143839
LINC00868	1.30258	2.64516	9.02056	0.00266959	0.0143104
RP11-168K9.2	1.541	1.55655	9.02785	0.00265896	0.0142644
RP11-403N16.3	1.3167	1.72531	9.06881	0.00260006	0.0140103
CTD-2194D22.4	-1.59915	2.22021	9.09885	0.0025577	0.0138281
RP1-93H18.6	1.04809	1.61139	9.1101	0.00254202	0.0137541
CTD-2291D10.2	1.34979	1.58134	9.13705	0.00250484	0.0136113
AC097495.3	1.26465	1.71747	9.14571	0.00249302	0.0135736
RP11-447M4.1	1.49871	1.48663	9.14793	0.00249	0.0135652
RP11-787D18.2	1.66079	2.54669	9.14756	0.0024905	0.0135652
RP11-369E15.4	1.48676	1.47821	9.15702	0.00247766	0.0135166
RP11-706C16.7	-1.02758	4.54259	9.16141	0.00247172	0.0134894
TDRG1	-1.57074	3.72181	9.16443	0.00246764	0.0134725
RP11-463J7.2	1.93176	1.76366	9.17218	0.00245722	0.0134209
RP11-669M16.2	1.15445	1.64258	9.17606	0.00245201	0.0133977
AC093627.11	1.09393	1.45889	9.18426	0.00244106	0.0133695
FAM138E	1.18172	1.3586	9.18344	0.00244214	0.0133695
LINC01282	1.15112	1.57276	9.18941	0.0024342	0.0133477
LINC01070	1.13089	1.45553	9.19026	0.00243306	0.0133467
RP11-402L1.11	1.37165	1.38412	9.19593	0.00242554	0.0133107
LINC00237	-1.32036	2.72316	9.20016	0.00241994	0.0132852
RP11-431M7.2	1.23825	1.57003	9.22552	0.00238665	0.0131551
RP5-827E24.1	-1.75744	2.48479	9.23529	0.00237395	0.0131054
C16orf82	1.09488	1.93906	9.24236	0.00236481	0.0130744
AC007879.6	1.42391	1.89919	9.24432	0.00236227	0.0130669
LINC01505	1.25996	2.15579	9.26062	0.00234133	0.0129682
RP11-776A13.1	1.55843	2.58324	9.28582	0.00230935	0.0128202
RP11-510C10.3	-1.88213	2.84924	9.28846	0.00230602	0.0128093
RP11-359E19.2	-1.1567	2.96645	9.34672	0.00223385	0.0125011
RP11-593F5.2	1.63018	1.28405	9.34866	0.00223148	0.0124929
RP5-1051D14.1	1.29625	1.45467	9.35482	0.002224	0.0124564
AC010729.3	1.35762	1.27188	9.35495	0.00222385	0.0124564
RP11-64C1.1	1.03901	1.98258	9.39867	0.00217143	0.0122406
RP11-1038A11.2	-1.03864	2.87939	9.39999	0.00216986	0.0122396
AC091705.1	1.70169	1.38969	9.39957	0.00217036	0.0122396
RP11-281A20.1	-1.33517	2.49984	9.40139	0.00216821	0.0122374
XXbac-B33L19.4	-1.44489	2.01619	9.42472	0.0021408	0.0121024
RP11-471M2.3	-1.53149	4.37078	9.42559	0.00213978	0.0121016
RP11-624J12.1	1.06692	1.73101	9.43069	0.00213384	0.0120746
LINC00454	-1.95853	4.26872	9.44796	0.00211384	0.0119869
RP4-796I8.1	2.25517	1.70432	9.44754	0.00211432	0.0119869
RP11-354P17.15	1.4923	1.78792	9.45418	0.00210668	0.0119631
RP11-534L6.5	1.00969	1.53173	9.4649	0.00209441	0.0119098
AC004920.3	-1.05777	2.088	9.47134	0.00208707	0.0118761
RP11-232C2.3	1.82804	1.35439	9.48447	0.00207218	0.011801
LINC01391	-1.08053	3.42857	9.50353	0.00205077	0.0117046
RP11-165H23.1	1.69671	1.74347	9.51429	0.00203878	0.0116683
RP11-316M20.1	1.07689	2.02824	9.52811	0.00202348	0.0115951
MRPL23-AS1	-1.24628	4.30232	9.54753	0.00200219	0.0114826
CTD-2037L6.2	1.02	1.72465	9.56019	0.00198842	0.0114083
LINC01519	1.63238	1.40891	9.58031	0.00196675	0.0113027
LINGO1-AS1	1.21974	1.98506	9.58595	0.00196072	0.0112774
RP3-438O4.4	-1.26989	1.9201	9.58843	0.00195808	0.0112669
LINC01262	1.53883	1.49774	9.61124	0.0019339	0.0111694
AP002856.4	1.29143	1.28942	9.6213	0.00192334	0.0111177
RP11-470M17.2	-1.15117	3.14863	9.62705	0.00191732	0.0110875
RP11-932A10.1	1.2859	1.81699	9.63125	0.00191294	0.0110714
RP1-288L1.4	1.74091	1.38073	9.63468	0.00190938	0.0110554
LINC01259	1.03301	1.83985	9.64342	0.00190031	0.0110167
LINC01375	1.65023	1.47394	9.65298	0.00189045	0.0109641
RP11-292B1.2	1.81843	1.36259	9.65531	0.00188805	0.0109548
RP11-370K11.1	1.06265	1.72121	9.6587	0.00188457	0.0109392
RP11-781A6.1	1.02967	1.67919	9.66384	0.00187931	0.0109178
RP11-398H6.1	-1.02006	2.04541	9.66564	0.00187747	0.0109116
RP1-58B11.1	2.08706	1.62277	9.66819	0.00187485	0.010901
RP11-21B23.3	-1.99224	2.19896	9.68603	0.00185674	0.0108138
RP11-397O4.1	1.0483	1.97985	9.69751	0.00184517	0.01076
RP5-978I12.1	1.1377	1.9492	9.70211	0.00184057	0.0107377
RP11-325D15.2	1.13985	1.41001	9.71103	0.00183166	0.0106992
CTC-529L17.1	1.36595	1.42362	9.71115	0.00183153	0.0106992
LINC00466	-1.02701	2.93824	9.72237	0.00182039	0.0106505
LINC00603	1.43448	1.95242	9.74864	0.00179456	0.0105313
LINC01087	-1.18703	4.98608	9.76753	0.00177621	0.0104413
RP3-461P17.9	-1.2679	1.63996	9.79407	0.00175076	0.0103135
NREP-AS1	1.18269	1.64842	9.81107	0.00173464	0.0102403
CTC-513N18.6	-1.19993	3.07137	9.82473	0.00172181	0.0101862
RP11-791M20.1	-1.21455	2.26922	9.83908	0.00170843	0.0101373
FLJ22763	-1.24378	5.79619	9.86355	0.00168585	0.0100334
RP11-349F21.2	1.21206	2.95727	9.86953	0.00168038	0.0100137
RP11-698F20.3	1.13848	1.89526	9.87621	0.00167429	0.00999651
LINC00700	1.33087	1.71144	9.95061	0.00160797	0.0096694
RP11-38H17.1	1.56996	1.60513	9.98658	0.00157686	0.0095236
ST6GAL2-IT1	1.20676	1.48824	10.0064	0.00156	0.00943002
RP11-76I14.1	1.35299	1.67539	10.0083	0.00155836	0.00942421
RP11-669N7.2	1.70234	6.1784	10.0113	0.00155586	0.00941322
RP11-540E16.2	-3.01441	2.13079	10.0157	0.0015521	0.00939453
AC012307.2	1.34547	1.43033	10.0175	0.00155063	0.00938973
CTD-2161F6.1	1.31453	1.27737	10.0262	0.00154326	0.00935736
RP11-90C4.1	1.27135	1.61245	10.0396	0.00153211	0.00931012
LINC01104	1.11082	1.99042	10.0621	0.0015135	0.00922126
RP11-403A3.2	1.16723	1.39651	10.0627	0.00151299	0.00922126
LINC01385	-1.56011	2.8584	10.0705	0.00150665	0.00919164
RP11-33A14.1	1.00737	2.71897	10.0786	0.0015	0.00915506
RP11-1141N12.1	2.06976	1.74687	10.0792	0.00149952	0.00915506
RP11-524G24.2	1.1011	1.90393	10.1079	0.00147632	0.00903438
WI2-87327B8.1	1.24643	1.63348	10.1215	0.00146548	0.00898389
RP11-429A20.3	1.48126	1.58599	10.1294	0.00145922	0.00894947
RP11-314B1.2	1.16064	6.69966	10.1685	0.00142864	0.00881267
LINC00348	-1.71192	2.6074	10.1899	0.00141216	0.00874202
CACNA1C-AS3	1.22968	1.4146	10.2107	0.00139629	0.00866697
RP11-1103G16.1	-1.0742	5.22646	10.2292	0.00138231	0.00859562
TMEM108-AS1	1.07853	1.9919	10.2654	0.0013555	0.00845739
RP11-433M22.2	1.09693	2.5722	10.2714	0.00135108	0.00843921
RP11-167N24.4	1.38825	1.41558	10.3307	0.00130839	0.00823562
RP11-626P14.1	-1.3172	2.15692	10.3374	0.00130359	0.00820911
LINC00320	1.45715	1.87661	10.3423	0.00130013	0.0081948
LINC01142	1.02265	2.0295	10.3842	0.00127097	0.00804755
GPC5-IT1	1.6157	1.97213	10.4155	0.00124963	0.00791967
LINC00293	1.84561	1.44452	10.4351	0.00123646	0.00784691
DAB1-AS1	1.1889	2.03617	10.438	0.0012345	0.00783876
XXbac-BPG248L24.13	-1.57431	2.86875	10.4467	0.00122868	0.0078083
RP11-308K2.1	1.18943	1.46079	10.4638	0.00121735	0.00774694
RP11-313F23.3	1.52908	1.48248	10.5016	0.00119274	0.00762528
RP11-318I4.1	1.07584	1.23583	10.512	0.00118604	0.00758948
RP11-191L9.4	-1.18144	5.79271	10.5152	0.00118394	0.00757949
RP11-460H9.1	1.61612	1.34572	10.5199	0.00118098	0.00756757
LINC01323	1.51265	1.4266	10.5388	0.00116897	0.00750095
RP11-277P12.10	-1.24931	2.75181	10.5514	0.00116098	0.00746007
RP11-206M11.7	1.5802	7.66734	10.5565	0.00115783	0.0074467
RP11-524K22.1	1.80123	1.55519	10.5748	0.00114641	0.00737669
RP11-751H17.1	1.64346	1.37516	10.58	0.00114317	0.00736195
RP5-1086L22.1	1.51613	1.6463	10.5864	0.0011392	0.00734048
WASF3-AS1	1.06864	3.50356	10.6103	0.00112457	0.0072597
RP4-781K5.4	-1.32697	4.32688	10.6206	0.00111835	0.00722969
RP11-335E6.3	-1.22844	2.12017	10.6449	0.00110378	0.00716215
LINC01230	1.16158	2.30144	10.6489	0.00110137	0.00715662
LINC00396	1.35469	1.47668	10.6496	0.00110092	0.00715662
LINC00613	1.77967	1.36334	10.6574	0.00109633	0.00713541
RP11-760L24.1	1.43147	1.5868	10.6672	0.00109053	0.00712282
RP11-109J4.1	-1.06907	5.45325	10.6683	0.00108986	0.0071218
RP11-285C1.2	1.31824	2.20805	10.6944	0.0010746	0.00704199
RP11-323C15.2	-1.46462	4.64276	10.7047	0.00106865	0.00701633
RP5-1121A15.3	-1.49804	2.95198	10.7126	0.00106408	0.00700024
RP11-626P14.2	-1.61958	3.16084	10.7218	0.00105882	0.00697815
RP4-683L5.1	1.07888	1.78522	10.7293	0.00105454	0.00695987
LINC00583	1.65037	1.34677	10.7307	0.00105375	0.00695796
RP3-462D8.2	1.2362	1.85905	10.7359	0.00105076	0.00694814
RP11-574O7.1	1.21685	1.96039	10.7782	0.00102704	0.006814
RP11-467L19.16	-1.59361	3.2297	10.7995	0.00101529	0.00675872
RP11-525J21.1	1.25506	1.84864	10.8028	0.00101348	0.00674989
LINC01043	1.97591	1.85625	10.8033	0.00101321	0.00674989
RP11-143A22.1	1.38841	1.34768	10.8114	0.00100876	0.00672491
RP5-893G23.1	1.43937	1.34739	10.8145	0.0010071	0.00671704
RP5-1185K9.1	2.27534	1.60108	10.8145	0.00100708	0.00671704
RP11-452C8.1	1.10566	1.69114	10.8288	0.000999358	0.00667827
RP11-284G10.1	-2.13267	2.99299	10.8331	0.000997005	0.00666576
RP11-298O21.3	1.28886	1.50842	10.843	0.000991684	0.00663658
AC008753.4	-2.00058	3.07465	10.8631	0.000980984	0.00657766
RP11-555G19.1	1.67821	1.53537	10.8758	0.000974308	0.00653606
RP11-614F17.2	-1.98875	2.61036	10.9129	0.000954947	0.00642171
RP11-261N11.8	1.08812	1.73853	10.917	0.000952876	0.00641089
ARHGEF7-AS1	1.09928	1.41548	10.9173	0.000952682	0.00641089
AC011343.1	1.39474	2.10188	10.9303	0.000946056	0.00637118
CTC-503K11.2	1.64098	1.41218	10.9695	0.000926225	0.00627112
RP11-407A16.4	1.20019	1.28208	10.9885	0.000916792	0.00622548
AP001172.3	1.13341	1.54173	11.0033	0.000909518	0.00619124
CTD-2515C13.2	-1.9531	2.50127	11.0081	0.000907133	0.00617845
RP11-260A9.6	-2.71519	3.69839	11.021	0.000900835	0.00614622
RP11-164C12.2	1.24411	1.64143	11.0297	0.000896636	0.0061276
RP11-758M4.4	-1.27577	6.10135	11.0398	0.000891745	0.00609718
RP11-780O24.2	1.60501	1.38564	11.0416	0.000890894	0.00609437
RP11-62F24.1	1.36367	1.42752	11.0669	0.000878842	0.00603274
AC006019.4	1.09423	2.0375	11.0737	0.000875624	0.00601661
RP11-403D15.2	1.17492	1.59243	11.1096	0.000858836	0.00592768
LINC00540	-1.10464	6.92834	11.1179	0.000855002	0.0059071
AC009229.5	1.52404	1.82931	11.1364	0.000846497	0.00585416
RP11-147G16.1	1.25028	1.27704	11.1383	0.000845625	0.00585105
RP11-380D23.1	-1.24993	2.52892	11.1527	0.000839086	0.00581698
AC093390.1	1.16568	2.16327	11.1671	0.000832594	0.00578945
RP11-26E5.1	1.40634	1.46378	11.1655	0.000833341	0.00578945
AP002856.6	1.6942	1.31997	11.1835	0.000825294	0.00575921
LINC00561	1.10408	2.30586	11.1859	0.000824233	0.0057547
LINC00207	1.41539	1.69385	11.2029	0.000816699	0.00571072
RP11-1O10.1	2.83587	2.34145	11.2505	0.000796005	0.00559138
LINC01553	1.06412	2.48272	11.2557	0.000793787	0.00558145
RP11-352B15.2	-2.85298	2.34225	11.2779	0.000784355	0.00552073
RP11-697B24.1	-2.54921	2.01387	11.2988	0.000775584	0.00546732
RP11-323I1.1	-1.86663	1.74557	11.3	0.000775076	0.00546651
RP11-168K9.1	2.56442	1.52939	11.3121	0.000770029	0.00544476
RP11-534L6.2	1.45273	1.57523	11.3217	0.000766053	0.00542771
LINC00706	1.15547	1.85641	11.3469	0.000755738	0.00537384
CTB-147C13.1	1.22428	2.97892	11.3515	0.000753853	0.00536552
CTC-340D7.1	1.15252	1.80392	11.375	0.000744398	0.00530953
ADAMTS19-AS1	-1.87894	3.12887	11.4032	0.000733159	0.00524014
RP11-619A14.2	-1.38045	3.46599	11.4033	0.000733119	0.00524014
RP11-434D9.2	-1.32724	2.77637	11.4106	0.000730243	0.00523278
LINC00052	-1.63312	2.50435	11.4175	0.00072755	0.00521617
RP1-230L10.1	1.49097	2.16845	11.4406	0.000718565	0.0051651
AC011524.1	1.8059	1.6988	11.4436	0.000717404	0.00516211
RP11-384F7.2	1.44739	2.01881	11.4501	0.000714919	0.00515458
RP11-644L4.1	1.42128	1.54696	11.4619	0.000710382	0.00512754
CTA-503F6.2	1.36174	1.423	11.4676	0.000708212	0.00511454
AC003985.1	1.25681	1.56691	11.4724	0.000706389	0.00510403
CYP4F26P	-1.17231	4.58167	11.4779	0.000704275	0.00509141
RP11-475D12.1	1.64784	1.33357	11.513	0.000691095	0.00500134
RP11-148O21.3	1.19984	1.71722	11.5374	0.000682092	0.00495427
CTB-60B18.18	-1.03655	3.18798	11.5391	0.000681473	0.00495237
HOTTIP	-1.03262	8.9472	11.5708	0.000669938	0.0048839
RP11-498M5.2	1.17115	2.09509	11.5975	0.000660402	0.00483157
CTC-340I23.2	1.11623	2.05973	11.6042	0.000658027	0.00481985
AC092159.3	2.67768	1.74169	11.6254	0.000650586	0.00477039
AL022344.5	1.56407	1.53197	11.6373	0.000646411	0.00474731
RBMS3-AS1	1.03773	1.63044	11.6397	0.000645588	0.00474377
AC007381.2	1.29073	1.88177	11.6522	0.000641274	0.00471457
RP11-469H8.6	-1.01908	7.15046	11.6599	0.000638629	0.00469761
RP11-390N6.1	-1.26523	4.43591	11.6675	0.000636008	0.0046833
RP13-30A9.1	-1.82618	2.10246	11.6702	0.000635077	0.00467893
CASC16	-1.02349	4.04883	11.687	0.000629368	0.00464426
RP11-22M7.2	1.6756	1.36313	11.7125	0.000620819	0.0045934
RP13-635I23.3	1.04536	1.52142	11.7205	0.000618146	0.0045785
RP11-148B6.2	1.48017	1.4933	11.7306	0.000614807	0.00456444
RP11-152C17.1	1.79781	1.42165	11.7397	0.000611808	0.00454612
RP11-116A1.1	1.16791	1.27768	11.7535	0.000607273	0.00451727
RP11-254F19.3	1.10147	1.74487	11.813	0.000588186	0.00438469
RP11-10K17.6	1.01821	1.75745	11.8736	0.00056934	0.00426482
LINC00226	-2.21427	2.43116	11.8805	0.000567251	0.00425837
AC010091.1	1.72199	2.34768	11.8968	0.000562307	0.00422583
RP11-373E16.3	1.40443	1.73947	11.9023	0.000560633	0.00421553
RP11-358H9.1	1.13395	1.62538	11.9195	0.000555483	0.00418134
FLJ43879	-2.00359	4.75753	11.9217	0.000554836	0.00417874
LINC00606	1.4026	1.62051	11.9222	0.000554675	0.00417874
KIF25-AS1	-1.35059	5.5058	11.9308	0.000552141	0.00416749
ANKRD33B-AS1	1.00482	1.78829	11.9494	0.000546652	0.00413506
RP3-377H17.2	1.54384	2.04498	11.9695	0.000540798	0.00410387
RP11-318G21.4	-2.0534	4.89451	11.9787	0.000538121	0.00409289
RP11-686F15.2	1.38219	1.53332	11.9983	0.000532499	0.00406122
SLC9A9-AS1	1.09631	1.76463	11.9994	0.00053217	0.00406095
RP11-319F12.2	-1.95247	3.72304	12.0029	0.000531192	0.00405571
RP3-470B24.5	-1.177	3.0957	12.0119	0.000528619	0.00404051
LINC01511	-1.21518	3.54809	12.0187	0.000526696	0.00403156
AC005027.3	1.09721	1.66274	12.0318	0.000523004	0.00401086
XXyac-YM21GA2.4	-1.3271	3.73794	12.0343	0.000522318	0.00400781
RP11-282A11.4	1.05723	1.63936	12.0392	0.000520941	0.00400529
CTB-147C22.8	-1.38894	3.16257	12.0408	0.000520478	0.00400477
RP3-333A15.1	1.25257	1.64985	12.0599	0.000515184	0.00397506
LINC00504	-1.06441	5.62061	12.1162	0.000499846	0.00386531
LINC01566	1.87114	1.78007	12.1299	0.00049619	0.00384132
RP11-531A24.3	1.29463	4.60575	12.1331	0.000495343	0.0038369
RP11-1070N10.6	1.80669	1.63738	12.1543	0.000489752	0.00380422
RP11-1145L24.1	-1.60792	2.28268	12.1679	0.000486178	0.00378232
RP11-296I10.3	-1.20049	2.74446	12.1698	0.000485684	0.00378232
RP11-744K17.1	1.5278	1.81512	12.1671	0.000486386	0.00378232
RP11-883A18.3	-1.00403	3.74248	12.1757	0.00048415	0.0037755
HECW1-IT1	1.22993	1.99014	12.1774	0.000483726	0.00377431
RP11-867G2.6	-1.24237	5.02404	12.2181	0.000473293	0.00369915
AC091801.1	-1.00908	4.58051	12.2648	0.000461585	0.00362193
RP11-625I7.1	1.17991	1.52326	12.29	0.000455391	0.00358143
LINC00445	1.76331	1.5024	12.3062	0.000451466	0.00355514
RP11-437J2.3	1.02032	2.65375	12.3093	0.000450698	0.00355257
LINC00864	-1.17972	3.44217	12.3372	0.000444028	0.00350997
AB019440.50	-3.03441	3.41795	12.3545	0.00043992	0.00348544
RP11-360A18.1	1.6957	1.45113	12.3824	0.000433393	0.00343962
AC016912.3	-1.87594	3.4688	12.388	0.000432092	0.00343398
KRT73-AS1	1.27466	1.97105	12.3873	0.000432256	0.00343398
RP11-638L3.1	1.71908	1.76477	12.4073	0.000427667	0.00340782
CTC-529L17.2	1.39367	1.64344	12.4159	0.0004257	0.00339605
RP11-776H12.1	-1.03046	6.95102	12.4386	0.000420561	0.00336279
IGF2-AS	-1.31434	4.14838	12.468	0.000413974	0.00331969
RP11-440G9.1	-1.30333	2.97481	12.4914	0.000408833	0.00328416
ABCA9-AS1	-1.00562	5.01251	12.4958	0.000407871	0.00327866
RP11-148L24.1	1.10853	3.31918	12.5052	0.000405812	0.00326936
AC011523.2	1.63376	3.98936	12.5248	0.000401578	0.00324467
LINC01020	1.99226	1.54257	12.5261	0.000401312	0.0032444
RP11-184E9.1	-1.12563	3.80744	12.5353	0.000399333	0.00323029
RP11-554D14.8	1.19757	1.87831	12.561	0.000393876	0.00319547
SAMSN1-AS1	-1.40787	3.07509	12.5733	0.000391298	0.00318573
RP11-489D6.2	1.55985	1.6652	12.5908	0.00038765	0.00315973
AC098617.1	-1.26832	3.89852	12.608	0.000384103	0.00314005
U82695.9	1.02346	1.94754	12.616	0.000382455	0.00312842
CTD-2339F6.1	1.07667	2.71717	12.6228	0.000381061	0.0031191
AC098973.2	-1.66867	6.41103	12.6596	0.000373643	0.00306719
RP11-605F22.1	1.5552	1.31256	12.6809	0.0003694	0.00304136
RP11-543D10.2	1.59936	2.43995	12.6966	0.000366315	0.00302133
AC104076.3	-1.09335	1.91499	12.6979	0.000366069	0.0030211
RP11-678G14.4	1.04786	2.49936	12.7088	0.000363942	0.00300669
CTD-2196P11.2	1.0793	1.93207	12.7264	0.000360538	0.00298078
RP11-320N7.2	-1.58417	4.53933	12.7306	0.000359713	0.00297573
RP11-867G2.5	-1.03641	4.07512	12.7391	0.000358097	0.0029661
CTD-2297D10.2	1.20798	1.88937	12.7494	0.000356129	0.00295489
AC005301.8	-1.90677	3.3136	12.8187	0.000343173	0.00286904
RP11-166D18.1	3.83924	1.91115	12.8559	0.00033641	0.00282678
SLC9A9-AS2	1.20152	1.61833	12.9159	0.000325808	0.00274935
CCDC26	1.11295	2.90193	12.9277	0.000323748	0.0027345
RP11-490G2.2	1.99427	1.67376	12.9276	0.000323767	0.0027345
RP11-122C5.3	1.10776	1.98684	12.9307	0.000323244	0.00273437
CTD-3187F8.11	1.54463	1.46677	12.9417	0.000321335	0.00271988
RP11-154H12.3	1.30979	1.91858	12.9517	0.000319636	0.00270779
CTC-527H23.2	1.5252	1.45595	12.9803	0.00031479	0.00267919
RP11-76C10.2	1.48864	1.94122	12.9993	0.000311609	0.00265537
RP11-446J8.1	-1.3476	3.20166	13.0142	0.000309135	0.00263754
LINC00977	1.48129	1.6911	13.0178	0.000308552	0.00263418
RP11-44K6.3	1.12439	1.8893	13.0282	0.000306836	0.00262437
LMO7DN-IT1	-1.12312	2.5745	13.0662	0.000300671	0.00258279
LINC00960	-1.02522	7.87332	13.1181	0.000292455	0.00252786
RP11-497G19.1	-1.70786	5.14913	13.124	0.000291542	0.00252155
RP11-234K19.1	1.06553	1.92137	13.1693	0.000284571	0.00247669
RP11-1007G5.2	1.1469	2.07473	13.1866	0.000281956	0.00245857
MIR1-1HG	1.29783	2.22625	13.2011	0.00027978	0.00244112
RP11-539E17.5	-1.20145	2.95455	13.2143	0.000277818	0.00242706
AC020595.1	1.32747	1.44216	13.218	0.000277277	0.00242386
RP4-665J23.4	1.08717	2.52728	13.2573	0.00027152	0.00238405
LINC00355	-1.53691	6.11919	13.3237	0.000262077	0.00232023
RP11-554K11.2	-2.21801	2.11523	13.3575	0.000257396	0.00228754
RP11-364L4.3	1.1995	1.65509	13.3581	0.000257312	0.00228754
RP11-503C24.1	-1.94603	2.14806	13.3786	0.000254512	0.00226482
PEX5L-AS1	1.28057	1.36641	13.3846	0.000253704	0.00225908
LINC01048	1.36183	2.0314	13.4095	0.000250353	0.00223642
RP11-317N12.1	-1.78187	4.72782	13.4673	0.00024276	0.00217559
RP11-442N1.1	4.07202	1.97305	13.5052	0.000237909	0.00213625
AC092415.1	-1.26145	4.27962	13.5177	0.000236321	0.00212337
RP11-680F20.5	1.3779	1.55845	13.5417	0.000233321	0.00209913
RP11-45A12.1	-1.63847	2.14679	13.5972	0.00022652	0.0020459
AC144835.1	1.16384	2.57555	13.6101	0.000224968	0.00203415
RP11-719N22.2	1.48832	1.63176	13.6154	0.000224342	0.00203021
RP11-97N19.2	1.05112	2.09416	13.6265	0.000223019	0.00202087
RP11-780O17.1	1.45218	1.49631	13.6305	0.000222539	0.00201783
CTD-2335O3.3	1.35541	1.77381	13.6495	0.000220304	0.00200149
RP3-416J7.4	1.13048	2.01964	13.6545	0.00021971	0.0019974
LINC00974	-1.19609	3.09599	13.6778	0.000217006	0.001978
AC017074.1	-1.41554	1.90629	13.6933	0.000215215	0.00196297
RP11-567N4.3	-1.55832	3.33965	13.7001	0.000214446	0.00195725
AC000111.3	-1.07803	1.89342	13.7049	0.000213891	0.00195346
AC093585.6	-1.0504	2.94285	13.7137	0.000212896	0.00194694
RP11-150O12.5	-1.29485	3.58845	13.7159	0.000212651	0.00194598
MAGEA8-AS1	-1.17686	2.27923	13.7272	0.000211367	0.00193925
RP11-45A16.4	1.13394	2.11316	13.7371	0.000210264	0.00193306
RP11-799O21.2	1.22906	1.80616	13.8516	0.000197828	0.00184193
RP11-158I23.1	-1.17798	2.17523	13.8897	0.000193862	0.00181229
LINC01088	-1.02408	6.34801	13.9077	0.000192006	0.00179737
RP11-300J18.2	1.19108	1.43803	13.9166	0.000191103	0.00179012
XXyac-YM21GA2.3	-2.29916	2.59345	13.9269	0.000190061	0.00178156
RP11-476B1.1	1.41849	1.49216	13.9286	0.000189883	0.00178156
RP11-575H3.1	-1.39338	4.6353	13.9331	0.000189432	0.00178049
AC009262.2	-1.02102	2.73791	13.9413	0.000188613	0.00177518
RP11-255H23.4	-1.2395	5.08982	13.9441	0.00018833	0.00177373
RP11-145M4.2	1.02482	2.04487	13.9461	0.000188124	0.00177373
RP11-310I24.1	1.00879	2.42569	13.963	0.000186443	0.00175954
KCNQ5-AS1	1.39057	1.74991	13.9632	0.000186429	0.00175954
CELF2-AS2	1.18599	2.01013	13.9685	0.000185897	0.00175797
RP11-351J23.2	-1.07272	5.61601	13.9794	0.000184829	0.00175027
LL22NC03-121E8.4	1.9074	1.40949	13.9898	0.000183806	0.00174296
LINC00393	-1.63559	3.77234	14.0146	0.000181394	0.00172728
RP11-478J18.2	-1.1681	4.84771	14.068	0.000176321	0.00168791
WI2-2373I1.2	-2.33861	1.98566	14.0743	0.000175732	0.00168581
RP4-655C5.4	1.09122	2.10396	14.0732	0.000175836	0.00168581
AC024132.1	1.6941	1.52877	14.0743	0.00017573	0.00168581
RP4-737E23.7	1.00745	1.80287	14.0823	0.000174986	0.00168232
RP11-629G13.1	1.10155	2.63294	14.1008	0.000173273	0.00166701
AC078941.1	-1.22241	4.77234	14.1151	0.000171957	0.00165664
RP1-46F2.3	-1.37155	2.63003	14.1336	0.000170272	0.00164383
RP11-716H6.1	1.24643	1.54157	14.18	0.000166123	0.00160937
RP11-80I3.1	1.16906	2.13607	14.2191	0.000162711	0.00158184
CTD-2213F21.4	1.40356	1.46804	14.27	0.000158369	0.00155269
FAM170B-AS1	1.45041	1.81306	14.2836	0.000157232	0.00154264
RP11-95I16.6	-1.27742	6.41785	14.2882	0.000156843	0.0015417
RP11-9G1.3	1.09772	2.50187	14.3602	0.000150962	0.00148743
AC009313.1	1.10834	1.85942	14.3709	0.000150104	0.00148003
RP11-1079H9.1	1.1606	1.63957	14.3768	0.000149632	0.00147642
RP11-675F6.3	-1.47334	3.87588	14.3932	0.000148339	0.00146575
FLJ42969	-1.11777	4.08548	14.4049	0.000147421	0.00145771
RP11-702F3.3	1.71767	2.5813	14.4087	0.000147124	0.00145581
RP11-221N13.3	-1.34952	3.94538	14.4671	0.000142626	0.00141839
DLX2-AS1	-1.61479	2.72198	14.5012	0.00014007	0.00139649
RP11-770E5.1	-1.29507	3.62845	14.4978	0.000140324	0.00139649
RP11-264K23.1	1.68381	1.46239	14.4984	0.000140281	0.00139649
RP11-3G21.1	3.59828	1.93078	14.5403	0.000137196	0.00137361
RP11-542G1.1	-1.70504	3.03234	14.5467	0.000136728	0.00137054
CTD-2619J13.13	-1.39788	5.66331	14.5495	0.000136522	0.00136946
AP001058.3	1.08879	1.99796	14.5753	0.000134668	0.00135381
RP11-663N22.1	-1.6005	3.57305	14.5801	0.000134327	0.00135136
RP11-713C5.1	1.32034	3.20906	14.5897	0.000133642	0.00134544
RP11-13N12.1	1.4697	3.26069	14.592	0.000133478	0.00134476
RP11-92A5.2	1.69661	1.5729	14.6432	0.0001299	0.00131348
LINC01495	1.98786	1.41818	14.6522	0.000129282	0.00130819
CHRM3-AS1	-1.11625	2.97293	14.6608	0.000128697	0.00130358
RP11-753A21.1	1.32971	2.67094	14.6704	0.000128042	0.00129943
RP11-770E5.3	1.4257	1.59036	14.7052	0.000125697	0.00127751
RP11-958F21.1	1.12795	1.80061	14.7138	0.000125125	0.00127356
AC067945.2	1.4929	1.37061	14.7293	0.000124104	0.00126502
RP11-351J23.1	-1.29898	8.25299	14.7456	0.000123034	0.00125504
RP11-12D16.2	1.51299	1.40839	14.7582	0.000122216	0.00125189
RP11-397C18.2	1.89531	2.41769	14.8254	0.000117935	0.00121194
AC097713.3	-3.0686	2.99269	14.9386	0.000111067	0.00115073
AC009892.10	1.50433	1.49464	14.9609	0.000109762	0.00114062
RP4-781K5.5	-1.78985	2.69513	14.9964	0.000107714	0.00112263
GS1-24F4.2	-1.28092	3.45564	14.9959	0.000107744	0.00112263
RP11-377G16.2	1.34579	2.35907	14.9951	0.000107788	0.00112263
RP11-123B3.2	-1.06529	3.22772	15.0085	0.000107031	0.00111726
LINC01050	1.07776	3.92414	15.047	0.000104864	0.00109795
AC008992.1	1.33046	1.44778	15.0699	0.0001036	0.00108717
RP13-30A9.2	-2.12466	1.61522	15.1354	0.000100072	0.00105254
LINC00460	-1.11122	6.31607	15.1429	9.96737e-05	0.00104994
AC018890.6	-1.20921	5.62341	15.1511	9.92421e-05	0.00104619
ZBTB46-AS1	-1.51357	4.35385	15.1651	9.85089e-05	0.00103925
RP11-100E5.2	-1.18009	2.66378	15.1952	9.69497e-05	0.00102514
AC007381.3	1.19165	2.37643	15.1969	9.68645e-05	0.00102502
LLNLF-187D8.1	1.28612	2.01855	15.2097	9.62076e-05	0.0010204
AC139099.6	1.46021	1.39411	15.2217	9.55996e-05	0.00101473
RP11-234B24.2	1.43101	8.04534	15.2953	9.19427e-05	0.000985719
RP13-379O24.3	-2.03928	3.6167	15.3139	9.10423e-05	0.000978335
RP11-1D12.1	1.45853	1.53949	15.3252	9.0503e-05	0.000974048
RP11-73G16.2	1.71692	1.68161	15.363	8.87065e-05	0.00095694
RP11-731F5.2	1.23272	5.84497	15.4032	8.68417e-05	0.000939747
RP11-513O17.2	-1.53919	5.10824	15.4056	8.67302e-05	0.000939272
CTD-2023N9.1	1.1015	2.27255	15.409	8.6573e-05	0.000938303
AC005358.3	1.18214	2.13223	15.4229	8.59387e-05	0.000934348
RP11-419J16.1	-1.86138	3.55732	15.4323	8.55161e-05	0.000931212
SNHG24	1.0348	2.99787	15.4586	8.4331e-05	0.000920475
RP11-466L17.1	1.25654	2.09383	15.4721	8.37337e-05	0.000914676
RP11-380I10.4	1.17247	2.56537	15.4915	8.28773e-05	0.000909024
HULC	-1.24068	3.94481	15.5042	8.23222e-05	0.000904957
KCNMA1-AS2	1.2416	1.89286	15.5319	8.11264e-05	0.000894647
RP11-676J15.1	1.84636	1.47217	15.5345	8.10151e-05	0.000894131
RORB-AS1	1.11321	2.56479	15.545	8.05631e-05	0.000890559
RP11-41O4.2	-1.05581	5.02036	15.5642	7.9751e-05	0.000885109
RP11-960D24.1	2.19738	1.73689	15.5842	7.89123e-05	0.00087709
RP11-535A5.1	-1.00072	3.86099	15.5999	7.82586e-05	0.000870635
RP11-154H12.2	1.60152	2.14343	15.6308	7.69885e-05	0.000857881
LINC01310	2.22988	2.82654	15.6599	7.58129e-05	0.000845461
RP11-114H23.2	-1.38156	4.24244	15.6938	7.44674e-05	0.000832273
RP11-45K10.2	2.14772	2.07374	15.7234	7.33102e-05	0.000822177
RP11-70F11.8	-1.24781	3.61473	15.7414	7.26158e-05	0.000815048
AC096579.13	1.02172	4.81094	15.7895	7.07961e-05	0.000796557
RP11-375O18.2	1.1484	2.70648	15.8103	7.00185e-05	0.000789729
LINC00518	-1.37076	3.65155	15.8299	6.93004e-05	0.000782902
RP11-166A12.1	1.25257	2.60689	15.867	6.79519e-05	0.000768293
RP11-321G12.1	-1.12285	4.58004	15.9132	6.63145e-05	0.000751005
RP11-431J17.1	2.98557	1.76922	15.9151	6.62476e-05	0.00075086
LINC00423	1.65875	1.61971	15.925	6.59028e-05	0.000747563
LINC01549	-1.83133	2.68545	15.9379	6.5456e-05	0.000744321
RP11-83J21.3	-1.54721	3.23964	16.0712	6.10062e-05	0.00070294
RP11-415D17.4	1.11399	1.76542	16.1331	5.90437e-05	0.000683163
RP11-669M16.1	1.28853	1.78297	16.1422	5.87592e-05	0.000681577
XXbac-BPG27H4.8	-1.19277	2.92429	16.1584	5.82605e-05	0.000676358
AC011625.1	1.47173	1.72328	16.2005	5.69802e-05	0.000664433
RP13-487K5.1	1.6666	1.64076	16.1987	5.70344e-05	0.000664433
RP11-167N24.6	2.27081	3.77041	16.2021	5.69315e-05	0.000664433
RP11-262A12.1	1.87458	1.43704	16.2121	5.66324e-05	0.000661888
RP11-1C8.7	-2.04706	3.27304	16.2265	5.62038e-05	0.000657433
RP11-17A4.2	1.1805	2.19034	16.2635	5.51157e-05	0.000645794
RP11-110A12.2	-1.70745	2.86799	16.2828	5.45571e-05	0.000641416
RP11-114H23.1	-1.24476	5.4506	16.312	5.37233e-05	0.000633223
CTD-2555A7.1	1.30108	1.42679	16.3187	5.35324e-05	0.00063151
AC011298.2	-1.45971	6.41031	16.3246	5.33669e-05	0.000630092
RP11-474D1.3	-1.74478	7.22454	16.3291	5.32405e-05	0.000629136
AF131216.5	-1.58087	3.48522	16.3945	5.14349e-05	0.000611446
RP3-512E2.2	1.05884	2.35483	16.4221	5.06896e-05	0.000604138
AC019172.2	1.19351	2.26767	16.4399	5.02163e-05	0.000600905
CACNA1C-IT1	1.84373	1.48082	16.4427	5.01424e-05	0.000600905
LINC01527	-2.4618	4.67012	16.4656	4.954e-05	0.00059607
LINC01287	-1.93819	6.98314	16.4788	4.91959e-05	0.000594376
RP11-9N12.2	1.5881	1.79295	16.4776	4.92279e-05	0.000594376
RP11-443O13.3	1.3398	1.54602	16.5207	4.81221e-05	0.000583055
BMP7-AS1	-1.39599	1.92781	16.541	4.761e-05	0.000577355
RP1-97J1.2	-1.83178	3.21131	16.543	4.756e-05	0.000577252
RP11-252A24.5	-1.01988	3.06516	16.5642	4.70316e-05	0.00057134
RP11-150O12.1	-1.10487	6.44137	16.6005	4.614e-05	0.000562478
AC007040.8	1.28494	1.86699	16.616	4.57628e-05	0.000559708
RP11-1157N2__B.2	1.65704	1.66702	16.6148	4.57918e-05	0.000559708
AC010468.2	1.05467	2.14567	16.62	4.5666e-05	0.000559157
RP11-93B14.4	-1.37903	4.62182	16.6486	4.49842e-05	0.00055325
RP11-77A13.1	1.94712	2.74856	16.7343	4.2997e-05	0.000532112
AC004221.2	-1.11547	2.96527	16.7459	4.2734e-05	0.00052933
LINC00595	1.09855	3.1753	16.7553	4.25233e-05	0.00052719
LINC00844	1.43558	1.69835	16.7809	4.19542e-05	0.000521066
RP11-227H15.5	-1.02557	4.23001	16.7988	4.15598e-05	0.000517093
RP11-204N11.2	1.31336	1.53376	16.8486	4.04842e-05	0.000504616
RP11-1C8.4	-1.73356	3.77091	16.931	3.87625e-05	0.000486214
RP11-595B24.1	-1.60828	3.08954	16.9642	3.80911e-05	0.000478225
RP11-552D4.1	1.33975	1.92799	17.0045	3.72911e-05	0.000468605
AP000998.2	1.25403	1.8544	17.0209	3.69711e-05	0.000465005
AC009229.6	1.10226	2.13926	17.0451	3.6503e-05	0.000459951
RP11-126O1.2	1.54122	1.6117	17.0842	3.57581e-05	0.000452208
AP001631.9	-1.44575	3.34449	17.1007	3.54483e-05	0.000449109
SH3PXD2A-AS1	-1.07848	8.75361	17.1355	3.48059e-05	0.000441777
RP11-157E16.1	1.05806	2.54275	17.1647	3.42754e-05	0.000435841
RP11-397O8.7	1.25266	2.48533	17.1825	3.39557e-05	0.000432171
AC007099.1	-1.67689	5.2762	17.1965	3.37049e-05	0.000429374
AL162759.1	-1.66563	4.24894	17.2036	3.35797e-05	0.000428172
RERG-AS1	1.32124	2.05384	17.2042	3.35694e-05	0.000428172
RP11-295P9.6	1.09153	2.44778	17.2124	3.34239e-05	0.000427447
RP11-276H19.2	-1.24518	6.81091	17.3245	3.15093e-05	0.000407389
RP11-371M22.1	2.4812	1.77327	17.3309	3.14033e-05	0.000406397
AP001042.1	-2.02745	1.93005	17.3366	3.13101e-05	0.000405948
RP11-417E7.2	1.19413	4.30483	17.3375	3.12958e-05	0.000405948
RP11-475B2.1	1.60289	2.2487	17.3447	3.1177e-05	0.000405359
RP5-1017F8.2	1.62784	2.03726	17.3661	3.08279e-05	0.000401197
DKFZP434H168	1.61604	1.65296	17.3687	3.07849e-05	0.000401012
CNTN4-AS1	1.213	1.84055	17.3725	3.07234e-05	0.000400965
RP1-251M9.2	1.76348	1.72949	17.3809	3.0589e-05	0.000400341
RP11-991C1.1	1.40654	1.91006	17.3908	3.04289e-05	0.000398999
RP11-93G5.1	1.08954	5.61766	17.4149	3.00461e-05	0.000394351
AC007879.7	1.32834	6.5525	17.4797	2.90387e-05	0.000384402
LA16c-444G7.2	-1.58345	2.69574	17.4826	2.89943e-05	0.000384181
RP11-568A7.2	-1.42154	3.1342	17.5517	2.79603e-05	0.000372616
LINC01229	1.02056	3.13033	17.5536	2.7932e-05	0.000372596
RP1-170O19.17	-1.52685	3.38797	17.6012	2.72414e-05	0.000364233
RP11-254F7.1	-1.33972	3.90125	17.6005	2.72515e-05	0.000364233
RP11-17M24.1	1.67349	3.28096	17.6004	2.72525e-05	0.000364233
RP11-114B7.6	-1.07922	2.59741	17.6064	2.71673e-05	0.000364146
AF067845.1	1.66914	1.55048	17.612	2.70878e-05	0.000363432
RP13-463N16.6	-1.36976	5.35357	17.6231	2.69303e-05	0.000361669
AC007277.3	-1.32879	5.37063	17.6983	2.58854e-05	0.000348987
RP3-410C9.2	-3.0666	2.95317	17.7156	2.5652e-05	0.000346853
RP11-568A7.3	-1.45756	3.39367	17.7272	2.54961e-05	0.000345195
CASC21	-1.13905	4.61105	17.7265	2.55046e-05	0.000345195
RP11-669N7.3	2.16229	1.87533	17.7327	2.54222e-05	0.000344753
CTD-2535L24.3	-2.59807	2.84722	17.7445	2.52648e-05	0.000343289
LINC01093	1.40033	2.28573	17.7769	2.48382e-05	0.000338245
RP11-20J15.3	1.04564	2.41422	17.8013	2.45217e-05	0.00033475
RP11-565N2.1	1.55501	1.43633	17.8704	2.36468e-05	0.000324804
CTC-248O19.1	1.23197	2.17601	17.8846	2.34711e-05	0.000322711
AC015969.3	1.19925	1.96348	17.965	2.25007e-05	0.000310599
CTD-3096M3.2	1.26475	1.82099	17.9769	2.23603e-05	0.000309501
RP11-798K23.4	2.73914	1.97497	17.9755	2.23765e-05	0.000309501
RP11-171N4.2	1.55622	1.26935	17.9936	2.21653e-05	0.000307807
LINC00670	1.03126	2.67706	18.0317	2.17261e-05	0.00030292
RP1-170O19.14	-1.17688	5.56281	18.0386	2.16471e-05	0.000302122
RP11-123K19.1	-1.39411	3.21508	18.0504	2.15137e-05	0.00030117
RP11-1151B14.4	1.18197	2.36813	18.06	2.14049e-05	0.000300557
RP11-1101K5.1	1.77988	1.83644	18.0947	2.10185e-05	0.000296934
RP13-884E18.4	1.05507	2.21388	18.2223	1.96569e-05	0.000280309
AC013727.2	1.66935	1.27771	18.2455	1.94185e-05	0.000277681
CTC-499J9.1	-1.12402	3.88706	18.2864	1.90056e-05	0.00027238
LINC01507	1.54783	1.56714	18.3258	1.86171e-05	0.000267365
RP11-120K24.5	-1.08401	5.65564	18.3542	1.83417e-05	0.000263915
XXbac-B33L19.12	1.86893	1.81437	18.3525	1.83578e-05	0.000263915
RP11-401P9.6	-1.37459	4.4363	18.3591	1.82939e-05	0.000263542
RP11-120K24.4	-1.0525	4.52573	18.4038	1.78698e-05	0.0002577
RP11-525K10.3	-1.37205	5.00253	18.4166	1.77505e-05	0.000256378
RP11-672A2.6	1.16935	2.01021	18.4492	1.74497e-05	0.000253222
KCNMB2-AS1	-1.21384	7.04843	18.4872	1.71051e-05	0.000249264
KIRREL3-AS2	1.46772	1.68182	18.5066	1.69314e-05	0.000246992
FGF10-AS1	1.08688	2.57194	18.5318	1.67096e-05	0.000244013
AC016768.1	1.68754	2.38328	18.6151	1.59953e-05	0.000234321
RP11-81H3.2	-1.20645	5.18378	18.6186	1.59658e-05	0.000234137
AC007422.1	2.007	2.63626	18.6301	1.58691e-05	0.000232965
AC087491.2	-1.54925	6.78505	18.6624	1.56028e-05	0.000229298
RP11-442N1.2	2.10071	2.06184	18.6984	1.53111e-05	0.000225438
AC004947.2	-1.72061	4.70449	18.7118	1.52041e-05	0.000224267
RP3-522P13.3	1.01881	2.31713	18.7391	1.4988e-05	0.000221437
AC104088.1	-1.02071	5.19217	18.8173	1.43854e-05	0.000213443
EIF2B5-AS1	-1.51005	3.07249	18.8367	1.42397e-05	0.000211734
RP6-24A23.3	1.82839	3.17185	18.8516	1.4129e-05	0.000210313
EVX1-AS	-1.73618	4.11881	18.8565	1.40931e-05	0.000210024
AC067961.1	2.15319	2.03373	18.8982	1.3788e-05	0.000206121
RP11-441F2.2	1.19617	2.2493	18.9067	1.37268e-05	0.000205428
CTB-180A7.3	1.10952	2.2487	19.0033	1.30493e-05	0.000196989
LINC00945	-3.53716	3.11273	19.017	1.29558e-05	0.000196113
RP11-375A5.1	1.68118	1.42942	19.016	1.2963e-05	0.000196113
PROX1-AS1	-1.32977	6.7343	19.0642	1.26393e-05	0.000192265
FOXD3-AS1	-1.52703	5.50993	19.1209	1.22691e-05	0.000187043
RP11-389G6.3	1.7275	2.69549	19.1363	1.21707e-05	0.000185748
FOXCUT	-1.19133	3.25385	19.1732	1.19378e-05	0.000182997
LINC01502	1.41865	3.17602	19.2339	1.15642e-05	0.00017786
BCAR4	-2.16928	5.15191	19.2718	1.13369e-05	0.000174946
RP4-555D20.2	1.22853	4.77112	19.2986	1.11788e-05	0.000173084
RP11-300E4.2	-1.33266	2.95218	19.331	1.09909e-05	0.000170747
LINC00517	1.02802	2.96466	19.3963	1.06215e-05	0.000165565
RP11-309M23.1	1.42734	2.04915	19.4665	1.0238e-05	0.000160125
RP11-565N2.2	1.42458	1.58115	19.4993	1.00639e-05	0.000157758
LINC00656	1.36589	2.14524	19.5359	9.87252e-06	0.000155285
AC020743.4	1.70175	1.35058	19.5686	9.70526e-06	0.000153001
RP11-509A17.3	1.26184	2.78984	19.6038	9.52772e-06	0.000151407
RP11-58E21.5	1.12645	2.20896	19.6141	9.47688e-06	0.000150829
PP12613	1.52638	1.98551	19.6133	9.4805e-06	0.000150829
RP11-369E15.1	1.92631	1.38194	19.6647	9.22922e-06	0.000147678
AC012322.1	4.33295	3.08506	19.7343	8.89893e-06	0.000142558
RP11-513G11.2	-1.3899	2.82629	19.7589	8.78498e-06	0.000140895
TSPEAR-AS1	-1.08428	7.31467	19.7831	8.67474e-06	0.000139449
RP11-400K9.3	1.08233	3.98531	19.7922	8.63361e-06	0.000139177
FAM95C	-1.07407	6.938	19.801	8.59361e-06	0.00013895
LINC01412	1.36703	1.81045	19.8366	8.4353e-06	0.00013655
RP11-501J20.5	1.3303	2.56179	19.8612	8.32752e-06	0.000134962
RP11-401O9.4	1.16479	2.61647	19.8681	8.29753e-06	0.000134633
AE000658.31	1.12889	2.18097	19.9089	8.12204e-06	0.000132095
RP11-118A3.1	1.95653	2.39307	20.0188	7.66846e-06	0.000125306
AC079586.1	-2.63125	4.33917	20.0335	7.60983e-06	0.000124494
RP11-553K8.2	1.87166	1.64021	20.0499	7.54484e-06	0.000123723
RP11-369E15.3	1.96034	1.62	20.0527	7.53387e-06	0.000123689
XXbac-BPG13B8.10	1.18837	3.09657	20.0779	7.43497e-06	0.000122355
RP1-111D6.3	1.42896	1.8541	20.233	6.8561e-06	0.000113502
RP3-369A17.4	1.21493	2.44158	20.2585	6.76526e-06	0.000112266
RP11-460I19.2	-2.34772	1.85678	20.2647	6.74349e-06	0.000112234
RP11-616M22.7	-1.28416	4.66241	20.2636	6.74714e-06	0.000112234
RP11-114G11.5	-1.62608	5.2534	20.2814	6.68457e-06	0.000111587
MIR217HG	2.01918	1.92948	20.2793	6.69218e-06	0.000111587
RP11-124N19.3	-2.44451	3.53869	20.2905	6.65308e-06	0.000111337
GS1-5L10.1	1.40553	1.94939	20.317	6.56164e-06	0.000110072
RP11-286N3.1	1.45522	1.65337	20.348	6.45615e-06	0.000108565
RP11-379K22.3	-1.59443	6.398	20.3622	6.40845e-06	0.000108025
RP11-855O10.2	-1.58706	4.0899	20.5171	5.91009e-06	0.000100425
RP11-57A19.2	-1.13787	5.53413	20.5134	5.92143e-06	0.000100425
CTC-265F19.3	1.15605	2.22584	20.5536	5.79834e-06	9.87393e-05
FLJ45079	1.02497	3.21548	20.7243	5.30391e-06	9.09532e-05
RP3-448I9.2	1.4157	1.80764	20.7283	5.29272e-06	9.08737e-05
RP11-95H3.1	1.16518	2.96483	20.7329	5.28021e-06	9.07712e-05
RP11-693J15.6	-3.76503	5.03205	20.7567	5.21476e-06	8.99805e-05
CTC-296K1.3	1.16218	4.51623	20.7763	5.16178e-06	8.93983e-05
LA16c-83F12.6	-2.2013	3.73387	20.7824	5.14548e-06	8.93469e-05
GS1-174L6.4	1.08779	2.12114	20.7947	5.11256e-06	8.89918e-05
LINC01374	1.22557	2.30931	20.7962	5.10854e-06	8.89918e-05
AC093063.3	2.07811	1.34642	20.8269	5.02707e-06	8.78345e-05
RP11-307B6.3	1.29259	2.97995	20.8509	4.96458e-06	8.68521e-05
LINC00592	-1.41253	4.11899	20.9621	4.68464e-06	8.27898e-05
RP11-459I19.1	1.01864	3.38322	21.0223	4.53973e-06	8.04338e-05
RP5-839B4.8	1.74747	2.78563	21.0817	4.40105e-06	7.81764e-05
HOXC13-AS	-1.65996	4.87989	21.1057	4.34628e-06	7.75444e-05
RP11-290O12.2	1.12779	3.34463	21.1047	4.3487e-06	7.75444e-05
RP11-1260E13.1	-1.15257	4.17147	21.1811	4.17855e-06	7.49922e-05
RP1-207H1.3	1.07398	2.91563	21.2527	4.02536e-06	7.2574e-05
HOTAIR	-1.12619	7.80246	21.3071	3.91281e-06	7.12186e-05
RP11-275I4.2	1.13218	3.70364	21.3051	3.91695e-06	7.12186e-05
LINC00891	1.07809	3.93732	21.3691	3.78832e-06	6.96097e-05
CTD-2129N1.1	-1.26429	2.75736	21.3722	3.78213e-06	6.95882e-05
RP5-1059L7.1	-1.05289	8.44684	21.3811	3.76471e-06	6.93596e-05
CTD-2089N3.3	1.6829	1.87325	21.415	3.69874e-06	6.83258e-05
RP11-203E8.1	1.21126	2.52558	21.5359	3.47263e-06	6.44061e-05
RP11-586D19.1	1.10191	3.49973	21.5577	3.43339e-06	6.37635e-05
RP11-1023P17.2	1.33393	2.08996	21.5699	3.41159e-06	6.34437e-05
LINC00866	-1.43165	3.31387	21.604	3.35155e-06	6.24954e-05
RP5-907D15.4	-1.60955	5.03838	21.6866	3.21029e-06	6.01843e-05
AC106875.1	-2.2687	4.07739	21.7139	3.16486e-06	5.95561e-05
AC005307.3	2.01152	5.36813	21.7119	3.1682e-06	5.95561e-05
CTB-60B18.10	-1.09929	4.08675	21.7309	3.13704e-06	5.92406e-05
RP11-108P20.4	1.13412	2.40083	21.7956	3.03301e-06	5.74037e-05
AC018685.1	-2.80398	2.33128	21.9086	2.85953e-06	5.44174e-05
RP11-800A3.3	1.37299	1.84859	21.913	2.85292e-06	5.43661e-05
CTA-833B7.2	1.32058	2.23266	21.9425	2.80943e-06	5.3684e-05
CCAT2	-1.15105	3.55046	21.9909	2.73945e-06	5.26376e-05
RP11-240M16.1	1.24164	2.04111	22.0672	2.63268e-06	5.07972e-05
RP1-290I10.7	-1.45865	3.20535	22.0768	2.61952e-06	5.06136e-05
COL5A1-AS1	1.40865	1.82815	22.1537	2.51665e-06	4.883e-05
SLC14A2-AS1	1.18156	2.21046	22.2442	2.40083e-06	4.67791e-05
LINC00643	1.40675	3.2892	22.255	2.38738e-06	4.65825e-05
WT1-AS	1.30924	4.22532	22.3379	2.2865e-06	4.47399e-05
RP11-348F1.3	1.45253	2.60711	22.3754	2.24223e-06	4.39978e-05
RP11-729I10.2	1.22067	2.1269	22.4091	2.20333e-06	4.32958e-05
SMIM2-AS1	-1.14858	7.24105	22.4906	2.11171e-06	4.18511e-05
ELMO1-AS1	1.21425	1.99993	22.5202	2.0795e-06	4.12717e-05
RP11-129J12.1	1.39328	2.5794	22.5631	2.03349e-06	4.04743e-05
RP1-68D18.3	1.91561	1.60088	22.5898	2.00547e-06	4.00314e-05
RP11-439L8.5	-1.53975	2.90753	22.7731	1.82301e-06	3.6653e-05
AC073257.2	-1.26417	3.5911	22.8649	1.73795e-06	3.50444e-05
ADARB2-AS1	-2.16707	3.48509	22.9115	1.69638e-06	3.4306e-05
RP11-512C24.3	1.93667	1.63381	22.9225	1.68666e-06	3.42092e-05
RP11-1137G4.3	1.46683	1.78977	22.9342	1.6764e-06	3.40508e-05
RP1-193H18.3	1.20981	2.91008	22.9601	1.65401e-06	3.36452e-05
RP11-800A3.4	-1.20358	9.17892	22.972	1.64376e-06	3.35733e-05
AC003090.1	1.43405	6.27375	23.0185	1.6045e-06	3.29278e-05
LINC01522	1.81815	4.15068	23.0575	1.57226e-06	3.23619e-05
PGM5-AS1	1.49806	4.85432	23.0628	1.56792e-06	3.23206e-05
RP5-965F6.2	1.20735	3.2153	23.1224	1.52009e-06	3.1428e-05
DSCAM-AS1	-2.68178	3.498	23.1645	1.48714e-06	3.08388e-05
CTC-296K1.4	1.39188	4.41512	23.2791	1.40111e-06	2.91856e-05
RP11-22L13.1	-1.20088	6.48923	23.2939	1.39037e-06	2.90492e-05
RP11-69G7.1	-2.51007	4.52255	23.3255	1.36774e-06	2.86195e-05
RP11-62I21.1	-1.05125	5.66943	23.3397	1.35767e-06	2.84517e-05
C7orf69	1.33074	2.93683	23.3547	1.34716e-06	2.82741e-05
XXyac-YM21GA2.7	-2.22948	4.80871	23.3922	1.32115e-06	2.77702e-05
AC007950.1	-1.67881	4.12779	23.3973	1.31765e-06	2.77385e-05
RP11-121G22.3	1.34849	2.69196	23.4563	1.27785e-06	2.69827e-05
KCNMA1-AS3	1.02297	2.60077	23.6028	1.18415e-06	2.53122e-05
RP11-384P7.7	1.40152	4.86788	23.6404	1.16121e-06	2.49372e-05
PGM5P4-AS1	1.1456	3.4771	23.6531	1.1536e-06	2.48123e-05
RP11-213G21.2	-3.90332	3.29306	23.6723	1.14217e-06	2.46046e-05
RP11-563N6.6	1.28509	2.17587	23.7552	1.09398e-06	2.36398e-05
CTB-37A13.1	1.42651	1.7343	23.8314	1.05155e-06	2.28297e-05
AC073316.1	1.16291	3.66587	23.9697	9.78641e-07	2.13806e-05
RP11-138I18.2	1.3033	3.5269	23.9941	9.66335e-07	2.12015e-05
RP3-395P12.2	1.3757	1.72887	23.992	9.67387e-07	2.12015e-05
RP11-6O2.4	1.06196	3.58737	24.0358	9.45588e-07	2.07894e-05
C17orf77	-2.00807	5.94376	24.1299	9.00519e-07	1.98931e-05
LINC00944	1.03889	6.34981	24.1573	8.87779e-07	1.96744e-05
TINCR	-1.64652	8.35235	24.2611	8.41226e-07	1.87325e-05
EGFR-AS1	-1.37428	6.61517	24.2723	8.36311e-07	1.86682e-05
RP11-310P5.1	-1.33868	4.27656	24.2708	8.36996e-07	1.86682e-05
SERPINB9P1	1.00284	7.43322	24.3405	8.07232e-07	1.80993e-05
PCA3	1.46958	4.68016	24.3397	8.07572e-07	1.80993e-05
CH17-408M7.1	1.09248	2.93831	24.5026	7.42096e-07	1.6822e-05
GS1-57L11.1	1.23909	2.94416	24.5077	7.40153e-07	1.6822e-05
CTD-2231H16.1	-2.00705	5.65936	24.6431	6.89911e-07	1.5794e-05
CTD-3010D24.3	-1.06512	7.09832	24.6884	6.7387e-07	1.54522e-05
SYNE1-AS1	1.4203	1.89115	24.7987	6.36408e-07	1.46903e-05
CTC-228N24.2	2.07821	3.84545	24.827	6.27125e-07	1.45002e-05
AC013463.2	-1.19565	6.23231	24.8428	6.21999e-07	1.44297e-05
CTA-398F10.2	-1.09369	4.61931	24.8461	6.20949e-07	1.44295e-05
AC012462.2	1.90972	1.73827	24.8742	6.11949e-07	1.42443e-05
RP11-349I1.2	2.98527	2.0833	24.9016	6.03329e-07	1.40672e-05
RP11-301G19.1	-3.62682	3.89518	25.0342	5.63231e-07	1.32212e-05
C9orf170	1.37986	2.70377	25.2853	4.94472e-07	1.17664e-05
CH507-42P11.6	-1.10545	4.24	25.3589	4.75945e-07	1.13645e-05
RP11-66A2.2	-3.25629	3.48461	25.3941	4.67344e-07	1.11784e-05
MRGPRG-AS1	-2.95118	3.16522	25.4066	4.64323e-07	1.11446e-05
AF064858.6	-1.25819	6.23242	25.4116	4.63115e-07	1.11348e-05
AP001257.1	1.28846	2.05763	25.4206	4.60967e-07	1.11024e-05
AC007966.1	-1.28446	4.54435	25.4399	4.56385e-07	1.10112e-05
RP11-59D5__B.2	-1.50536	5.31528	25.4433	4.55584e-07	1.1011e-05
RP11-713M15.2	-1.23284	7.93258	25.4503	4.53934e-07	1.10095e-05
LINC00578	1.05439	6.26582	25.5175	4.38378e-07	1.06883e-05
RP11-234B24.4	1.74945	1.68917	25.5496	4.31161e-07	1.05308e-05
LINC01226	-1.61401	5.24158	25.6284	4.13909e-07	1.01436e-05
RP11-204N11.1	1.56525	2.0968	25.6292	4.13735e-07	1.01436e-05
AC068580.7	-1.55618	5.70198	25.6371	4.12039e-07	1.01351e-05
LINC00887	-1.02651	6.33242	25.7565	3.87319e-07	9.54402e-06
RP11-826N14.4	3.06033	2.16576	25.8426	3.70418e-07	9.16008e-06
RP11-179A10.1	1.02559	3.09185	25.8815	3.63026e-07	8.99331e-06
AC006007.1	2.70053	1.5978	25.9559	3.49309e-07	8.68452e-06
NKX2-1-AS1	-4.101	3.22636	26.1732	3.12129e-07	7.8021e-06
RP11-320G24.1	-1.29137	5.66061	26.1997	3.07863e-07	7.70937e-06
CTD-3179P9.1	1.26198	2.84497	26.2026	3.0741e-07	7.70937e-06
CTA-315H11.2	-1.18116	6.85155	26.2132	3.05728e-07	7.68363e-06
RP11-38F22.1	4.9363	3.3696	26.2305	3.02996e-07	7.64266e-06
RP11-180N14.1	1.08459	4.93432	26.3106	2.90696e-07	7.37263e-06
FAM201A	-1.0502	8.15837	26.3164	2.89812e-07	7.36367e-06
RP1-55C23.7	1.10467	2.68229	26.3295	2.87853e-07	7.34079e-06
LINC00622	-1.09528	5.81083	26.375	2.81155e-07	7.19642e-06
LINC01077	2.4628	2.71047	26.4036	2.77024e-07	7.13015e-06
LINC00211	1.08803	2.9159	26.4239	2.74123e-07	7.08471e-06
RP11-404O13.5	1.34921	4.19484	26.4195	2.74747e-07	7.08471e-06
TEX26-AS1	1.13432	4.63813	26.4874	2.65268e-07	6.87862e-06
CTB-138E5.1	1.59522	2.05703	26.5484	2.57011e-07	6.67699e-06
LINC00319	-1.207	3.74428	26.6013	2.5007e-07	6.5457e-06
RP11-701H24.3	1.16272	3.85696	26.6979	2.37885e-07	6.25034e-06
RP11-431M7.3	1.07379	2.86071	26.7799	2.27993e-07	6.00179e-06
RP5-1050E16.2	2.79585	2.03155	26.8175	2.23605e-07	5.89748e-06
MEG8	1.10261	3.66837	26.8277	2.22428e-07	5.88881e-06
PGM5P3-AS1	1.29731	3.28148	26.8319	2.21939e-07	5.88712e-06
AC007880.1	1.41044	2.54545	26.8457	2.20361e-07	5.86769e-06
RP11-297C4.2	1.01696	2.67393	26.9182	2.12252e-07	5.6845e-06
LINC01010	1.1524	4.64515	26.995	2.03984e-07	5.47364e-06
RP11-107N7.1	2.45162	2.56238	26.9989	2.03574e-07	5.47323e-06
CTD-3116E22.8	1.36958	3.04897	27.031	2.00221e-07	5.39354e-06
RP11-874J12.4	-1.3273	5.30778	27.0866	1.94542e-07	5.27124e-06
RERG-IT1	1.23759	2.51704	27.1022	1.92973e-07	5.23898e-06
RP11-800A3.2	-1.31262	2.91108	27.1236	1.9085e-07	5.1915e-06
AC090044.2	1.27055	3.2521	27.1513	1.88143e-07	5.1279e-06
AC002398.12	1.74064	3.64407	27.1879	1.84615e-07	5.05583e-06
RP11-174J11.1	1.76035	1.6319	27.188	1.846e-07	5.05583e-06
RP1-34H18.1	1.21858	2.99593	27.2213	1.81447e-07	5.00439e-06
AC016735.2	-2.13974	9.85746	27.2379	1.79893e-07	4.97143e-06
RP11-470L19.2	-1.81619	5.08681	27.3195	1.72462e-07	4.78624e-06
RP11-830F9.5	1.01408	4.7213	27.3345	1.71127e-07	4.76715e-06
AL591893.1	-1.15263	4.97054	27.345	1.70203e-07	4.75097e-06
LINC00462	1.88846	5	27.4071	1.64829e-07	4.61955e-06
RP11-549K20.1	-1.54403	3.54331	27.504	1.56766e-07	4.4114e-06
RP11-701P16.2	1.23631	3.66005	27.534	1.54355e-07	4.35237e-06
RP11-1094M14.10	1.53639	1.73797	27.5955	1.49525e-07	4.23339e-06
AF001548.6	1.29855	5.08869	27.6412	1.46035e-07	4.14305e-06
ATP6V1B1-AS1	-1.55037	2.89995	27.6623	1.44451e-07	4.10649e-06
RP11-400K9.4	1.13577	7.94091	27.7614	1.37238e-07	3.91748e-06
RP11-74E22.8	-1.32965	6.30101	27.7989	1.34603e-07	3.85362e-06
SLCO4A1-AS1	-1.31296	9.27496	27.7987	1.34616e-07	3.85362e-06
GTSCR1	1.57795	2.00002	27.8682	1.29863e-07	3.73775e-06
RP11-1094M14.12	1.17444	2.11511	27.8762	1.29332e-07	3.73019e-06
RP5-1172A22.1	1.41579	4.11539	27.8846	1.28773e-07	3.72181e-06
RP1-111C20.3	1.62576	2.05213	27.9125	1.26927e-07	3.67611e-06
RP11-856M7.1	2.50882	2.69598	27.9204	1.26411e-07	3.66883e-06
TSPEAR-AS2	-1.20123	8.07158	27.9759	1.22833e-07	3.57997e-06
LINC00482	-1.1535	6.19212	27.9847	1.22276e-07	3.57207e-06
AC002480.5	1.22425	2.64262	28.0045	1.21031e-07	3.54982e-06
RP11-553A10.1	-1.36854	5.34795	28.0662	1.17237e-07	3.44583e-06
RP1-153P14.5	1.55903	2.08568	28.1194	1.14055e-07	3.35942e-06
SNX29P2	1.02681	5.90353	28.1373	1.13009e-07	3.3357e-06
CTD-2536I1.3	1.32231	2.10227	28.1664	1.11321e-07	3.29286e-06
MIR137HG	2.07929	3.56704	28.1952	1.09675e-07	3.25112e-06
RP5-823G15.5	-1.20228	5.37673	28.2036	1.092e-07	3.24397e-06
LA16c-380H5.1	-1.05708	5.03757	28.2721	1.05402e-07	3.13787e-06
MRGPRF-AS1	1.262	3.24643	28.3208	1.02788e-07	3.07323e-06
CTD-2089N3.2	1.87258	3.31103	28.3991	9.87088e-08	2.96404e-06
RP4-550H1.7	-1.09416	3.5737	28.4353	9.6884e-08	2.92826e-06
RP11-441F2.5	1.52357	3.42782	28.4379	9.67514e-08	2.92826e-06
MIR100HG	1.16067	4.31209	28.448	9.62504e-08	2.92184e-06
AC131056.3	1.1045	4.43051	28.4583	9.57399e-08	2.91272e-06
RP11-236L14.2	1.09297	4.0124	28.5057	9.34232e-08	2.85476e-06
PLAC4	-1.33943	9.19095	28.5675	9.04868e-08	2.77113e-06
LINC00702	1.16888	7.52412	28.5913	8.93821e-08	2.74336e-06
C20orf197	1.02215	3.94749	28.6164	8.82312e-08	2.72007e-06
LINC00479	-1.27028	4.67585	28.7201	8.3631e-08	2.58399e-06
AC006262.5	-1.97847	8.19826	28.751	8.23059e-08	2.54873e-06
RP11-478K15.6	-1.92796	4.8356	28.7801	8.10792e-08	2.51636e-06
CTC-265F19.2	1.05717	3.57886	28.8136	7.96908e-08	2.47881e-06
LINC01108	-1.99285	4.61829	28.8545	7.80262e-08	2.43249e-06
AP001056.1	1.43319	2.72954	28.9605	7.3869e-08	2.31328e-06
RP11-254F19.2	1.04924	3.05978	29.1253	6.78435e-08	2.14395e-06
LINC01419	-3.44587	6.35947	29.2451	6.37787e-08	2.0201e-06
RP11-299H22.6	2.92884	3.28177	29.2533	6.35069e-08	2.01609e-06
TLR8-AS1	-2.67693	3.47617	29.2807	6.26176e-08	1.997e-06
CTC-526N19.1	-1.20521	7.0738	29.3174	6.14424e-08	1.96403e-06
RP11-664D1.1	1.18032	3.05586	29.3221	6.1294e-08	1.96382e-06
RP11-173C1.1	1.18171	3.88509	29.3918	5.91275e-08	1.89879e-06
C20orf166-AS1	1.59703	5.41536	29.4394	5.76939e-08	1.85705e-06
AC003092.1	2.03379	3.06186	29.4624	5.70133e-08	1.83941e-06
RP11-1036E20.9	1.98003	3.66674	29.4702	5.67828e-08	1.83624e-06
AC008074.4	-3.75793	3.7513	29.5019	5.5861e-08	1.81489e-06
CTD-2216M2.1	1.45034	2.31035	29.6003	5.30971e-08	1.72915e-06
RP11-342D11.3	1.61738	2.01395	29.6198	5.25642e-08	1.71582e-06
RP11-798K3.2	-1.90193	4.59987	29.672	5.11682e-08	1.67419e-06
AC007193.6	-1.76137	4.41825	29.6754	5.10779e-08	1.67419e-06
RP11-507B12.2	2.80956	2.90256	29.7013	5.04011e-08	1.65691e-06
RP11-428C19.5	-1.80884	2.76288	29.7236	4.98236e-08	1.64181e-06
RP11-148O21.6	1.88826	1.90213	29.7787	4.84282e-08	1.59963e-06
RP11-449J21.5	-1.18353	6.30333	29.8503	4.66723e-08	1.55157e-06
RP11-488P3.1	1.40499	5.34287	29.8471	4.67495e-08	1.55157e-06
RP11-212I21.5	1.45452	2.18159	30.0036	4.31248e-08	1.44162e-06
CTB-41I6.1	1.05572	4.67277	30.0197	4.27676e-08	1.43313e-06
AC091878.1	1.25814	2.86334	30.1279	4.04466e-08	1.36525e-06
RP11-1008C21.1	1.12488	4.94135	30.2239	3.84935e-08	1.30249e-06
RP4-625H18.2	1.64185	5.96023	30.2371	3.82327e-08	1.30217e-06
RP11-12M5.3	1.65172	3.9349	30.2321	3.83308e-08	1.30217e-06
RP11-4M23.3	1.54319	2.30398	30.4013	3.51294e-08	1.20631e-06
RP11-12A16.3	1.4575	3.18331	30.4464	3.43217e-08	1.1815e-06
RP11-554A11.5	1.3487	3.72016	30.6009	3.1694e-08	1.09376e-06
LINC00943	1.06347	5.07884	30.711	2.99457e-08	1.04092e-06
AC053503.6	1.9195	3.65421	30.7756	2.89651e-08	1.00963e-06
AC092652.1	1.33647	2.55594	30.7929	2.87084e-08	1.0032e-06
RP11-284F21.9	-1.31728	9.13679	30.7995	2.86105e-08	1.00231e-06
RP11-167N5.5	-1.20728	5.43884	30.8595	2.77404e-08	9.74286e-07
RP11-7K24.3	-1.35542	9.95368	30.8885	2.73284e-08	9.62251e-07
AL163953.2	-1.52085	5.00535	30.9247	2.68238e-08	9.46888e-07
RP6-91H8.3	1.37995	4.31137	31.1423	2.39783e-08	8.486e-07
AC011893.3	1.17591	2.83394	31.2637	2.25253e-08	7.99216e-07
CTC-265F19.1	1.2311	3.45983	31.4519	2.04439e-08	7.30138e-07
RP11-134O21.1	1.21048	3.56085	31.7106	1.78945e-08	6.44805e-07
RP11-142M10.2	1.29899	3.15911	31.8196	1.69173e-08	6.11183e-07
LINC01317	1.84767	2.69661	31.8378	1.676e-08	6.07081e-07
AP000696.2	-1.75141	4.9005	31.8615	1.6557e-08	6.01296e-07
NAALADL2-AS2	1.94803	4.41233	31.8758	1.64352e-08	5.98439e-07
NEBL-AS1	-1.31239	4.47595	31.8903	1.6313e-08	5.95553e-07
RP11-451G4.2	-2.32007	4.82981	31.9196	1.60688e-08	5.88187e-07
AC026904.1	1.42157	2.40698	31.9226	1.6044e-08	5.88187e-07
RP11-356N1.2	1.3091	2.59232	32.0591	1.49551e-08	5.51789e-07
RP5-943J3.1	1.2989	2.28735	32.0977	1.46611e-08	5.42383e-07
LINC01059	1.15371	4.16458	32.1468	1.42948e-08	5.30247e-07
C11orf72	-1.12118	3.79526	32.307	1.31641e-08	4.89611e-07
OVAAL	3.51763	4.40355	32.3385	1.29524e-08	4.83033e-07
TUNAR	1.98733	3.17445	32.4644	1.21396e-08	4.55168e-07
RP11-838N2.5	-1.94367	3.68603	32.4963	1.19417e-08	4.48962e-07
RP11-401P9.1	-2.22148	3.44291	32.5057	1.18842e-08	4.48014e-07
RP11-369C8.1	-3.44962	6.21678	32.6214	1.11977e-08	4.24441e-07
ADAMTS9-AS1	1.05259	6.06463	32.9659	9.37918e-09	3.5944e-07
LINC01484	1.29284	4.80046	33.0719	8.88144e-09	3.41308e-07
AC092159.2	1.32571	4.39131	33.1681	8.45258e-09	3.2573e-07
AC092198.1	-1.94818	5.45902	33.1756	8.4202e-09	3.25385e-07
MYCNOS	-1.85962	4.84759	33.1803	8.39978e-09	3.25385e-07
AC017074.2	-1.03474	5.64957	33.3018	7.89087e-09	3.075e-07
CTD-2647E9.3	1.21701	2.56819	33.3278	7.78632e-09	3.0428e-07
AC092667.2	1.89956	2.83404	33.3979	7.51052e-09	2.94332e-07
RP11-379B8.1	1.68289	8.54115	33.4063	7.47801e-09	2.93888e-07
RP11-25K21.1	1.7758	1.63414	33.575	6.857e-09	2.70248e-07
ST8SIA6-AS1	-2.56815	6.9814	33.5877	6.81238e-09	2.69254e-07
AC097495.2	1.86761	1.9885	33.9632	5.61653e-09	2.22623e-07
FLJ44511	-1.17981	6.94688	34.0762	5.29959e-09	2.10663e-07
CTD-2589H19.6	-1.09713	6.8494	34.1052	5.22111e-09	2.08139e-07
RP11-756G20.1	1.19477	3.10438	34.2647	4.81026e-09	1.92869e-07
RP11-830F9.7	1.34905	3.20217	34.266	4.80717e-09	1.92869e-07
RP11-300J18.1	1.45824	1.97891	34.3266	4.65963e-09	1.87916e-07
LINC01170	-2.1268	4.01525	34.3454	4.61492e-09	1.86655e-07
CTD-2089N3.1	1.6668	4.41751	34.7215	3.80403e-09	1.55673e-07
RP11-1149M10.2	1.01585	3.67163	34.8147	3.62621e-09	1.48836e-07
RP11-166D19.1	1.18501	9.9208	34.9624	3.36131e-09	1.38784e-07
RP11-513G11.4	-2.30382	4.88394	35.1504	3.05199e-09	1.26767e-07
AC006538.8	1.40257	2.52888	35.1507	3.05146e-09	1.26767e-07
KCNMA1-AS1	1.23023	3.71154	35.1931	2.98576e-09	1.2514e-07
LINC00924	1.1759	5.72663	35.2232	2.93997e-09	1.23595e-07
RP11-59O6.3	1.36195	2.17315	35.272	2.86719e-09	1.20901e-07
CDIPT-AS1	-1.55008	5.22118	35.3297	2.78358e-09	1.18093e-07
RHPN1-AS1	-1.0168	7.15676	35.347	2.75896e-09	1.18093e-07
RP11-92C4.6	1.00592	6.20784	35.3377	2.77216e-09	1.18093e-07
CADM3-AS1	1.57959	5.32702	35.3297	2.78353e-09	1.18093e-07
RP5-1065O2.4	1.69645	1.7701	35.3895	2.69944e-09	1.15942e-07
AF131217.1	1.14591	5.16249	35.4441	2.62477e-09	1.13438e-07
ADAMTS9-AS2	1.08657	6.33719	35.4726	2.58664e-09	1.12139e-07
RP11-461O7.1	1.4202	4.07077	35.5055	2.54328e-09	1.10605e-07
CTC-1337H24.4	-1.13675	4.41784	35.5445	2.49284e-09	1.08752e-07
CTD-2270F17.1	1.61705	2.8731	35.688	2.3158e-09	1.01668e-07
CTD-2078B5.2	1.18986	2.98489	35.7981	2.18863e-09	9.6697e-08
RP11-229P13.15	-1.74343	3.19007	35.8601	2.12007e-09	9.39671e-08
AP001046.5	1.00027	6.65782	36.0808	1.893e-09	8.44425e-08
RP11-150O12.6	-1.73815	6.21895	36.1124	1.86254e-09	8.33519e-08
CTD-2252P21.1	1.45238	2.2848	36.2806	1.70853e-09	7.67068e-08
LINC01055	1.27271	4.05965	36.3024	1.68959e-09	7.6103e-08
RP11-184D12.1	-4.12806	4.18965	36.5039	1.52364e-09	6.88515e-08
RP1-167O22.1	1.35671	2.55443	36.5927	1.45578e-09	6.60001e-08
LINC00544	1.71948	2.18896	36.7505	1.34258e-09	6.1078e-08
RP11-697E22.2	-1.58496	4.09022	36.8277	1.29042e-09	5.93676e-08
CTD-2135D7.5	1.05964	3.67884	36.8248	1.29237e-09	5.93676e-08
RP11-400N13.1	2.29017	2.92318	36.8899	1.2499e-09	5.77996e-08
RP11-1136G4.2	-2.01381	3.7178	37.2098	1.06082e-09	4.93851e-08
LINC01085	1.57185	2.29751	37.2654	1.03097e-09	4.8157e-08
RP11-71G12.1	1.74151	2.24512	37.2996	1.01303e-09	4.74789e-08
COL4A2-AS2	1.4118	3.45073	37.3146	1.0053e-09	4.72762e-08
LINC00890	1.44008	4.4616	37.3288	9.98013e-10	4.70933e-08
RP11-329N22.1	2.10602	1.73693	37.3844	9.69943e-10	4.5925e-08
LINC00161	1.27827	2.64544	37.4907	9.18481e-10	4.36373e-08
AC003958.2	-3.11369	4.14906	37.7221	8.15767e-10	3.88905e-08
RP11-536O18.1	1.29399	4.55376	37.7464	8.05651e-10	3.85407e-08
RP11-21B23.2	-3.48369	5.51597	37.8678	7.57031e-10	3.64663e-08
AC109309.4	-3.13676	4.84132	37.9345	7.31592e-10	3.53637e-08
AC004988.1	1.17876	4.58895	38.0816	6.78467e-10	3.29483e-08
RP11-598F7.3	1.37583	3.73019	38.0794	6.79249e-10	3.29483e-08
LINC01501	2.08468	1.91968	38.1202	6.65164e-10	3.24923e-08
RP11-203B7.2	1.8598	3.31446	38.1615	6.51258e-10	3.19254e-08
GACAT3	-3.64189	4.86161	38.3211	6.00102e-10	2.9522e-08
RP11-65M17.1	3.2721	2.60381	38.4249	5.69018e-10	2.80925e-08
HAND2-AS1	2.35632	8.16959	38.4978	5.48153e-10	2.7159e-08
RP11-43F13.4	-1.62225	4.76013	38.5536	5.32694e-10	2.64877e-08
FLJ38122	1.2348	3.53051	38.5784	5.25986e-10	2.62482e-08
RP5-906C1.1	1.01655	3.83135	38.6219	5.14395e-10	2.57625e-08
RP13-514E23.1	1.24526	4.07153	38.6547	5.0581e-10	2.54243e-08
AC007278.3	1.26856	4.09485	38.8865	4.49174e-10	2.27423e-08
DLGAP1-AS5	2.65212	7.52369	38.965	4.31464e-10	2.19257e-08
AOAH-IT1	1.71547	2.45001	39.0255	4.18299e-10	2.13348e-08
RP11-754N21.1	4.416	3.64627	39.0518	4.12715e-10	2.11277e-08
RP11-214O1.3	1.07003	5.25813	39.1609	3.9027e-10	2.00527e-08
AC024704.2	1.28199	2.63199	39.2489	3.73075e-10	1.93122e-08
LINC01348	-1.40806	7.46986	39.4099	3.43544e-10	1.78502e-08
RP11-109E24.1	1.68163	2.72295	39.512	3.26052e-10	1.7005e-08
RP3-512B11.3	-1.0787	6.59665	39.8474	2.74594e-10	1.44297e-08
RP11-570L15.2	1.69024	1.97499	40.0532	2.47139e-10	1.30364e-08
RP11-554A11.9	-2.50385	6.80378	40.2474	2.23753e-10	1.18478e-08
RP11-547D24.1	-1.7663	5.89906	40.2632	2.21953e-10	1.17975e-08
RP11-556E13.1	1.09113	3.85252	40.2988	2.17941e-10	1.16288e-08
RP11-463J10.2	1.35964	2.40224	40.3115	2.16536e-10	1.15985e-08
RP11-61O1.2	2.68663	1.59749	40.6453	1.82526e-10	9.81468e-09
RP11-276H19.1	1.51226	5.02928	40.9969	1.52473e-10	8.23055e-09
CTD-2288O8.1	1.45832	4.36497	41.0557	1.47952e-10	8.01773e-09
AC091493.2	1.94058	2.45017	41.0703	1.46848e-10	7.98912e-09
RP5-908M14.5	-1.96088	5.31139	41.148	1.41127e-10	7.73855e-09
RP11-13P5.1	2.08347	3.25464	41.2741	1.3231e-10	7.28387e-09
RP11-84A19.2	-2.29222	4.53176	41.6287	1.10359e-10	6.09965e-09
RP11-532F6.3	1.0067	6.40817	41.8842	9.68424e-11	5.37398e-09
RP11-49G2.3	1.60953	2.66888	41.9627	9.30293e-11	5.20401e-09
RP11-554A11.4	1.53335	5.878	42.047	8.91059e-11	5.00472e-09
CTC-378H22.2	1.45916	5.28557	42.0687	8.81204e-11	4.96949e-09
RP3-492J12.2	1.48904	3.11473	42.0834	8.74619e-11	4.95249e-09
LINC01272	1.06205	8.68695	42.0955	8.69243e-11	4.94222e-09
LINC01539	1.72782	2.47128	42.1413	8.49128e-11	4.84772e-09
RP11-330A16.1	1.89667	2.08141	42.2049	8.21933e-11	4.71185e-09
LA16c-380H5.3	-2.12247	3.1939	42.2812	7.90502e-11	4.55047e-09
LINC00968	1.37105	4.72913	42.3906	7.47469e-11	4.33876e-09
RP3-518E13.2	2.34527	1.64274	42.4011	7.43464e-11	4.33365e-09
AL928768.3	1.85928	5.38524	42.4321	7.31785e-11	4.28357e-09
CTD-2054N24.2	1.12821	4.71779	42.4922	7.09644e-11	4.17156e-09
RP11-661A12.9	-1.32743	6.29682	42.5721	6.81229e-11	4.02157e-09
LINC00582	1.42355	3.6314	42.605	6.69865e-11	3.97138e-09
RP11-94H18.1	1.55863	2.93452	42.6932	6.40329e-11	3.81257e-09
AC006129.1	1.21612	4.08464	42.8144	6.01885e-11	3.6147e-09
CTD-2541J13.1	1.35504	3.81827	42.8441	5.92815e-11	3.57571e-09
RP11-89K11.1	1.06542	3.72717	43.2306	4.86533e-11	2.96038e-09
LINC01266	1.55829	4.16522	43.3611	4.55156e-11	2.78166e-09
CAMTA1-IT1	-2.65208	2.81125	43.8077	3.62271e-11	2.2238e-09
CTD-2033D15.3	1.22387	4.8759	43.808	3.6223e-11	2.2238e-09
RP11-625L16.3	2.08667	2.54542	43.8397	3.56409e-11	2.20735e-09
RP11-162D9.3	-3.52588	4.0637	44.2491	2.8913e-11	1.8068e-09
RP11-457D2.3	1.936	1.76084	44.2811	2.84447e-11	1.78558e-09
RP11-452C13.1	1.183	3.42983	44.5533	2.47532e-11	1.56092e-09
AC079630.4	1.11173	4.47781	44.5971	2.42056e-11	1.54169e-09
LINC01550	1.24398	6.56032	44.5864	2.43372e-11	1.54169e-09
RP11-126O1.6	1.86027	2.83482	44.5913	2.42773e-11	1.54169e-09
RP11-147L13.8	1.10264	5.2861	44.6785	2.32195e-11	1.49132e-09
ITPKB-IT1	1.61291	2.68025	44.8635	2.11264e-11	1.3632e-09
RP11-336A10.4	-3.7512	5.57843	44.903	2.07037e-11	1.3476e-09
RP11-429J17.5	-1.4301	4.35867	44.8951	2.07876e-11	1.3476e-09
RP11-147L13.14	1.18209	3.77046	44.8999	2.07364e-11	1.3476e-09
RP11-1084E5.1	1.47465	3.67199	44.9774	1.99325e-11	1.31054e-09
LINC00176	-1.53424	7.93843	45.3467	1.65069e-11	1.09048e-09
RP11-61G19.1	1.78272	1.8975	45.4421	1.57217e-11	1.04358e-09
CYP1B1-AS1	1.03435	5.78991	45.5353	1.49916e-11	9.99898e-10
RP11-124N14.3	1.076	5.98248	45.8563	1.27254e-11	8.52851e-10
RP3-323N1.2	1.60684	2.36879	46.0499	1.1528e-11	7.76346e-10
IL21R-AS1	1.14581	3.27173	46.0715	1.14015e-11	7.71577e-10
RP11-157E21.1	2.68264	2.91318	46.1403	1.10083e-11	7.48619e-10
RP11-118B22.4	1.33444	2.37667	46.2269	1.05321e-11	7.19761e-10
RP11-1018N14.5	1.42177	4.0432	46.8949	7.48973e-12	5.17417e-10
CTD-2363C16.1	1.63712	3.74602	46.8931	7.49663e-12	5.17417e-10
LINC00528	1.08311	5.21866	47.3309	5.99581e-12	4.201e-10
RP11-401P9.4	-2.29442	10.0004	47.8092	4.69771e-12	3.30819e-10
RP11-290C10.1	1.65272	2.0434	47.841	4.62219e-12	3.27162e-10
RP11-148O21.2	2.01163	4.80764	47.8753	4.54217e-12	3.23146e-10
LA16c-380H5.4	-2.13361	4.13881	48.4473	3.39281e-12	2.42621e-10
LINC01254	-3.19906	4.65235	48.5248	3.26138e-12	2.34431e-10
CTD-2341M24.1	1.08952	4.97845	48.5416	3.23356e-12	2.33642e-10
RP11-481J2.2	2.27454	3.74609	48.5982	3.14163e-12	2.28187e-10
IL21-AS1	1.57929	3.51195	49.1249	2.40175e-12	1.77231e-10
AC007386.4	1.13086	5.38623	50.0226	1.51987e-12	1.13361e-10
CTB-120L21.1	1.39401	2.20256	50.0659	1.4867e-12	1.11486e-10
AC097713.4	2.0361	2.98252	50.1914	1.39456e-12	1.05243e-10
RP11-76E17.3	1.35637	4.07982	50.6607	1.09795e-12	8.40327e-11
AC114730.3	-1.85181	6.72193	50.7984	1.02359e-12	7.88904e-11
RP11-132N15.3	2.98407	2.87506	50.9188	9.62676e-13	7.46101e-11
LINC00384	1.76822	2.38189	51.0611	8.95352e-13	6.97821e-11
BFSP2-AS1	1.64211	2.51981	51.3216	7.84064e-13	6.14538e-11
CTD-2363C16.2	1.63975	2.8278	51.4313	7.41457e-13	5.84445e-11
CTD-3128G10.7	1.75137	7.97343	51.6014	6.79936e-13	5.39014e-11
AC022182.3	1.37369	4.537	51.7757	6.22157e-13	4.96045e-11
CTD-2232E5.2	2.02361	1.91184	51.8715	5.92551e-13	4.75171e-11
CTD-2130O13.1	4.32397	4.70781	51.9651	5.64951e-13	4.55672e-11
AC011899.9	1.09181	7.33388	52.1752	5.07625e-13	4.11829e-11
RP11-409K20.6	1.36644	3.0581	52.2253	4.94853e-13	4.03829e-11
LINC00926	1.20801	8.19557	52.2425	4.90529e-13	4.02669e-11
AC007278.2	1.76995	2.74604	52.6016	4.08563e-13	3.37381e-11
RP11-265P11.1	2.32348	1.97456	52.7626	3.76395e-13	3.12679e-11
RP11-164H13.1	2.52491	4.29337	52.8204	3.65479e-13	3.05439e-11
RP11-876N24.2	1.72985	3.82274	52.9116	3.489e-13	2.9335e-11
RP11-429E11.3	1.76198	2.3601	53.0301	3.28476e-13	2.77863e-11
MIR143HG	1.58791	9.65677	53.1019	3.16689e-13	2.69535e-11
RP11-554I8.1	2.1473	2.22533	53.2159	2.9883e-13	2.55906e-11
LINC00158	1.82033	2.88954	53.9359	2.07136e-13	1.796e-11
RP11-190J23.1	1.73047	2.47681	54.0305	1.974e-13	1.72235e-11
AC147651.4	1.17107	6.00609	54.2509	1.7646e-13	1.55926e-11
RP3-468B3.2	2.68847	4.07752	54.5188	1.53965e-13	1.3692e-11
LINC00402	2.09972	4.10994	54.8902	1.27455e-13	1.14076e-11
RP11-588K22.2	1.18969	10.2308	54.9053	1.2648e-13	1.13939e-11
AC013264.2	1.55319	3.3185	55.0605	1.16876e-13	1.05975e-11
MGC39584	-3.6147	4.99954	55.1908	1.09382e-13	9.98323e-12
MEF2C-AS1	1.42626	4.93043	55.2613	1.05526e-13	9.69508e-12
RP11-175K6.1	1.11909	5.38378	55.4542	9.56616e-14	8.88336e-12
LINC00189	1.30497	3.6512	55.4462	9.60502e-14	8.88336e-12
AP001055.6	1.38795	3.62127	55.5687	9.02486e-14	8.45959e-12
RP11-570L15.1	1.62121	2.28514	55.6198	8.79316e-14	8.29847e-12
RP11-158I9.5	1.81787	3.39637	56.4381	5.79957e-14	5.51078e-12
RP6-24A23.7	3.66386	6.10634	56.7953	4.83614e-14	4.62702e-12
RP11-290F5.1	1.38071	7.12881	57.009	4.33821e-14	4.17944e-12
RP11-489O18.1	1.46999	2.91181	57.1625	4.01259e-14	3.89277e-12
RP11-131H24.4	1.76242	3.85984	57.2863	3.76778e-14	3.68101e-12
RP11-476D10.1	2.06161	3.06949	57.2909	3.75896e-14	3.68101e-12
RP11-733O18.1	1.59796	3.7119	57.4131	3.53252e-14	3.50048e-12
HLA-DQB1-AS1	1.44737	6.74281	57.5459	3.30185e-14	3.29544e-12
RP11-768B22.2	1.34692	4.11707	57.7778	2.93457e-14	2.9501e-12
RP11-47L3.1	1.18609	5.46705	57.9631	2.67076e-14	2.70448e-12
AC106801.1	1.17071	4.38173	58.2304	2.33152e-14	2.37833e-12
RP11-10J5.1	1.93795	3.32289	58.2792	2.27442e-14	2.33726e-12
KCNQ5-IT1	4.6522	3.1782	58.365	2.17736e-14	2.25421e-12
LINC01150	1.42457	3.40973	58.7369	1.8023e-14	1.87995e-12
CTA-384D8.34	1.43805	4.15324	58.7906	1.75374e-14	1.84315e-12
RP11-75L1.1	1.76188	2.5742	59.0643	1.52603e-14	1.61608e-12
RP11-347P5.1	1.02884	6.37072	59.1383	1.46974e-14	1.57945e-12
CTB-61M7.2	1.8567	5.25544	59.1245	1.48005e-14	1.57945e-12
AC114730.5	-2.61365	4.4309	59.3115	1.34589e-14	1.45871e-12
AL109761.5	1.515	3.10176	59.9685	9.6386e-15	1.05288e-12
RP5-1031D4.2	1.74966	2.44162	60.1477	8.79977e-15	9.6912e-13
RP11-542M13.3	2.04244	2.81055	60.1473	8.80193e-15	9.6912e-13
AC004231.2	-3.19774	5.80467	60.3679	7.86846e-15	8.80316e-13
RP11-338C15.3	1.15495	3.39481	60.4709	7.46742e-15	8.4224e-13
LINC01506	1.66855	3.77838	61.6782	4.04427e-15	4.59887e-13
RP11-143E21.3	-4.63515	7.00531	61.8622	3.68359e-15	4.22334e-13
LINC01197	1.28707	6.48976	62.0877	3.28496e-15	3.79769e-13
RP11-394O4.5	1.6988	9.62615	62.3797	2.83223e-15	3.30181e-13
RP11-655C2.3	1.81405	2.82566	62.452	2.73019e-15	3.20982e-13
ACTA2-AS1	1.41302	7.95353	62.679	2.43298e-15	2.88485e-13
RP11-689B22.2	1.29078	4.60086	63.269	1.8032e-15	2.15654e-13
RP11-445F6.2	2.21314	3.13464	63.3909	1.695e-15	2.04476e-13
RP11-523O18.7	2.15272	2.29743	63.6539	1.48316e-15	1.8049e-13
RP11-148O21.4	2.49013	3.18146	63.7461	1.41531e-15	1.73757e-13
RP11-434H14.1	1.71321	2.71389	63.9084	1.30338e-15	1.61445e-13
AC007386.2	1.60409	3.78378	64.5256	9.52882e-16	1.19093e-13
RP11-311F12.1	-2.65651	5.07442	64.6064	9.14598e-16	1.15347e-13
LINC01260	1.9983	6.39406	64.8732	7.98767e-16	1.01663e-13
RP11-367J7.3	2.52204	2.0926	65.8681	4.8213e-16	6.19314e-14
AL122127.25	2.30803	3.33659	66.4107	3.66106e-16	4.74672e-14
AC006272.2	1.30828	3.00262	66.9019	2.85362e-16	3.73474e-14
AP002954.4	1.78643	4.1362	67.2806	2.35487e-16	3.11135e-14
RP11-297B17.3	2.71721	2.71563	67.2912	2.34226e-16	3.11135e-14
AC108004.3	1.3946	3.11206	67.5335	2.07135e-16	2.78989e-14
AC109826.1	1.23449	5.05235	68.7387	1.12415e-16	1.52895e-14
AC006369.2	1.83078	3.50226	68.9707	9.99396e-17	1.37274e-14
ITGB2-AS1	1.53915	6.96428	68.9917	9.88802e-17	1.37176e-14
CTB-114C7.4	1.54666	4.04443	69.356	8.22026e-17	1.15192e-14
CTD-2620I22.3	-3.53424	6.78377	69.7651	6.68046e-17	9.45694e-15
SIRPG-AS1	1.63893	4.21431	69.9007	6.23672e-17	8.9198e-15
RP11-165F24.3	1.03078	5.42801	70.0125	5.89293e-17	8.5159e-15
AC073072.5	1.65532	3.38018	70.0993	5.63921e-17	8.23503e-15
VAV3-AS1	2.39307	2.43946	70.2919	5.1148e-17	7.54868e-15
LINC01094	1.23821	7.27572	71.3105	3.05204e-17	4.55279e-15
AC021188.4	1.25278	4.49054	71.4405	2.85741e-17	4.30879e-15
RP11-202G18.1	2.25783	2.54555	71.6382	2.58506e-17	3.94094e-15
RP11-1399P15.1	1.33131	4.72386	72.1631	1.98125e-17	3.05399e-15
RP11-44K6.4	2.52121	5.1116	74.6439	5.6376e-18	8.78769e-16
RP11-21C4.1	1.76209	3.19951	74.8899	4.97697e-18	7.84608e-16
USP30-AS1	1.45224	6.97277	75.862	3.04201e-18	4.85079e-16
RP4-753P9.3	1.33544	3.68135	76.0124	2.81882e-18	4.54716e-16
RP11-169D4.2	1.33798	4.38172	76.2076	2.55351e-18	4.16763e-16
RP11-553K8.5	1.71031	2.90724	76.585	2.10941e-18	3.48378e-16
AC069363.1	1.71673	4.56746	77.4919	1.3327e-18	2.22754e-16
RP11-493L12.4	1.51305	4.73143	77.9091	1.07893e-18	1.82536e-16
LLNLR-470E3.1	1.77049	5.1459	78.355	8.60905e-19	1.47449e-16
RP13-379O24.2	-7.23961	8.21704	78.4255	8.30712e-19	1.44056e-16
RP11-367G6.3	1.50394	5.00462	79.3428	5.2217e-19	9.1697e-17
RP11-472N13.3	1.6905	3.11672	79.6411	4.48987e-19	7.98564e-17
OSTN-AS1	2.16845	3.18608	79.6869	4.38704e-19	7.90408e-17
RP11-117D22.2	2.2043	3.61336	79.7515	4.24597e-19	7.75058e-17
RP11-340F14.6	1.57788	3.09399	79.9437	3.8523e-19	7.12573e-17
ANKRD44-IT1	1.35063	4.99181	80.0099	3.7254e-19	6.98412e-17
AC145110.1	1.9739	5.15088	80.0959	3.56673e-19	6.77824e-17
AC092580.4	1.64184	6.72941	80.1809	3.41652e-19	6.58298e-17
CTD-2353F22.1	1.57715	4.16749	80.5785	2.79383e-19	5.459e-17
LA16c-390H2.4	1.1627	5.66553	80.929	2.33973e-19	4.63701e-17
RP11-317M11.1	3.58396	4.3155	81.5583	1.70165e-19	3.4213e-17
AC104024.1	1.52551	3.30853	81.7811	1.52022e-19	3.10147e-17
CTD-2506J14.1	1.8353	3.36646	81.7863	1.51627e-19	3.10147e-17
AF127936.3	1.63262	3.76985	84.2666	4.32348e-20	9.08783e-18
CTB-4E7.1	2.16585	3.21125	84.5698	3.70884e-20	7.9158e-18
AF127936.5	1.5031	4.16176	84.682	3.50418e-20	7.59586e-18
AC002331.1	1.93867	4.7632	85.1116	2.81989e-20	6.20958e-18
RP11-78B10.2	2.50137	2.48958	85.3802	2.46174e-20	5.50835e-18
RP11-327F22.1	1.51887	3.32189	86.3624	1.49804e-20	3.46259e-18
LY86-AS1	2.49154	4.1409	86.3304	1.52251e-20	3.46259e-18
AC104699.1	1.8213	5.40966	86.8542	1.16825e-20	2.74698e-18
BANCR	4.63636	6.98459	86.9897	1.09089e-20	2.60929e-18
U62631.5	2.83859	3.42959	87.504	8.41091e-21	2.0471e-18
RP3-477O4.14	1.12674	5.15952	87.9617	6.6733e-21	1.65319e-18
AC009133.17	1.6322	4.30424	88.1432	6.08835e-21	1.5357e-18
RP11-455F5.5	1.51082	4.95594	88.3589	5.45947e-21	1.40258e-18
ERVH48-1	-2.75099	6.69713	89.3331	3.33625e-21	8.73279e-19
RP11-44K6.2	2.99253	4.66592	89.6441	2.85095e-21	7.60601e-19
RP11-1334A24.6	1.43341	5.89271	89.6943	2.77948e-21	7.56072e-19
LINC01215	2.09769	6.07004	90.0057	2.37471e-21	6.58887e-19
MIAT	1.45391	9.018	92.4139	7.03187e-22	1.99088e-19
IFNG-AS1	2.36962	5.21411	92.4523	6.89687e-22	1.99088e-19
SENCR	1.2189	5.67267	93.0784	5.02639e-22	1.48364e-19
RP11-8L8.2	1.71411	3.38489	93.3159	4.45806e-22	1.34449e-19
AC083949.1	1.37172	4.27919	94.1636	2.90492e-22	8.95556e-20
RP11-1070N10.3	2.34003	4.84564	94.1712	2.89376e-22	8.95556e-20
RP11-750H9.5	1.52126	6.23432	95.3637	1.5843e-22	5.1114e-20
RP11-567J20.3	5.70717	4.31044	96.6213	8.39403e-23	2.77263e-20
LINC01281	1.86104	3.82495	97.691	4.8905e-23	1.65478e-20
RP5-887A10.1	2.67198	5.17588	98.029	4.12296e-23	1.42995e-20
RP11-212I21.2	1.9934	4.87508	98.8687	2.6981e-23	9.59763e-21
RP11-404F10.2	1.30849	4.13053	99.3278	2.13982e-23	7.81203e-21
AC096558.1	1.74415	3.54305	99.4795	1.98206e-23	7.43167e-21
RP11-219E7.1	1.69302	4.08276	99.5887	1.87569e-23	7.22816e-21
LINC01358	1.62246	4.0886	99.7139	1.76083e-23	6.97942e-21
RP3-455J7.4	1.76023	4.87658	101.338	7.7566e-24	3.16492e-21
RP11-222K16.2	2.20939	5.17952	102.386	4.5683e-24	1.92049e-21
RP5-899E9.1	1.58344	4.28642	103.277	2.91475e-24	1.26638e-21
AC104820.2	1.70736	5.3715	103.272	2.92107e-24	1.26638e-21
ZEB2-AS1	1.41769	3.66753	103.407	2.72931e-24	1.26212e-21
TRBV11-2	2.07509	4.24697	103.932	2.09331e-24	1.0014e-21
CELF2-AS1	1.74512	5.06682	105.335	1.03119e-24	5.10919e-22
RP11-291B21.2	2.88144	6.51147	111.773	4.00687e-26	2.05879e-23
RP6-159A1.4	2.03223	6.65024	112.153	3.30733e-26	1.76472e-23
RP11-18H21.1	2.05165	5.02376	113.301	1.85377e-26	1.02869e-23
LINC01480	2.24599	6.44265	116.191	4.31681e-27	2.4953e-24
RP11-428G5.5	2.79366	4.30915	119.259	9.18919e-28	5.54268e-25
KIAA0125	2.53282	8.04921	123.505	1.08088e-28	6.81594e-26
RP4-647J21.1	2.02753	6.91516	124.282	7.31006e-29	4.82917e-26
RP11-553L6.2	2.22321	2.99876	124.371	6.98867e-29	4.82917e-26
RP11-327F22.2	1.58471	5.22372	127.671	1.32507e-29	9.6751e-27
PIK3CD-AS1	1.86647	4.15799	129.463	5.37204e-30	4.14035e-27
AC079767.4	2.45281	5.83679	130.998	2.47832e-30	2.02245e-27
RP11-1094M14.5	1.77283	5.51878	131.364	2.06158e-30	1.78751e-27
MIR155HG	1.6047	7.24591	133.159	8.34701e-31	7.71987e-28
RP11-960L18.1	2.50844	5.44719	135.163	3.04088e-31	3.01329e-28
CTD-2020K17.1	1.38799	7.55956	138.7	5.12393e-32	5.46803e-29
RP5-1171I10.5	1.93344	6.88301	145.975	1.31491e-33	1.52014e-30
LINC00996	1.75283	6.18112	149.144	2.66735e-34	3.36402e-31
LINC00877	1.84956	4.74038	151.064	1.0149e-34	1.40797e-31
RP11-325F22.2	1.95318	6.21995	152.021	6.27038e-35	9.66544e-32
AP000476.1	2.01743	4.36096	152.114	5.98289e-35	9.66544e-32
TRG-AS1	1.74215	7.15638	153.137	3.57636e-35	7.08782e-32
RP11-121A8.1	1.60093	5.02969	154.526	1.77777e-35	4.11051e-32
RP11-693J15.5	2.86769	5.61405	154.778	1.56591e-35	4.11051e-32
AC006129.2	1.98266	6.10881	169.248	1.0799e-38	3.74537e-35
RP11-284N8.3	2.16289	8.28007	179.625	5.85179e-41	2.70606e-37
LINC00426	1.90088	7.11441	181.32	2.49601e-41	1.73136e-37
LINC00861	2.45363	7.58315	194.834	2.80097e-44	3.88578e-40
