# Supplementary material for: Immune Infiltration Subtypes Characterization and Identification of Prognosis-Related lncRNAs in Adenocarcinoma of the Esophagogastric Junction
Source: Front Immunol. 2021 May 28;12:651056. doi: 10.3389/fimmu.2021.651056 (PMC8195339; doi:10.3389/fimmu.2021.651056)
Supplement: Supplementary file 4 [file Table_5.xlsx]

## Sheet: Sheet1
201 AEG samples in TCGA cohort
sample	OS	OS.time(years)	Age	Gender	Grade	Stage	T	N	M	Site
TCGA-2H-A9GF-01A	1	2.14795	67	male	NA	Stage III	T3	N1	M0	Lower third of esophagus
TCGA-2H-A9GG-01A	1	1.67123	66	male	NA	Stage III	T3	N1	M0	Lower third of esophagus
TCGA-2H-A9GH-01A	1	2.60548	44	male	NA	Stage II	T1	N1	M0	Lower third of esophagus
TCGA-2H-A9GI-01A	1	1.19178	68	male	NA	Stage III	T3	N1	M0	Lower third of esophagus
TCGA-2H-A9GJ-01A	1	4.87945	57	male	NA	Stage I	T1	N0	M0	Lower third of esophagus
TCGA-2H-A9GK-01A	1	0.635616	43	male	NA	Stage III	T3	N1	M0	Lower third of esophagus
TCGA-2H-A9GL-01A	1	0.493151	74	male	NA	Stage III	T3	N1	M0	Lower third of esophagus
TCGA-2H-A9GM-01A	1	1.16164	53	male	NA	Stage II	T1	N1	M0	Lower third of esophagus
TCGA-2H-A9GN-01A	1	0.745205	70	male	NA	Stage III	T3	N1	M0	Lower third of esophagus
TCGA-2H-A9GO-01A	1	1.35342	58	male	NA	Stage IV	T3	N1	M1	Lower third of esophagus
TCGA-2H-A9GQ-01A	1	0.350685	80	male	NA	Stage III	T3	N1	M0	Lower third of esophagus
TCGA-2H-A9GR-01A	1	2.70411	80	male	NA	Stage II	T3	N0	M0	Lower third of esophagus
TCGA-IC-A6RE-01A	0	0.641096	59	male	NA	Stage II	T1	N1	M0	Lower third of esophagus
TCGA-IG-A7DP-01A	0	1.23836	50	female	NA	Stage III	T4	NA	NA	Lower third of esophagus
TCGA-JY-A6FB-01A	0	5.03288	77	male	NA	Stage I	T1	N0	M0	Lower third of esophagus
TCGA-JY-A6FH-01A	0	3.94795	53	male	NA	Stage II	T2	N1	M0	Lower third of esophagus
TCGA-JY-A938-01A	0	2.90411	75	male	NA	Stage II	T3	N0	M0	Cardia, NOS
TCGA-JY-A939-01A	0	1.80822	77	male	NA	Stage II	T1	N1	M0	Lower third of esophagus
TCGA-JY-A93C-01A	0	1.93151	47	male	NA	Stage III	T3	N2	M0	Lower third of esophagus
TCGA-JY-A93D-01A	1	2.63014	51	male	NA	Stage III	T2	N3	M0	Lower third of esophagus
TCGA-JY-A93E-01A	0	2.10137	61	male	NA	Stage III	T3	N1	M0	Lower third of esophagus
TCGA-L5-A43C-01A	0	0.263014	81	male	NA	NA	NA	NA	NA	Lower third of esophagus
TCGA-L5-A43E-01A	0	2.52055	74	male	NA	Stage I	T1	N0	M0	Lower third of esophagus
TCGA-L5-A4OE-01A	1	2	81	male	NA	Stage III	T3	N2	NA	Lower third of esophagus
TCGA-L5-A4OG-01A	0	0.391781	79	female	NA	Stage I	T1	N0	M0	Lower third of esophagus
TCGA-L5-A4OH-01A	0	2.71781	71	male	NA	Stage I	T1	N0	M0	Lower third of esophagus
TCGA-L5-A4OI-01A	0	1.66575	79	male	NA	Stage III	T3	N3	NA	Lower third of esophagus
TCGA-L5-A4OJ-01A	0	1.75068	70	female	NA	Stage I	T1	N0	M0	Lower third of esophagus
TCGA-L5-A4ON-01A	1	1.52877	65	male	NA	Stage II	T1	N1	NA	Lower third of esophagus
TCGA-L5-A4OO-01A	0	0.276712	75	male	NA	Stage III	T3	N3	M0	Lower third of esophagus
TCGA-L5-A4OP-01A	0	0.59726	67	female	NA	Stage I	T1	N0	NA	Lower third of esophagus
TCGA-L5-A4OS-01A	0	3.48219	86	female	NA	Stage II	T2	N1	M0	Lower third of esophagus
TCGA-L5-A4OT-01A	1	0.408219	77	male	NA	Stage IV	T3	N1	M1	Lower third of esophagus
TCGA-L5-A4OU-01A	0	2.41644	81	male	NA	Stage II	T3	N0	M0	Lower third of esophagus
TCGA-L5-A4OW-01A	1	0.594521	56	female	NA	Stage II	T2	N1	M0	Lower third of esophagus
TCGA-L5-A4OX-01A	1	0.619178	60	male	NA	Stage II	T2	N1	M0	Lower third of esophagus
TCGA-L5-A88T-01A	0	1.90137	86	male	NA	Stage II	T2	N1	M0	Lower third of esophagus
TCGA-L5-A88V-01A	0	0.216438	60	male	NA	Stage III	T3	N1	NA	Lower third of esophagus
TCGA-L5-A88Y-01A	0	0.030137	76	male	NA	NA	T1	N0	NA	Lower third of esophagus
TCGA-L5-A891-01A	0	0.312329	51	male	NA	NA	T3	N1	M0	Lower third of esophagus
TCGA-L5-A893-01A	0	0.252055	71	female	NA	Stage I	T1	N0	M0	Lower third of esophagus
TCGA-L5-A8NE-01A	0	4.62466	77	male	NA	Stage II	T2	N1	M0	Lower third of esophagus
TCGA-L5-A8NF-01A	1	0.221918	57	male	NA	Stage IV	T1	N0	M1	Lower third of esophagus
TCGA-L5-A8NG-01A	0	2.99726	77	male	NA	Stage III	T3	N1	M0	Lower third of esophagus
TCGA-L5-A8NH-01A	1	1.07671	54	male	NA	Stage IV	T1	N0	M1	Lower third of esophagus
TCGA-L5-A8NI-01A	1	1.12329	79	male	NA	Stage III	T3	N1	M0	Lower third of esophagus
TCGA-L5-A8NJ-01A	0	1.3726	77	male	NA	Stage III	T3	N1	M0	Lower third of esophagus
TCGA-L5-A8NL-01A	0	1.10137	56	male	NA	Stage III	T3	N1	M0	Lower third of esophagus
TCGA-L5-A8NM-01A	1	0.646575	84	female	NA	Stage II	T2	N1	M0	Lower third of esophagus
TCGA-L5-A8NN-01A	0	0.457534	81	male	NA	Stage III	T3	N1	M0	Lower third of esophagus
TCGA-L5-A8NR-01A	0	0.726027	81	female	NA	Stage III	T3	N1	M0	Lower third of esophagus
TCGA-L5-A8NS-01A	0	1.11781	76	male	NA	Stage II	T3	N0	M0	Lower third of esophagus
TCGA-L5-A8NT-01A	0	2.26027	69	male	NA	Stage II	T3	N0	M0	Lower third of esophagus
TCGA-L5-A8NU-01A	1	5.84658	84	male	NA	Stage II	T2	N0	M0	Lower third of esophagus
TCGA-L5-A8NV-01A	1	4.38082	75	male	NA	Stage II	T3	N0	M0	Lower third of esophagus
TCGA-L5-A8NW-01A	1	3.8411	55	male	NA	NA	T2	N1	M0	Lower third of esophagus
TCGA-M9-A5M8-01A	0	2.7589	58	male	NA	Stage II	T3	N0	M0	Lower third of esophagus
TCGA-Q9-A6FW-01A	0	0.652055	61	male	NA	Stage III	T3	N2	M0	Lower third of esophagus
TCGA-R6-A6DQ-01B	1	0.632877	74	female	NA	NA	NA	NA	NA	Lower third of esophagus
TCGA-R6-A6KZ-01A	1	0.421918	42	male	NA	NA	NA	NA	NA	Lower third of esophagus
TCGA-R6-A6L4-01A	1	1.3589	27	male	NA	NA	NA	NA	NA	Lower third of esophagus
TCGA-R6-A6XG-01B	0	3.2	64	male	NA	NA	NA	NA	NA	Lower third of esophagus
TCGA-R6-A6XQ-01B	1	0.528767	58	male	NA	NA	NA	NA	NA	Lower third of esophagus
TCGA-R6-A6Y0-01B	0	4.49589	54	male	NA	NA	NA	NA	NA	Lower third of esophagus
TCGA-R6-A8W5-01B	1	1.31507	60	male	NA	Stage IV	T3	N1	M1	Lower third of esophagus
TCGA-R6-A8W8-01B	1	0.241096	72	male	NA	NA	NA	NA	NA	Lower third of esophagus
TCGA-R6-A8WC-01A	0	0.191781	56	male	NA	NA	NA	NA	NA	Lower third of esophagus
TCGA-R6-A8WG-01A	1	1.05753	60	male	NA	NA	NA	NA	NA	Lower third of esophagus
TCGA-RE-A7BO-01A	1	0.583562	72	female	NA	Stage II	T1	N1	M0	Lower third of esophagus
TCGA-S8-A6BV-01A	0	1.66849	76	male	NA	Stage III	T3	N1	NA	Lower third of esophagus
TCGA-V5-A7RB-01A	1	0.441096	59	male	NA	NA	T0	N1	NA	Lower third of esophagus
TCGA-V5-AASX-01A	0	0.747945	74	male	NA	NA	NA	NA	NA	Lower third of esophagus
TCGA-VR-A8EQ-01A	1	1.90137	73	male	NA	Stage III	T3	N1	M0	Lower third of esophagus
TCGA-VR-AA4D-01A	1	3.84932	53	male	NA	Stage II	T1	N1	M0	Lower third of esophagus
TCGA-ZR-A9CJ-01B	1	1.64384	65	male	NA	Stage III	T3	N3	NA	Lower third of esophagus
TCGA-B7-A5TI-01A	0	1.63014	52	male	G3	Stage III	T4	N3	M0	Fundus of stomach
TCGA-B7-A5TJ-01A	0	0.917808	74	male	G1	Stage II	T4	NA	M0	Fundus of stomach
TCGA-B7-A5TK-01A	0	0.789041	51	male	G3	Stage III	T4	NA	M0	Fundus of stomach
TCGA-B7-A5TN-01A	0	0.786301	60	male	G2	Stage II	T4	NA	M0	Fundus of stomach
TCGA-BR-4201-01A	1	2.57534	66	female	G1	NA	T2	NA	M0	Cardia, NOS
TCGA-BR-6709-01A	1	1.0137	57	female	G3	Stage III	T3	N3	M0	Cardia, NOS
TCGA-BR-6710-01A	0	0.747945	41	male	G2	Stage I	T2	N0	M0	Cardia, NOS
TCGA-BR-6852-01A	0	3.74521	64	female	G3	Stage II	T3	N0	M0	Cardia, NOS
TCGA-BR-7196-01A	0	1.82466	64	male	G3	Stage IV	T3	N3	M1	Cardia, NOS
TCGA-BR-7717-01A	1	1.51233	63	male	G2	Stage IV	T4	N1	M0	Cardia, NOS
TCGA-BR-7722-01A	1	1.27671	62	male	G3	Stage II	T3	N1	M0	Cardia, NOS
TCGA-BR-7901-01A	1	0.287671	74	male	G2	Stage II	T3	N1	M0	Cardia, NOS
TCGA-BR-7959-01A	0	2.76712	59	male	G3	Stage III	T4	N1	M0	Cardia, NOS
TCGA-BR-8059-01A	1	1.20274	72	male	G3	Stage III	T4	N1	M0	Fundus of stomach
TCGA-BR-8060-01A	1	0.953425	75	female	G3	Stage II	T2	N2	M0	Cardia, NOS
TCGA-BR-8361-01A	0	2.59178	71	female	G3	Stage III	T4	N2	M0	Fundus of stomach
TCGA-BR-8364-01A	0	1.84932	42	female	G3	Stage III	T4	N2	M0	Fundus of stomach
TCGA-BR-8365-01A	1	1.46027	70	female	G3	Stage II	T3	N0	M0	Fundus of stomach
TCGA-BR-8366-01A	0	0.0794521	80	female	G3	Stage II	T3	N0	M0	Fundus of stomach
TCGA-BR-8367-01A	1	2.19452	55	male	G3	Stage III	T3	N3	M0	Fundus of stomach
TCGA-BR-8368-01A	0	0.358904	84	female	G3	Stage I	T2	N0	M0	Fundus of stomach
TCGA-BR-8371-01A	1	0.983562	62	male	G3	Stage III	T3	N3	M0	Cardia, NOS
TCGA-BR-8372-01A	0	2.60548	63	male	G3	Stage III	T4	N3	M0	Fundus of stomach
TCGA-BR-8373-01A	0	1.23288	65	female	G2	Stage III	T4	N1	M0	Fundus of stomach
TCGA-BR-8381-01A	0	0.613699	51	male	G3	Stage II	T3	N1	M0	Fundus of stomach
TCGA-BR-8484-01A	1	2.09863	61	male	G2	Stage III	T4	N1	M0	Fundus of stomach
TCGA-BR-8485-01A	0	0.767123	68	female	G3	Stage III	T4	N3	M0	Fundus of stomach
TCGA-BR-8588-01A	0	1.06575	55	female	G3	Stage II	T4	N0	M0	Fundus of stomach
TCGA-BR-8589-01A	0	2.26027	56	male	G3	Stage III	T4	N1	M0	Fundus of stomach
TCGA-BR-8590-01A	1	0.778082	62	male	G3	Stage III	T4	N2	M0	Fundus of stomach
TCGA-BR-8592-01A	1	0.523288	63	female	G3	Stage III	T4	N1	M0	Fundus of stomach
TCGA-BR-8678-01A	0	2.06575	76	male	G2	Stage I	T2	N0	M0	Fundus of stomach
TCGA-BR-8687-01A	1	0.684932	67	female	G3	Stage III	T4	N2	M0	Cardia, NOS
TCGA-BR-8690-01A	0	0.890411	54	female	G2	Stage III	T3	N3	M0	Cardia, NOS
TCGA-BR-A44T-01A	0	2.84384	53	female	G3	Stage II	T3	N0	M0	Cardia, NOS
TCGA-BR-A4CS-01A	1	0.123288	77	male	G3	Stage III	T4	N3	M0	Fundus of stomach
TCGA-BR-A4J6-01A	0	0.0547945	69	female	G2	Stage II	T3	N0	M0	Cardia, NOS
TCGA-BR-A4J8-01A	0	1.12603	71	female	G3	Stage III	T3	N3	M0	Cardia, NOS
TCGA-CD-8526-01A	0	1.04384	73	female	G3	Stage III	T3	N1	M0	Fundus of stomach
TCGA-CD-8530-01A	0	1.03288	51	male	G3	Stage II	T3	N0	M0	Fundus of stomach
TCGA-CD-8531-01A	0	1.04932	66	female	G3	Stage III	T3	N1	M0	Fundus of stomach
TCGA-CD-8532-01A	1	0.969863	52	male	G2	Stage II	T3	N0	M0	Cardia, NOS
TCGA-CD-8535-01A	0	1.06849	59	male	G3	Stage III	T3	N1	M0	Fundus of stomach
TCGA-CD-A486-01A	1	0.526027	68	male	G2	Stage II	T3	N0	M0	Cardia, NOS
TCGA-CD-A48A-01A	0	1.03562	57	male	G2	Stage II	T3	N0	M0	Cardia, NOS
TCGA-CD-A4MG-01A	1	0.547945	76	male	G3	Stage II	T3	N0	M0	Cardia, NOS
TCGA-CG-4301-01A	0	0.252055	75	female	G3	Stage IV	T4	N1	M1	Cardia, NOS
TCGA-CG-4437-01A	0	0.671233	83	male	G2	Stage II	T2	N1	M0	Cardia, NOS
TCGA-CG-4466-01A	0	1.58082	81	female	G2	Stage I	T2	N0	M0	Cardia, NOS
TCGA-CG-4477-01A	0	2.58082	58	female	G3	Stage I	T2	N0	M0	Cardia, NOS
TCGA-CG-5717-01A	1	0.580822	58	male	G3	Stage II	T2	N1	M0	Cardia, NOS
TCGA-CG-5720-01A	1	0.0821918	71	male	G3	Stage I	T2	N0	M0	Cardia, NOS
TCGA-CG-5723-01A	0	6.83836	83	male	G3	Stage II	T2	N1	M0	Cardia, NOS
TCGA-CG-5725-01A	1	1.25205	72	male	G3	Stage I	T2	N0	M0	Cardia, NOS
TCGA-CG-5732-01A	1	5.75342	66	male	G2	Stage IV	T2	N3	M0	Cardia, NOS
TCGA-D7-5577-01A	1	2.14247	53	female	G2	Stage III	T2	N3	M0	Cardia, NOS
TCGA-D7-6519-01A	0	1.71233	64	female	G3	NA	T2	N1	M0	Cardia, NOS
TCGA-D7-6525-01A	1	1.11233	58	male	G3	Stage III	T2	N2	M0	Cardia, NOS
TCGA-D7-6527-01A	1	0.854795	62	male	G2	Stage II	T2	N1	M0	Cardia, NOS
TCGA-D7-8570-01A	0	2.06027	44	male	G3	Stage III	T3	N3	M0	Cardia, NOS
TCGA-D7-8572-01A	0	1.4	57	male	G2	Stage II	T2	N2	M0	Fundus of stomach
TCGA-D7-8573-01A	0	1.62466	57	male	G3	Stage II	T3	N0	M0	Fundus of stomach
TCGA-D7-8575-01A	1	1.51781	75	male	G3	Stage III	T3	N2	M0	Fundus of stomach
TCGA-D7-A4YU-01A	0	1.36986	73	male	G3	Stage III	T3	N3	M0	Fundus of stomach
TCGA-D7-A4YX-01A	0	3.03562	63	male	G3	Stage II	T3	N1	M0	Fundus of stomach
TCGA-D7-A6EZ-01A	1	1.69315	66	male	G3	Stage III	T3	N2	M0	Fundus of stomach
TCGA-D7-A6F0-01A	0	1.85753	79	female	G3	Stage I	T2	N0	M0	Cardia, NOS
TCGA-D7-A6F2-01A	0	1.30411	62	male	G3	Stage I	T2	N0	M0	Fundus of stomach
TCGA-D7-A748-01A	1	0.361644	41	female	G3	Stage IV	T4	N3	M1	Fundus of stomach
TCGA-D7-A74A-01A	0	1.66301	61	female	G2	Stage III	T3	N2	M0	Cardia, NOS
TCGA-F1-6874-01A	0	1.20548	79	male	G3	Stage I	T2	N0	M0	Cardia, NOS
TCGA-FP-7735-01A	1	0.290411	77	male	G2	Stage I	T2	N0	NA	Cardia, NOS
TCGA-FP-7829-01A	0	1.6274	69	male	G2	Stage II	T3	N1	M0	Cardia, NOS
TCGA-FP-8099-01A	0	1.42192	79	male	G2	Stage II	T3	N0	NA	Cardia, NOS
TCGA-FP-8211-01A	0	1.13151	62	male	G2	Stage II	T3	N1	NA	Cardia, NOS
TCGA-FP-8631-01A	0	0.0465753	68	male	G2	Stage III	T3	N2	NA	Cardia, NOS
TCGA-FP-A4BF-01A	1	0.460274	68	male	G3	Stage III	T3	N2	M0	Cardia, NOS
TCGA-FP-A9TM-01A	0	0.517808	77	male	G2	NA	T1	N1	M0	Cardia, NOS
TCGA-HU-A4H5-01A	0	1.98356	71	male	NA	Stage I	T2	N0	M0	Fundus of stomach
TCGA-IN-7806-01A	0	3.03014	50	male	G3	Stage II	T3	N1	M0	Cardia, NOS
TCGA-IN-7808-01A	1	0.287671	59	male	G3	NA	T3	N3	M1	Cardia, NOS
TCGA-IN-8462-01A	0	1.56712	80	male	G2	Stage II	T2	N1	M0	Cardia, NOS
TCGA-IN-8663-01A	1	0.282192	68	male	G3	Stage II	T2	N2	M0	Cardia, NOS
TCGA-IN-A6RI-01A	0	1.53151	45	male	G2	Stage I	T1	N0	M0	Cardia, NOS
TCGA-IN-A6RJ-01A	0	1.03836	64	male	G3	Stage I	T1	N0	M0	Cardia, NOS
TCGA-IN-A6RL-01A	1	1.11233	84	male	G2	NA	T2	N1	M0	Cardia, NOS
TCGA-IN-A6RN-01A	0	1.6274	72	female	G2	Stage II	T1	N2	M0	Cardia, NOS
TCGA-IN-A6RR-01A	1	0.561644	84	male	G3	NA	T3	N1	M0	Cardia, NOS
TCGA-IN-A6RS-01A	0	1.04932	76	male	G2	Stage I	T1	N0	M0	Cardia, NOS
TCGA-IN-A7NR-01A	0	0.542466	64	female	G3	Stage IV	T3	N3	M1	Cardia, NOS
TCGA-IN-A7NT-01A	0	0.884932	73	female	G3	Stage II	T3	N1	M0	Cardia, NOS
TCGA-IN-A7NU-01A	0	0.975342	69	male	G3	Stage III	T3	N3	M0	Cardia, NOS
TCGA-IN-AB1V-01A	0	1.31233	63	male	G2	Stage I	T1	N0	M0	Cardia, NOS
TCGA-IN-AB1X-01A	0	1.12603	78	female	G3	Stage II	T3	N0	M0	Cardia, NOS
TCGA-IP-7968-01A	0	0.210959	74	male	G2	Stage III	T3	N2	NA	Cardia, NOS
TCGA-KB-A93G-01A	0	1.67945	68	male	G1	Stage I	T2	N0	M0	Cardia, NOS
TCGA-KB-A93J-01A	0	3.07945	78	male	G3	Stage II	T2	N1	M0	Cardia, NOS
TCGA-R5-A7O7-01A	0	3.80548	51	male	G2	Stage IV	T3	N1	M1	Cardia, NOS
TCGA-R5-A7ZE-01B	1	1.51781	66	female	G2	Stage III	T3	N2	M0	Cardia, NOS
TCGA-R5-A805-01A	1	0.769863	71	male	G3	Stage III	T3	N2	M0	Cardia, NOS
TCGA-RD-A7BS-01A	1	0.920548	46	male	G3	Stage III	T3	N1	M0	Cardia, NOS
TCGA-RD-A7BT-01A	1	0.717808	66	male	G3	Stage IV	T3	N3	M0	Fundus of stomach
TCGA-RD-A7BW-01A	1	0.427397	68	female	G3	Stage I	T2	N0	M0	Fundus of stomach
TCGA-RD-A7C1-01A	1	1.38904	82	male	G3	Stage I	T2	N0	M0	Fundus of stomach
TCGA-RD-A8N0-01A	0	3.3863	53	female	G3	Stage III	T3	N2	M0	Fundus of stomach
TCGA-RD-A8N5-01A	1	4.7863	78	male	G2	Stage III	T3	N1	M0	Fundus of stomach
TCGA-RD-A8N9-01A	0	2.96712	63	female	G3	Stage II	T2	N1	M0	Cardia, NOS
TCGA-RD-A8NB-01A	1	1.40548	80	female	G3	Stage III	T3	N1	M0	Cardia, NOS
TCGA-VQ-A8E7-01B	0	3.11781	59	male	G2	Stage IV	T3	N1	M1	Cardia, NOS
TCGA-VQ-A8PE-01A	1	1.84932	78	male	G3	Stage III	T3	N3	M0	Cardia, NOS
TCGA-VQ-A8PK-01A	1	1.48767	58	male	G2	Stage III	T3	N3	M0	Cardia, NOS
TCGA-VQ-A8PM-01A	1	0.156164	56	male	G3	Stage IV	T4	N3	M0	Cardia, NOS
TCGA-VQ-A8PQ-01A	1	1.30411	50	female	G2	Stage IV	T4	N1	M1	Cardia, NOS
TCGA-VQ-A91Q-01A	1	1.73425	61	male	G3	Stage IV	T3	N3	M0	Cardia, NOS
TCGA-VQ-A91U-01A	1	0.142466	78	male	G2	Stage III	T3	N1	M0	Cardia, NOS
TCGA-VQ-A91V-01A	0	3.55342	58	male	G2	Stage III	T3	N2	M0	Cardia, NOS
TCGA-VQ-A92D-01A	0	5.56712	67	male	G2	Stage I	T2	N0	M0	Cardia, NOS
TCGA-VQ-A94T-01A	1	0.936986	73	male	G3	Stage III	T3	N2	M0	Cardia, NOS
TCGA-VQ-AA64-01A	1	1.53425	68	male	G2	Stage III	T3	N2	M0	Cardia, NOS
TCGA-VQ-AA68-01A	0	3.63836	52	female	G2	Stage III	T4	N3	M0	Cardia, NOS
TCGA-VQ-AA69-01A	0	2.36712	35	male	G2	Stage III	T3	N2	M0	Cardia, NOS
TCGA-VQ-AA6A-01A	0	3.24384	56	male	G2	Stage III	T4	N3	M0	Cardia, NOS
TCGA-VQ-AA6F-01A	0	4.50959	57	male	G2	Stage II	T3	N1	M0	Cardia, NOS
TCGA-VQ-AA6G-01A	1	2.16986	68	male	G2	Stage II	T3	N0	M0	Cardia, NOS
TCGA-VQ-AA6J-01A	0	2.29589	75	male	G3	Stage III	T4	N2	M0	Cardia, NOS
TCGA-VQ-AA6K-01A	1	1.03562	59	male	G3	Stage III	T4	N3	M0	Cardia, NOS
